# Supplementary material for: An updated evolutionary study of the Notch family reveals a new ancient origin and novel invariable motifs as potential pharmacological targets
Source: PeerJ. 2020 Nov 5;8:e10334. doi: 10.7717/peerj.10334 (PMC7649014; doi:10.7717/peerj.10334)
Supplement: Supplemental Information 1 — All sequence and alignment data used for the phylogenetic study of the Notch Superfamily [file peerj-08-10334-s001.zip]

Archive with 10 entries (10 files):
- Supplementary Dataset 1.fasta
- __MACOSX/._Supplementary Dataset 1.fasta
- Supplementary Dataset 2.fasta
- __MACOSX/._Supplementary Dataset 2.fasta
- Supplementary Dataset 3.tre
- __MACOSX/._Supplementary Dataset 3.tre
- Supplementary Dataset 4.fasta
- __MACOSX/._Supplementary Dataset 4.fasta
- Supplementary Dataset 5.tre
- __MACOSX/._Supplementary Dataset 5.tre
