# Supplementary material for: An updated evolutionary study of the Notch family reveals a new ancient origin and novel invariable motifs as potential pharmacological targets
Source: PeerJ. 2020 Nov 5;8:e10334. doi: 10.7717/peerj.10334 (PMC7649014; doi:10.7717/peerj.10334)
Supplement: Supplemental Information 1 — All sequence and alignment data used for the phylogenetic study of the Notch Superfamily [file peerj-08-10334-s001.zip › Supplementary Dataset 1.fasta]

>PJD94986_1 NOTCH Legionella sp_
MLHIKKLWLLFVFVFVTCAIHAETCCDKMGGINYCDSSSGRLVCQNGFYSACYCDRHAVMDLQLLKGCCL
WKGGVSPAIPTDGKIMCNDGSSSEECSITKSYNKSSGIY

>QDQ38985_1 NOTCH Legionella geestiana
MRFLKQMFRTGLLLCAFAPLATAGCGASCCSGHGGILYCDSSAGRFVCRSGEYSTCYCTRHAIMDLQLIG
GCCLWQGGVMATDETGLVICNNGGTSEICSLQAPEKAVASW

>QDP72467_1 NOTCH Legionella israelensis
MSSIKQLLMFTVLSITALAAFASGNCSGCCNGMGGIRYCDSSAGRFVCNNGYYSSCYCTRHAVMDLQKIM
GCCLWHGGVLRSDDGAGVVICRDGTISETCSLHTGTACIATSSW

>SNV01491_1 NOTCH Legionella waltersii
MIIKTIKSISLAGLLFLSVPSVFAEGCCGSMGGINYCDSSAGRLVCQNGFYSTCYCTRHAVMDLQFLKGC
CLWHGGVMSNVNAEGLVLCNDGSYSEECSLQKPIEKIAIY

>QGK65952_1 NOTCH Legionella pneumophila
MLFLKIKTNQRTTMNILKPKAFLLASVFVLSISPAFAADGCCSKMGGINYCDSSAGRLVCNNGFYSTCYC
TRHAVMDLQFLMGCCLWHGGVYPQLNSSGLVVCNDGYVSEECSLQKPVEQISVY

>KGP62707_1 NOTCH Legionella norrlandica
MDRLNFKHFFLASTLALYASLALADGCCSRMGGINYCDSSAGRLVCNNGFYSTCYCTRHAVMDLQLLKGC
CLWHGGVLPVYNPLGLVVCNDGYISEECTLQKPIDQVAIY

>WP_127098796_1 NOTCH Legionella sp_ km772
MLIIKRIFLTSILSLLIMPAFADSCCAKMGGASYCDSSAGRVVCKNGFYSACYCERHAVMDLQLLKGCCL
WQGGVLPTFDRTGLVVCNDGSISEECSTANPYDRIGSF

>KTD60782_1 NOTCH Legionella shakespearei DSM 23087
MLSLKRIILTGMLSLSISPVFADACCNKMGGVNYCDSSAGRLVCNNGFYSTCYCTRHAVMDLQLLRGCCM
WHGGVLPETTIGGLIVCNDGSISEECSLVNPQQSIASW

>WP_127109886_1 NOTCH Legionella sp_ km535
MPSLKTLLISSMLSMVFSPVFAGGCCEKMGGTNYCDSSAGRLVCNNGFYSTCYCDRHAVMDLQLLKGCCL
WQGGVSPDYVTSGLVVCNDGSISEECSLQNPQQSVATW

>STY32961_1 NOTCH Legionella worsleiensis
MSSFKTLLISGILSIVFSPSFAGGCCSSMGGVNYCDSSAGRLVCNNGFYSTCYCDRHAVMDLQLLKGCCL
WQGGVSPDYAYSGLVVCNDGSISEECSRENPQQSVATW

>WP_133135727_1 NOTCH Legionella rowbothamii
MLSFKRLFLVGALSLLVTPIFAKQNPSACCGGMGGISYCDSSAGRMVCNNGFYSTCFCTPHAVMDLQLIR
GCCLWKGGVVNSLTAPNGLVVCNDGSVSEECSLQTPTDRIAAW

>VEB36561_1 NOTCH Legionella sainthelensi
MLSFKNLFYASLFCLLASPTYAQSGAQSGYVSGCCNQMGGVSYCDSSAGRLVCKNGFYSACYCTPHAVMD
LQLFRGCCLWKGGVVTTYNTNGFVVCNDGSISEECSIRPEEKIAAW

>STY29741_1 NOTCH Legionella wadsworthii
MHLLKKLFYTSILSLSISPTFATQFFISGCCSQMGGISYCDSSAGRLVCNNGFYSACYCTPHAVMDLQLF
RGCCLWKGGVVDAFNVNGYVVCNDGSVSEECSLRPEEKIAAW

>RUR22548_1 NOTCH Legionella sp_ km489
MQSLKTLFCISILSLLISPVYAGGGTQFFISGCCSQMGGVSYCDSSAGRLVCKNGFYSTCYCTPHAVMDL
NLFRGCCLWKGGVVSTYTITGYVVCNDGSISEECSLRPEEKIAAW

>KTC88647_1 NOTCH Fluoribacter dumoffii NY 23
MQSLKTFFYASILSILISPAFAQSQYISGCCSNMGGVSYCDSSAGRLVCKNGFYSTCYCTPHAVMDLQLF
RGCCLWKGGVVDTYNMTGLVVCNDGSVSEECSLRPEEKIAAW

>VEB38501_1 NOTCH Legionella cherrii
MHSLKAFFYASILSILISPAQAAQGTKFYIDGCCSNMGGISYCDSSAGRLVCKNGFYSTCYCTPHAVMDL
QLFRGCCLWKGGPVTTYTITGLVVCNDGSISEECSLRPEEKIAAW

>OJW14574_1 NOTCH Legionella sp_ 39-23
MQSLKAFFYASILSILISPTYAGGTTQFYVQGCCSNMGGISYCDSSAGRLVCKNGFYSTCYCTPHAVMDL
QLFRGCCLWKGGPVTTYSITGFVVCNDGSISEECSLNPEQKIAAW

>WP_115220910_1 NOTCH Legionella donaldsonii
MRLKCCLLAITFFFLAFSVNAEIISPNDPRCRYDQPYIPSCAKTVCCGDMGGINYCDSSAGRYVCNNGYF
SSCYCTRHAVMDLEKLQGCCLWQGGVFSTDETGLVICNNGGISQTCSGEPPYQPISSWQ

>WP_028389205_1 NOTCH Legionella fairfieldensis
MVAISLLFNASLSLAGRLPSCAEAFVPTCDKRLCCHDMGGINYCDSSAGRYVCNNGYYSSCYCTRHAVMD
MQKFEGCCLWQNGVFRVDETGLVICNNGGVSAVCSLQPQQTVSVW

>KTD29187_1 NOTCH Tatlockia micdadei
MRILPYSLITATTLFVASFSHSKVPPECDPIFIPYCDKQLCCHAMGGISYCDSVAGRYVCNNGYYSTCYC
TRHAVMNLQKLQGCCLWQGGVMTVSELGNVVCNNGSISEVCSLQNPTEQVSSW

>KTD31497_1 NOTCH Legionella maceachernii
MRILSYSLFTAIALLSSSMTHSKIPPECDPIFIPYCDKQLCCHAMGGISYCDSVAGRYVCNNGYYSTCYC
TRHAVMNLQKLSGCCLWQGGVMAVNELGNVVCNNGSISEVCSLQNPTQQVSSW

>KTC84019_1 NOTCH Legionella drozanskii LLAP-1
MRSLPYSLITAVTLFVSSISHSTIPAECDPIFIPYCDKQRCCHAMGGISYCDSVAGRYVCNNGYYSTCYC
TRHAVMDIQKLSGCCLWQGGVMTTSSGGGVVCNNGSISEICSLQNPTQPVSSW

>KTD35965_1 NOTCH Legionella nautarum
MRSLSYSLITVLSLYVSSISYATIPAECDPIFIPFCDKQRCCHAMGGISYCDSVAGRYVCNNGYYSSCYC
TRHAVMDIQKLSGCCLWQGGVMTISAVGAVVCNNGSISEVCSLQNPPQPVSSW

>SNV51586_1 NOTCH Legionella lansingensis
MRLLCKLFIAISFFLVPVFGFAFGFVKNIYVCDESTTYIPTCDKMNCCGAMGGISYCDSSAGRYVCNNGY
YSSCYCTRHAVMDLQKLEGCCLWQGGVLTMDERGVVICNNGGISEICTLQFDP

>KTD06759_1 NOTCH Legionella jamestowniensis
MRLLCSLFIAITCCLFAPSVIGGTKVKMICDNSTTYTPECDKMNCCGNMGGINYCDTSAGRYVCTNGYYS
SCYCTRHAVMDLQKIQGCCLWQGGVLKVDETTGVIVCNNGGISEICSIQTLTQPVSLW

>STX47037_1 NOTCH Legionella hackeliae
MRLLCSLLITIACLLTSFSMFAKVKVICPSNSNTFIPECDKKSCCGSMGGISYCDTSAGRYVCSNGYYSS
CYCTRHAVMDLQKLQGCCLWQGGVLTVDDATGVVVCNNGGVSEVCSLQSPSQQVSIW

>VEH13005_1 NOTCH Legionella jordanis
MRLVSHLLIAIMLSVMTSASLAKTTYICDESTSYLPTCDKKNCCGSMGGINYCDSSAGRYVCNNGYYSSC
YCTRHAIMDLQKLQGCCLWQGGVLTVDDATGAVVCNNGGISEACSLQAPPSGISVW

>KTC81362_1 NOTCH Legionella brunensis
MRLLCSSFIATVFLLVVSLSFAKTTVICDESTTFIPKCDKMNCCGSMGGINYCDSSAGRYVCNNGYYSSC
YCTRHAVMDLQKIQGCCLWQGGVLTVDDATGAVVCNNGGISEVCSLQSPTGGFSTW

>STX28372_1 NOTCH Legionella beliardensis
MQFITRLLTIWVLMACFALAHAGRCGDCQGDDCPKNCRPNKCCAMMGGVSYCDSTAGRLVCKNGYYSSCY
CTRHAIMDLQNVQGCCLWQGGVLTMDEQGLVICNNGGISELCSSQSALNHNDCNSYN

>STX50840_1 NOTCH Legionella busanensis
MQFIARVFAVWVFAICFTQAYAGRCGDCQGDDCPKHCPGQCCEKMGGVSYCDSSAGRLVCKNGYYSSCYC
TRHAIMDLQNVQGCCLWQGGVLTVDEGGLVICNNGGISELCSAHGNAGANNCNINGTFSP

>STY25859_1 NOTCH Legionella taurinensis
MRLFSSIFFLCLLAPSFSPVFAGSCAPNTQGVCQDQCPRNCNVDVCCAQMGGINYCDSSAGRYVCNNGYY
SSCYCTRHAVMDLQLLPGCCLWQGGVFTVNELGVVLCNDGSISELCSLQPNTTPTVSVTPW

>WP_126337600_1 NOTCH Legionella spiritensis
MQRLMQLAVLIAMMFSLSSAYAGFCGTQKCQACPRGCDVDVCCGQMGGIRYCDSSAGRYVCNNGYYSSCY
CTRHAVMDLQDVNGCCLWQGGVLTVDPAGLVICNNGGVSELCSLQSSPEEVAAW

>STX32270_1 NOTCH Legionella birminghamensis
MYIVSRLALFTFLLFSLSLAHAGRCLGNTSAACPTCCDQCCGNMGGISYCDSSAGRYVCNNGYYSACYCT
RHAIMDLQKIQGCCLWQGGVLKVDEYTGAVICNSGEVSEACSFQIPETIATW

>STY11593_1 NOTCH Legionella quinlivanii
MYNVSRLVLFTFLLFSLSLAHAGRCLGNTSTACPTCCDQCCGNMGGISYCDSSAGRFVCNNGYYSACYCT
RHAIMDLQKIQGCCLWQGGVLKVDDITGAVICNSGQVSESCSLDITQNIVTW

>VEH86325_1 NOTCH Legionella adelaidensis
MHIMRVFLLCLLSFTFHSSYSVNSECCANMGGLHYCDTSAGRFVCKNGYYSSCYCTRHAVMDLQKFQGCC
MWQGGVLDADNGLVVCNNGGVSEICTLQLPNAEGLTAFR

>STY19906_1 NOTCH Legionella longbeachae
MRRFLIAIAMLLVFSTAIAENYCANPCPKPGGTCYSPCPSCCENMGGVSYCDSSAGRFVCNNGYYSSCYC
SRHAVMDLQKLKGCCLWQGGVMSADDQGLVVCNNGGVSEVCSTQNAMDKLSW

>WP_126954115_1 NOTCH unclassified Legionella
MHSLRLIFGLFLIAAAFAVHAVNICKTQPCTNPCPPPVAQYSACPSCCENMGGINYCDSSAGRFVCNNGY
YSSCYCSRHAVMDLQKIQGCCLWQGGVMAIDPAKGTVICNNGGISEVCSLQTTIDRVSVW

>STX93059_1 NOTCH Legionella londiniensis
MRLLRLPVFFLLLAALAASAQNSCVNDYCTNPCPKPTPPQYSSCPGCCENMGGIHYCDSSAGRFVCKNGY
YSSCYCTRHAVMDLQKLEGCCLWKGGVLTTDIRSGLVICNNGGVSEVCSLQTFEERVAAW

>EET02644_1 NOTCH Giardia intestinalis ATCC 50581
MILALLLATLCTAIKCPEGEVEVDGVCYPSSCVFDGTVCGGHGTCVDSVCQCDHGCKLGNQGCYPSKCYL
VSDDVCNGHGKCVESDQGEYECSCDQGYINDYGACLPEACYTEEGLCFGYGDCIEPTDGSAPYCKCFPAN
AGEKCTECSSDATFINGECVHKSCFSELIPGETLVCNGMGRCQAIFFPDVHYVCTCYPLDATFYNNTCVY
DGCITESNPYGVMEVCSDRGICTNTRCTCDSGYNGPTCEYKVVDCQPGFVSAQETCYPEVCVSDDIICGG
YGHCVWNDDGAACACDDGFVFYENTCIYASCIVNGVVCPHGTYDTEWNPPQCICPVDYIIKDSVCYPSTC
VTNRQTDPIQLCNSAGTCDFDTGACNCYLTNAGPTCSECSSDATFIDGVCQPWPCIDERDPNALSVCSGK
GTCVSETGSDPFDVFYSCVCDTGYRPIPGGICASAKCVTTSFIICNNRGSCIDGACHCDEGYSGTLCEWY
DCPAGQTFVNNMCTPNECVTHYDDAKQTTSVCGNYGRCVKDGDSHKCSCRSDAKVVDGECVSEKCITNSS
TNEVCSGHGKCNGYFCICSVGYSGDTCKFATY

>KAE8305605_1 NOTCH Giardia intestinalis
MIFVLTLVALCTAIHCPDGEVEVDGACYPSSCVFEDTVCNNHGTCTASVCRCDSGYSLGNQGCYPSICYL
ASDDVCNGHGKCVESEHGSYECSCDQGYINDYQVCVPEACYTEEGVCFGYGTCIQPTDGSAPYCRCYPAN
AGEKCTECSSEAVLIDGACVHKSCLTEFVPGETLVCNGLGRCMIMPFPNIHYVCSCYPYDGTFYNNTCIY
NGCITEYNLYGITEVCSDRGICAGTRCVCDSGYNGPTCEYKVVDCEPGFVSAQETCYPEACISDESVCGG
HGRCIWNNDGAACACNDGFVFYENTCIYASCIVNGIVCPHGTYDASMNPPRCICPTDYIGRNSVCYPSSC
VTNSQTNPPQLCHSAGSCDFDTGVCSCNPTNSGPTCEECSSEATLIDGVCQPWSCIDERNPDALSVCSGK
GTCIAYSGRDVFDVCYMCSCDSGYETVPGGICVPNSCVTASLIICSNRGTCTDGVCKCNEGYSGALCEWY
QCPTGQTFVNNLCVHEECVTSYDDVAQTTSVCGGYGRCVEDDGSYKCSCRSDAKVIDGECVNESCITNSA
TNEVCSGHGKCNGYNCVCSVGYFGKHCNVKTL

>EFO61736_1 NOTCH Giardia lamblia P15
MILVLMLAVLYAAIHCPDGEVEVDGACYPSSCVFEGTVCNNHGTCKASTCECDFGYSLGNQGCYPSVCYI
ASDDVCNGHGKCVDSGHGGYTCSCDQGYINDNQFCVPEACYTEEGLCFGYGTCIQPTDGSAPYCLCYPAN
TGEKCTECSSEAVLIDGTCIHKSCLTEFVPGETLVCNGLGRCMVMPFPSIHYVCSCYPYDGTFYNNTCIY
NGCITERNLYGITEICSDRGICADTRCVCDSGYNGLTCEYKIVDCKPGFVSAQETCYPDVCVSNESVCGG
HGRCIWNDDGAACVCNDGFAFYENTCIYASCIVNGVVCPHGTYDATMTPPRCICPTDYIGRNSVCYPSSC
VTNSQTNPPQLCHNAGLCDFDTGVCSCNPTNTGPTCKECSLEATLIDGVCQPWSCIDERDPNALSVCSGK
GTCTTYSGKDMFDVCYVCSCDFGYETVPGGICAPKSCVTASLIICNNRGTCDDGVCRCNEGYSGTLCEWY
QCPTGQTFVNNLCVHEECVTTYDDVAQTTSVCGGYGRCVEDGGSYKCSCRSDAKIIDGECTSESCVTNSA
TNEVCSGHGKCNGYSCVCSVGYLGKQCNIKAL

>XP_014675594_1 NOTCH Priapulus caudatus
MCPCGSESRAEDCDTTSTERPQGHEQCSTLNCNSGVFGVMCEINPCSTLDCNNGTCLVDPGLYDPFCHCP
QGVFGVMCEMNPCSTLDCNTGTCVVDPISFKASCVCPTGIAGDACEIDPCEGVECTFGTCVVDPLYFNTS
CECPPGFGGLDCSEFVADCPSVPGYLILFQMFLNSRADAIRLKKSDIVVCAEYCNSNPTRCLSFDYNFKS
KMCDLSLDEQTDMAITMATLQPNKNMCYYEKLE

>NP_864304_1 NOTCH Rhodopirellula baltica SH 1
MNWTDRTGQLRQLDAICGFGSTERSEANDVGQVTTGIGQRPTNDGLARPVDRSQRLPPLQALHTVASCDL
AYRFDASPQISKCKSQIVRLAEHQPHGVSHGSCPEHQPHGVSHGFRSEHQPHGVSPMALTSPIHPPPGRV
ERSEGRATHRFLGSPSPARSGPTLPEGG

>XP_011271587_1 NOTCH Wickerhamomyces ciferrii
MLPTNILTTLAICLASVSAQESVAVNRDLSLSSAHAKGSTINSEITLLQSSAAASISSASVLSESSKDTT
TLTSDSNNSQAAQSSSPSSVAAASSAPQSAQPSIPSSPAQAAIPSSAAIPSVAATPSVAATPSTPDTPVQ
PSQAPAGPYGAPNPNQKRDANIKFNFQSAEAALRSKFIAGEKPTDSAQSSSASSTQA

>VVA20971_1 NOTCH Prunus dulcis
MASTFLCAPLAILLAIQSVSADPLGSLLAPIFSPILDDVCKQVECGKGTCKPSSNSTFLFECECEPGWKQ
TSSDHLKFLPCVIPQCNLNYSCTKAPAPEPSKANDSSIFDPCFWSYCGRGSCNKTSKFTYNCECAEGYYN
LLNVTALPCFEDCAIGMDCANLGISVSNKSAASAPPLADNAKNQASSMVQVNSPTLVILMLFAAMLYWK

>XP_020192634_1 NOTCH Aegilops tauschii subsp_ tauschii
MRRLAGGAALVLLLLLAITARPAAADFFSPLSPLLAPVMGSLCKAVACGKGNCTVTTGLPGYRCDCEPGW
KQMHVGDSLRFLPCVIPNCTIDHTCSNDTSAPTPAPSPKNVSVSANPCDLAYCGSGGTCKNATGLSYHCE
CKEGFSNVLNMTTMPCFQDCSYGADCAAIGIVPSTNSNSTAPPAGSASVTNNCHAPVPGSVLRQILPPLL
ILASLAMGQAT

>NP_001158958_1 NOTCH Zea mays
MLRRARVPCAAAPAPAPAVVVAVALLALSAVAAADFFSPLAPIFSPVINSICSTVACGQGNCTVAPGTLG
YRCDCRPGWTQLHVGDSLRFLPCVIPNCSIDSSCFNGSPAPAPALALTPLPPPKNFSLDPCELAYCGAGG
TCRKNGSGMSYHCECKEGYSNLLNMTAMPCFQNCSIGADCASIGIHPSSTSNSPPAPPGSESISNQGSTA
APGSISQRILLPLLLMVVVSLAVGYVM

>SEA16349_1 NOTCH Thalassobacillus cyri
MSYKVVAWFNKKTEINFLCSESKVDLCFQTKTEAERFIASLKDSGYMQGKYHFTIETVDSEPLVENNIVT
M

>PFX30425_1 NOTCH Stylophora pistillata
MADFFLKNCVLCGFVNTMDPAKWVLQIENYVLVSYVRASYLQILTDKQFVLEFERNSNLELIENNIRSTD
DVKKFSRVDTFLRAVGGYKSKNEQYFNVGREIGDSKSYDFLRAKRSRYAFAAEEEALKAAVVKECDYDKN
PCRHNATCIDMGKDYICKCPTGVKGRNCETDINECNTVTCSNGATCINTVGSYMCKCRPGFEGKKCCSDV
NECESSNGGPCENGGTCENTYGSFWCACPKGFIGKRCERDRDECVNGPCENGGKCINKRGGYDCSCPDTY
QGEHCEQDVDECLANNPCKNGAKCTNLQGDFKCDCPKGWKGKKCDQDVNECTSSPCKNGGTCVNLHGGFE
CLCTQQHSGVLCDQACNAALGMESGAILDAQITASSQYDGNHAAKQGRLNFKAVPGKAGSWSARTNDGNQ
WLQIKLPSNTKISRFSTQGRNAYNQWVKKYQLLYSEDGLHFRYFHEQGQSSPKEFQGNSDSNTIVYHALN
PAIEARFVRLRPTAWHNHISMRMELYGCEVCVQALGMENGDIVDAHITASSEYDGNHAAKQGRLNFQAVP
GKAGSWSARRNDGSQWIQVKLPGYTKITRFATQGRNAFNQWVTKYKLQYSEDGVTFHYYHEPGQSSPKTF
DGNTDSNTIVTHELLPPIQARYIRLRPTAWVNHISMRMEVYGCPACAKPLGMESGGIVDAQITASSEWDG
NHAAKQGRLNFQAVPGKAGSWSARRNDVSQWIQVKLPGYTKITQFATQGRNAFNQWVTKYKLQYSEDGVT
FRYYHEPGQSSPKEFDGNTDSDTIVTHELFPPVQAHYIRLRPSAWVNHISMRMELYGCRACFQALGMENG
DILDAQITASTEYDGNHAAKQGRLNFQAVPGKAGSWSARRNDINQWIQVKLHDYTKITWFATQGRNAFNQ
WVTKYKLQYSEDDVTYHYYHEPGQNSPKQPLKSGVLKLINGALEACSAPLGMETGLIKDAQITASSEWDP
NHAALQGRLNFLAVPGKAGSWSAKYNNQGQWIQIDLLAYTKVTRVATQGRNAFAQWVTKYGLQYSEDGLH
FIHYHESGQSSPKEFIGNQDSDTVVYHQLVPAINARYVRINPVAWHNHVSMRIELYGCPACADPVGMESG
LIKDSQITASTEWDANHAAIQGRLNFLAVPGKAGSWSARHNNLNQWIQVNLLSYSKVTQIVTQGRNAFAQ
WVTKYILQYSEDGVTFVSYHLPGQFSAKEFSGNTDSDTIVVHELIPPVQAQYIRLSPSAWHNHISMRMEV
YGCPACVQALGMESGDIVDAQITASSEWDGNHAARQGRLKFQAVPGKAGSWSARRNDVSQWIQIKLSGYT
KITQFATQGRNAYNQWVTKYKLQYSEDGVTFRYYHEPGQSSPKEFDGNKDSDTIVVHELIPPVQAQYIRL
TPSDWHNHISMRMEVYGCAACSAPLGMETGLIKDAQITASSEWDPNHAALQGRLNFLAVPGKAGSWSAKY
NNQGQWIQVDLLAYTKVTRTATQGRNAFAQWVTKYGLQYREDGLHFIHYREPGQSSPKEFIGNQDSDTIV
SHQLAPAINARYIRLNPITWHNHVSMRIELYGCPACAEAVGMESGLIRDAQITASTEWDANHAAIQGRLN
FLAIPGKAGSWSARHNNLNQWIQVDLLAYSRVTQIVTQGRNKFAQWVTKYTLQYSEDGVTFEYYHLPGQL
SAKEFVANQDSDTTVAHQLTPSIKARYMRLHPTGWHNHISMRMELYGCETCGDPVGMESGLIKDAQITAS
TEWDANHAAIQGRLNFLAVPGKAGSWSARHNNLNQWIQVDLLAYTKVTQIVTQGRNAFAQWVTKYTLQYS
EDGVTFEYYQLPGHSSAKEFTANSDSDTKVYHKLAPSIKARYVRLRPTAWHNHISMRMELYGCPACSDPL
GMESGLIKDAQIKASTEWDANHAAIQGRLNFLAVPGKAGSWSARHNDVNQWIQVDLLAYTKVTQIVTQGR
NAFAQWVTTYLLQYSGDGVTFHPYHLPGESSAKIFSANQDSDSKVLHELTPPINTRYVRLSPVTWHNHIS
LRMELYGCPACADALGMESRLIKDAQIIASSEWDPNHAAIQGRLNFLAVPGKAGSWSAKYNNVNQWIQVD
LAGYKKVTGVVTQGRNAFHQWVTKYRLQFSVDGVTFRFYNAPGQNVPEEFDANQDKDTPVYHELNPPVLT
RYVRLLPTAWHNHISMRMELYGCKACSAPLGMDNQMKLIKDAQISASSEWDGNHAAKQGRLNFLAVPGKA
GSWSAKYNNVNQWIQIDLLAKTTITQMATQGRNAYVQWVKKYKVQYSDDGVNFSFYQIPGQSSPKEFIAN
QDSNTVVFHELYPSIEARYVRVLPTEWHNHISMRMELYGCEGNLIAYYPLNGEFEAREIDDKQPAGVLGQ
VELTIGPHGEPNGSCICPPGVTGDRCQIRKLIAYYPLNEEFKAREIDDKQPAGVLGQVELATGPHGEPNG
SYQFAGNPNSFIEFPNDGGLDAQHSITLMCWVQPGGRDGPLFNYKNSGAWGVHIWIVNGRYFNGKIAQMK
VFDVALVKDDIKAAMNEGLDPCSGDPCVNNGTCVDNGDNIFKCMCPPGVTGDRCQVRLDPCSVYPCTNNG
TCVDNGDTTFKCMCPPGVTGDRCQVRLDPCSEYPCANDGTCVDNGDNTFKCMCPPDVTGDRCQIRIDPCS
EYPCVNDGTCVDNGDNTFKCTCPPGVTGDRCQVRLDPCSKDPCVNNSTCVDNGGNTFKCMCPAGVTGDRC
QVRLDPCSEYPCVNNGTCVDNGDNTFKCMCSPGVTGDRCQVRLDPCSKDPCVNNGTCVDNGGNTFECVCP
PGVTGDRCQVRIDPCSEYPCVNDGTCVDNGDNTFKCMCPPGVTGDRCQVRPDPCSKDPCVNNGTCVDNEN
NTFKCMCPPGVTGDRCQVRLDPCSKDPCVNNGTCVDNGDNTFKCMCPPGVTGDRCQVRLDPCSKDPCVNN
GTCVDNGDNTFKCMCPPGVTGDRCQVRIDPCSEYPCVNDGTCVDNGDNTFKCMCPPGVTGDRCQVDIDEC
LDDKGHCQDICVNTIGSYYCSCSDPELSVAPDKRRCIAEGVEVDCGQDEMTITLPKSLLLGLDREHLRLI
DAKCTATENKTHFFLHTETGKCGTILKHTKDHAIYSNMVSEIPLEEKQIVTRVRDAMIPFHCYYSKWGVV
SSIGIRPSSEKIVLSSKGYGKFTLSLDLFRRSQRITSVFLFDGSKVYAQEDDFPVEFTIRERVFFEARVD
TEDSRLSILALDCYATPSQDRNSQPRYDIIKDGCAQGCIQRRRRSEKILHDNPDDIYALSQGPLALNREK
GGAEMDEAVALEKNVFKVKTGFNVPVAASLGVFIGFCIVGMAWLKITMNKEAAKKQFIPLYEDLQK

>XP_029181409_1 NOTCH Acropora millepora
MKEFFVLCLIGTFSALSKGRDSCDEKECIIQGQICVMNDHHQAECKCREACPRSSHRDKVCGSDGITYPS
RCVLDMTSCKLSSRDRIAMVSNGRCPEISLKVGAAHRTSQTLLLGRKGEIHCDIEGNAAQILWRKLGSKL
RLPFTRVRTFNSKILRFRNVLQQDAGKYECRAFSGSSSARASVDVVVVDPVSIDIIVTSTQDCNLEKLIG
TGINFTTRWYFDVKSANCQPFSYSGVGGNANNFESELLCLQKCSHAAGDICSLSKRPGPCMGYFPRWFYN
TFKGKCQHFIFGGCRSNANNFHSKSVCEETCSGERICRLPPVTGPCRAYFSRYFYNTTSKQCEKFIFGGC
QGNSNNFPTLELCQDKCQEDVPDVSQIIKSPKVKPGRCPWQSSPPIRCIRSRDACQSDGECQDSQKCCQF
GCGKVCALPVSVNKPGKCPIVEENRKLCSKKGDMCNKDNDCPGLRKCCFNGCQKDCSVSVASKLVKPGVC
LGLNAINPELCKNTINECKQDADCYGHLKCCFNGCFNECTNRPRPAQKQGICPQADYIPPENCSDTEDKC
NDDTQCPGRDKCCATGCLQKCVTPPVHTKHRICPFVDVIPREYCNVTENQCADDFDCKGRDKCCATGCVK
ECITPPTLRRREEKPGECPLSDYIPPELCEVTEDECTTDNDCEGNGKCCATGCVQECVIPPTEIEGDRGK
SDQCPKPSKKQPCDRRGDMCDTDGDCGDGGQKCCFNGCQKDCVRPANLSNIRFILASVNLTKCLEERLDA
LNKLSQDRPLLGIFVPNCDPDGQYEDKQCHELYCWCVREDGARIPGTTVRGNSVVCNPQVKSGKCPKPWK
GQNGICDRLGTMCRQDSHCRQDRKCCFNGCQNDCVPSVGVKICEKHRDEQIAKIPVGFVGVFIPSCKVNG
DYEEIQCHGSSGYCWCVDDNGNELPGTRTRDEPNCTNSVFDNGAGKEGTCPQPWKGKTGFCDKMGDECGM
DYHCGETEKCCFSGCQRMCVNSTETHQREGTRPGKCPKPWLGQEGLCDRRSDMCLQDVDCKESEICCFNG
CQNECVSPGLTTCQRRYEESFKFPSLGRFVPRCEKDGGFQKMQCLPSTSHCWCVNSYGVELLGTRQTRGR
PNCTMSDPCASNHCPFNGKCVVSNDRRSVECKCIIGCVSIYEPLCGTDGKTYDNECSLKGMACLQKKNIS
VAYKGECVKVDPCSGMKCPPYSMCKEVNGIGSCVCPQVCPTIFAPVCGSDGKVYDNECQMKVTSCTEEKN
ITLASKETCEPDPCKLSKCSHPLHKCVRTSSASMCICPPSACTMEYAPVCGSDGKTYANKCVLKEIACER
SQNITLKNQGECEEDVEDVCGEPALCSHPHHQCHMIDATAMCMCPMIIPKNLDPVCGSDGETYPNAAALK
SLSCLANRIVEVQHRGACVVPADPCDTSICSYLRQRCEVVDGLATCVCSEACPLILMPVCGSDGYSYPNN
CSLEVEACTSGKNLTVIAMGECDKCSNKTCPDSRQYCRVVNDTAICECNEMCTFEWNPVCGSDDRTYPNQ
CNLEVEACKSGRTLTVVKSGECGSDVGRCPELNPTPVCKQEIAGCQSDYECASGQTCCLQKNCTRACFAA
RAVPPPPQLQICPVLDPTPSCQLPPDATPNCFTGGPACQAGQVCCLDTDCNHKCVKPALNNGSRPGDCPM
LNPMPGCASISGCDSDKGCALGKRCCLQSDCTKKCVSTDVSPSDPLILRLKAVVQVSEKRHGPPTKASCN
QTCHRFAKCTKNPETGEHKCSCSRPCLRIYKPVCGTDGVTYSSECMLMYLVCQDGTNISVKHHGRCFDKV
SPPGEQFSRCPKLNPMPGCSLGMTGCSGDSECPDGQFCCLQRDCTRQCYAPEKPGQCPVFKRKACPLIFK
PDGCSTDWDCAGDRKCCSDGCSKECSSSFLRHSGGKPCESALCSETHPVCRVVGSNATCQCRQQCPLHKN
PVCGSDGRTYDNMCLLEVTACIMEDGGMPDGQLTFIGKGNCTVAQKCSLPPLTGRCLASMTRFFFNATSR
KCEEFKFGGCEGNENRFDTFEQCKDFCGALDACQLDPCPDPYSICSITDSGERKCECPAFCPKIYSPVCG
SDRNNYSNECQMKVSACSQGMMIKVTSKGKCQGNAGFCPTVDPRKCSVSKDLCSDDASCQSNEKCCHDGC
RMSCVSPLSVPTHLSPNYPNSDDPCLFHECPFYGVCRVAEHGNPVCECIMDCPVVNDPVCGSDGKNYSSE
CILKSQACQTKTFVRAVGSPAKCTVNKVRCSRCPPRSNLLSNFCESDFAIEGSLEEIKSTYGDGGINTSV
LMVKVMGVFKGTDAIQNKIIKIDFAANLKSCFCRELQLKKVLVIAGSTTSGGEHFLKEKSSFVRHSGKRL
LEKVRQHTKRNKCSK

>XP_025112479_1 NOTCH Pomacea canaliculata
MGAAGCFLLLLTISELGLNTLVVSQITEPTSDQSGSIHSGTFYALGLKEKDEMFLEKYINATLAAANFSG
TIDLEYVKQEQCLSFHVLLTSRRDDNSSNLFMLLEGVNIIMDGVSNPVNITTVSLDCKGTSVAVRLFILG
RVNKTNEEILQNYLLRKVDYMGEWSVDFSSIGNCTMAFVNGTVLKVLVAVANSTLHSLNGTKVNVTATAS
YNITNSTNNPMCWDVPSELNECQSGQKFCPYRKKCILQSFFCDGKDDCGDNSDEANCLEYVGQQCSNFSC
MNGGSCMFRQGQGQFCMCTSGFSGLTCKDTNKTQEVYAVNITVQYKWQADFIDPMSNMYKNLSNGIIAGV
NSTMYGAIHYISSNVLNIRDGGDNSLVVTVAVNFSGVLDAVEISARQQKLQEKGFSIGAKTINVTTIIQA
RQGPCQIRSCGNGLCVVVMGQRSECRCMPQQSPENCDYMDCGINVCRNGICINDSYYGGYVCNCSQSFSG
NSCEVNVCKELGAGVCSGHGKCIGNFLYDIICQCDEGYGGIFCNETGKDNLTDCQRQERLNTFFLKALMG
KVTVLPAFLNGKTLQQQLSDIQYTNIEVSSCWSSGSLRYGQYKSVCVYKTANISESPLCYCTNSNGSFIS
NKYSNGSCKVTEKPGWCPSPQDAGSGTMECFQDVDCYGSRKCCKESTGYRCQEPLFTEVCRRFIANPCGQ
NGHCVGNIFNGTLCLCQPGYSGIACESPTPDVLTECQRSYQLMNYMVQTLLGKTPAPESINTTLAAMLIG
LNISKLQVPTCWPSNDMSSGNYKYICDFNVTSLTTDGCMCTNDLGEQRGIMKMNGDCDSKYLGQQCSNFS
CMNGGSCMFRQGQGQYCMCTSGFYGLTCEETNASTKYVGQQCSNFSCMNGGSCMFRQGQGQFCMCTSGFY
GLTCEETDTSTKYVGQQCSNFSCMNGGSCMFRQGQGQFCMCTSGFYGLTCEETDTSTTSSNKPGVCPVVP
PNTFGITVESCSNDKDCSRAQKCCSNGGGHVCVDPVHYSYFTMRINISSPWLPEYNISESQPRAALMKEL
RTLVMAYLPEMISMNITNVRPGSIIADVRVTTNVSVSILSISKLELGLNLSSITLNGSTYQVTNATYVPD
DQCQTLSCESGCRCINTTAKGLQCLCPSKLSQDPCQQGVCQNGGNCSSHLTTDFTWNYFCSCPAGVYGNN
CEESACSLFPIMCGMGRCVGDLDRNLCECPADRKGILCEETGSEKLSSCQRKQRLSQFALQILKGVPVIG
ITAYQLRQLLLAAKILWLPSYSCQTDGTYGLTANMTSVTSLQTRFACVDEDGIEDNCEAKVCSVMTQYNI
CQSGSQCVGNIYNQLCDCTTAQKPSHGALCELPGKANETECERRRGLGELVVAVLRSQISLEMISAKFIY
EIVHSMLREIHVNTVWQPQCFPNGSYTNAGCQFQVDKPDTKECYCVDENEQRRMDIPSNSESPPQCPLTH
ICHLPVVKESCSSSMPRFYFDTETKSCKSFSYGECGGNNNNFKTLQECCSTCGINASQAYSYQQLLACNA
SICKDSTCFNSPCAVYMQDTCTGETYIADRLNKSRRFQPSSCNSILHTSCEIHTCKVMTANENADKKFQK
VLPVCTDDGTYSPIQQLDNGTRVCVDAFGEAVQLVPPSGKCKKDQIVEIKIILRYDVDYDKYAAGKESEV
EKALVDRMVSFGIPRRMIKNVKVKRGSVIIEADVQNDTDVDIAIVKPLVEQKAESGGLNLEVNNQTFALM
SDGLTFNVTTAPQVQEEEKPEEKHGLTTEEIIIIAVICPVAGLALIIIIIIVVVCCCRKQKPAAKADNGC
YSKMETNTRGGASVSNNTYDMINMNSAQRLSGGIENKAYEDGYDESSGYVKVRM

>TPP59124_1 NOTCH Fasciola gigantica
MLTPRAVIPAFPEWPREPTYSITCSPKLRYGRLEKLIDIKEGGDMFLIEFKSEYDGVIFSARDPTSLDQV
HISMVLLRGRLHVVYSIYGRSGVHEVTSEEFDDGRWHRIVLGLERRKKHLILFVDSMPLVRIGNGLPLSN
VKELNFYFGGLPDSEWSSVLTLIRNYTPGSLRGSEAEQGVQPAFTGCLGGFSLRADKFGSDLLRRYDSHL
ISYPPNEIVRGFCRTQKRCSPSYCKHGRCEMISENQLRCICTGTGYEGPRCENIVLECPPNYCNQRGSCS
MISGKPVCDCTGSGYHGERCELNPCTSGQYCYNGGRCTMRGNVAECNCRGTGYYGDRCRDPICPIGYCHN
GGTCRVDANDRPVCDCRGTGFTGERCEQRGCTPGLCDNGGQCRINTYGQPECICTGTGFTGPNCRTPICT
SDYCMNRGRCIVDGERPRCECRGTGHTGERCQISVCTEGICSNGGRCTVGVNDQPICDCSGTGFGGTHCR
DPLCRPGYCQNGGRCVVSPSGQPTCSCEGTGFTGAHCQTPICSPGYCLNNGQCRVDRNDQPFCNCEGTGY
QGTRCESSICTPGYCLNGGQCRVNEAGQPVCDCLMTNYDGPHCSEPICPKSYCGDRGLCVVRQRQPTCDC
HPGYHGSRCEMEVCPANYCINGGVCSPGPDRLPHCTCPINYEGDRCELPKVCPPDYCFHGGRCTMNRGVP
NCDCLGTDYTGSRCEIVQTCPPGFCQNGGQCSVQGGTYVCDCTGTGYRGVICNEPIACPPNYCLFGGVCS
VLPGKRYQCDCSRTARTGAHCESSSHGIYVDYEKDGFLIYPLVPSVRTVEDNVTLGFKTYMQSGTLITFL
SPDGQYWALKLVEWMVELAIGKHRLTGFRMRSNDGTTIRRVDVKT

>CDS22217_1 NOTCH Echinococcus granulosus
MRAPTHTSTIRRRNADVHVRKHSRIDAHIRSSALEYHQVTQSLSSEWNSPISLAFAMHERRALWSFLHLL
PLLLFLLQPSYGDYVVKEVAEPGRYLNLLDKEMDLRFERDAEGEEVGSDFLFVRLDSTYGGPFAHVSPMD
LSSNDSLTSQMIMPSGEMFPWYSTIGLFAQPTPVETRSCPWNTSACPRNEVYLRFNFLLVEDVDRTVGER
DPFNLVTVEPHLRVDYEPASGIVRASWANHVISEACLPGGISDWTTVEVVVKPDTGEMDLAISTPEGEWA
FGNIRVFVGPQVLPSSLPPAGIHVGPTNHTRRVLTAVSVANEEMTILKRSRRNVYSYERGANVSVLNFEG
TNGFVRYDFRNRIKLPRLDAEVGREEVALDFAIKPGVTSGLLWFAEGTASKSFIIIKDSKLYYKYIEYDE
THGAKRILTEEIVINETLEPGKTHRLRLNRYQDVLRLSLGTQQRFRKIVSGKAPLIPENGVIYIGGSDNA
AISTDGEVARNFDGSVTVAKITQEGSGISNLNMLELIRDPNWTRDVLRKGDVQYEYHMPFRPSPRLRPKD
SSLLMPTASTRGHAGITLHTSPMPVTFMGTQSSVVRFDTWDFSVFHSFEIEFRTFEPNGVLFFVGPDREH
TDFVCVELFDGNVYFAYGIGDHYRHIQLNPTSRKVNTGTAHRVYVERTPQHRFIVKYNGQEIDVDQGTSR
HQAEFSSYTYFGSIDQPSRFPWIVWSRENFAGCINFIRVNDDKFLDPASRMNQHTDLSRGIQFGVCKAPD
LRCNREICGGGQCHEQSYPFFEPMNFACDCSASDKTFREGVEDIRRSEACNRDAPIVDFDGETVIMIDFE
RQMNTLTTHTDDINLQFKTDSLYAPLFVAVSTAEKQYFRVELENGLIKVSTNMNKASKPPRDAEFLLQSP
RLNDNNWHTLRIRRRAQFLYISVDNASENNGVLVVEIPKGVFNNIAQQIYVGGPMPENYASPPYGNMAGF
LPKGSKFVGEMRNFYWNQYDFFGTRQLPTHYTTDVLTPRLELPTFPSWPREPIYSITCTSKLNWGTIQVP
MKAKEAGDMWLLEFKTKYDGVLAHARDENTGSHFTLMILKGRLHLIYSIGGVTGVHEIINSPISVADNRW
HRVTFGLDRVKGRFVIIVDDSAPETFGHRLQHNTLNSLTFGFGGVPGIWSKILEIIRLHAPTSLPSGYEG
SPPALTGCLGGFSTRTDRFLVDLLKKYDTQLESYPTGEIIRGYCRDLVRCTPDYCLHGGVCTKMSETLLH
CDCTNTGYTGLHCEDRVTTCPRNYCLNGGICTIVGTNPVCNCQGTGYYGDRCESPVCSPDYCMNGGICSV
VNGQPLCDCRNTGFDGARCDAVVCRPNYCRNGGICSIQNGRPVCSCSGTGYDGLLCEQPICRPGYCSNGG
ICRIQGGSPICDCSGTDYDGKYCENPICRPGYCQNGGRCVVENGLPVCECRGTGYGGSRCDQPICTPSYC
QNGGRCILENGRPVCDCRGTGYGGSRCDRVICPPDYCQNGGRCVVENGRPLCDCRGTEYGGSRCDQAICP
PNYCLNGGRCIVRGGQPVCDCTSTRYQGRVCEVPICRPDFCLNGGQCIVQGDRAVCDCRGTNHEGINCET
PICRPGYCMNGGICTIVNGRPACDCSNTGYGGQLCEQPICRPGFCLNSGRCIVQNGQAICDCRDTGFVGQ
HCEQSICRLDYCMNGGICSVINGQPVCDCRDTGYGGPLCEQSICPDGFCLNGGRCTVQNGRPVCDCSGTD
YRGDRCSHPICPPNFCLNGGVCYVYDGNPRCNCTGNFGGDRCHYPVCPPGYCLNNGRCFIRPGSSAPECD
CTGTGFTDDRCSSPVCPEGYCLNGGVCRALPNRLPFCDCSYTSFTGDKCEVPICSPDYCSGHGTCRVEQG
RPVCECHLEYWGPQCQLEVCPPGFCHHSGTCYPGPDRRPHCRCPEGYEGDQCEMPKTCPPGYCYHGGECT
MQSGMPVCNCINTDYQGPRCETPKTCPPGYCQNGGLCTVSGGRYTCNCLATGFQGPTCSDPIACPPGYCH
GGICTVLPGGRYVCNCWKTGLSGPTCDGDVNGIYIDYEKIGYMVYDLNPPLKTKVDNVTVGFKTYAQSGT
ILDFVTTTGAHWGIKVRNGHIVIDRNGQEYMYPNVVNDGAYHVVSVERKGDRMLVTFDNDQIVNLPMTGI
TERSDQSITYTTLYVGANKNKDDIFHGAIGGLYWNGRYPVDEAKGGLQIATGDVIYVLLPSFILPGKKPV
PVCPADYCFNGGVCYVEDYELKCDCRLTGWQGSRCEKPTHGVLPSTSGNGAYIIIKVVPPKLTNLDRMRV
AFQTYATDGPIARFMLSDGRFYEIYMKGQQVFVSNSKDEIRLISAPYQQCDDAKMHVITLVRNGSRFDWS
VDGHRIIYVDKSLVDSNGALITNELILGADRKFTHSFNGVLGAFDWNGQLLVNDNGELSPESNVMIVPGR
GVGKKEDVVIVVMPHFMQPPLDTTAAPPLPFPPLIPPDGIQGGAIVGGAGEGSLFVPSMGYGGGASGVFA
GSGPLLLQAGGAGFFGLINPWLAGILVCLLPLISALIWACWRCKPGFCPCCIGGAGGKTAGGKFHDTMDR
ISAGLWAPPPADKGLLVSSKPLLATNGSVSQTGNFHPVPPGGASFFTTGGQSKSGYVFGQDRQVDITDRY
DMTMLDQHMEGVPNVYTTDDLKVDCCVLTQNSRYVVTGSANGPPQVWDMQTGEPFKVMNGDELGCNDLHL
AVQDTLLVGQVIEDFQSADSTKMHRLQLWNFVTGEQLEMPAEILCSASCVSNAGEHIVAARATPQGQSIL
VWDLRGNQLTREVPYALINPNARVSYINITLEDRLIVAGFNNPGTDQACFMVFDLAAEARGVVQPKYITF
EAKVEATEILNNEEAVTGTRKGELIVWNLLTTTPVRQITINATLEGDSAMTVFPPHDGMIHDIVLSEDRR
FLVTASQDRRIRVWTMPEERLLHTLEGHADDVLSVVVSCDSEMVVSGSWDGSIRVWRMKDGSQMCIFTSN
IEVLQVKLSRDKRAIVGLGERNGHRKLIMMQIVRSRTCAPAVYTRLGSSSGGGGGGLSPASPQAPLQEDL
LP

>PON47670_1 NOTCH Parasponia andersonii
MADSRRFALANQLDIEQILIEAQHRWLRPAEICEILRNYKKFRIAPEPANMPPNGSLFLFDRKVLRYFRK
DGHNWRKKKDGKTVKEAHERLKAGSVDVLHCYYAHGEENENFQRRSYWMLEEELSHIVLVHYREVKGNRT
NFNRMKETEGADIVPSSEIDSSASSSFPPNSYQMLSQTTDTTSLSSAQASEYEDAESAYNQASSRFHSFL
ELQQPSAEKMIAGISDAYYPMSFTNNNQEKLSAIPGMDFSSGAPADKSEGNNGSAGVPSDHHKNLNFSAW
DNMSGNNAAAIQLPFQPAFSATQSVNLVVIQKQEQEPLEQLFTNGFGKHPQVQAEWQASEGNSSRQPKWP
VDQNLLTSSAYNLTSRYREEVNGDELLQIHHQGNTEHDDYLKSASKSNTNPEEKSYISVMKQPLLDGSFA
EEGLKKLDSFNRWMSKELGDVNESRQTTSRDYWDSVESDSCVDDSSQVRLDNYVLSPSLSQEQLFSIIDF
SPNWAFENSEVKVLITGRFLKVDLAESSKWSCMFGEVEVPAEIIAEGVLRCNAPIHKVGRVPFYVTCSNR
LACSEVREFEYRLSEVRDVETKNNQSDCINEIFKMRFGNFMCLSSTSANSDPVNLEELSQLSSKISSLLR
EDQDEWDQMFRLTSEDDFSLERVQEQLHQKLLKEKLHEWLMQKVAEGGKGPSVLDEGGQGVLHFAAALGY
DWALEPTIVAGVSVNFRDVHGWTALHWAAFGGRERTVASLISLGAAPGLLTDPSPKHPSGKTPADLASDN
GHKGISGYLAESALSAHLKCLDLDAKEGKAAYTSAANAVQTVSERTATHVEYGDPDRLSLKDSLAAVCNA
TQAAARIHQVFRVQSFQRKQLKEYGDDKFGLSDERALSLIAVKTQKARQHDDDVHAAAIRIQNKFRGWKG
RKEFLYIRQNIVKIQAHVRGHQVRKNKKFIWSVGIVEKIILRWRRKGSGLRGFKSEALAEGSSTQDPSSS
KDDDDDFLKVGRKQSEERMQKALARVKSMVHYPEARNQYRRLINVVTEIQESKVLYDDVMNTEETADFHG
DLIDIEALLADDTFMPTATPE

>PON81899_1 NOTCH Trema orientale
MAERGSYGLTPRLDIQQLLSEAQHRWLRPAEICEILRNYQTFRISSEPPNRPPSGSLFLFDRKVLRYFRK
DGHNWRKKKDGKTVKEAHEKLKVGSIDVLHCYYAHGEDNENFQRRSYWMLEEDLMHIVFVHYLEVKGNRT
NVGGIRETDDVSSSLREGSPQTSSSSTGHYKAPSGSTDYTSPNSCLTSLCEDADSGDIHQANSRFHSFPE
SPPLQIRNGPLMNKLDVGFSVQPTSNHHEGKSSIHGANYVPHFNDDRPSYSGSATSVVGSQNTLGLGSWE
EILEQCTTGFNTVPSHASTSPSQLAYMGVAQEPENVIPGELLARETAKELHENSLPNYSNWQISFGDNLL
PLPKGSLEQSSNLDLQYDLENILFEKITPDSNLTTPYQFNTHLDQQNEKLVQNLQAQFTNTESQSSMPYK
SENNRPTDGNGNYAFTLRQQLLDGEEGLKKVDSFSRWISKELGEVDLQMQSSSGIQWSTVEGDVVDDSSL
SPSISQDQLFTIIDFSPKWAFTDSEPEVLIIGTFLKSQQEVAKYRWSCMFGELEVPAEVLAYGILCCHAP
PHRDGPVPFYVTCSNRLACSEVREFDYKLGSTKDLEIMDIYNGSTIELSLHLRLEKLLSLGSVNPTSFNF
GSVTEKQNLIYKIISLKEEDESYPQVDHNEKDSSQYEVKDHLLTKLMKEKLYSWLLHKATEDGKGPNILD
GEGQGVLHLAAALGYDWAIKPIVTAGVSINFRDINGWTALHWAAFYGRQGPLNFILFPEQTVAFLVSLGA
APGLLTDPSPEFLLGQTPADLASANGHKGISGFLAESSLTSYLSSLSVNDSKEDGVVELSGLKAIQTVSE
RTATPTTYGEMPDSLSLKDSLTAVRNATQAADRITQIYRMQSFEKRQLNEYGDDGLSDERALSLLAAKSS
KGGASDGLAYSAAVQIQKKYRGWKKRKEFLIIRQRIVKIQAHVRGHQVRKQYRAITWSVGILEKVILRWR
RKGSGLRGFRHDAVNKEPNLPSMPLKEDDYDFFKEGRKQTEERLQKALTRVKSMVQYPEGRAQYRRVLNV
VQGLRETKTDTAMNDSEETTYADDDLIEIDKLLDDDTFMSIAFE

>XP_026192172_1 NOTCH Cyclospora cayetanensis
MLDGSSSGLGRMKDFCGLRVLAVSLLTITVTATFVSVYPSALAEVKGEGEGVLLSQSPESTGEATGQLAL
TSTLRSVTGHSNPGIEALEQTATAAVEVASSTKSSGSGWLNPAFKDIRNYVCKYSVDGGPCRNRSYGDYP
SGLKCPPSYCCSKTHMLHGQSGEWCTNKWALCNGLLHYGDSSHGGCSCDSYGNKCPESSSCKQEDVAHGG
TYCECNEGYIGDGTSCVEDLCRSSPCHPGTCMLVDGQVQCTCPEYYEVNNDTVPQTCWMRDMCSDSPCGD
NTSTKACYHEGPGRYSCECNLGYTSVKVEGKLMCDDIFNHFVCSSNPCGIEGVQECVDTSQGVICTCFTG
HSLVKETAQYRCARDDPCLTSPCGSLSTANRCVATSTAYMCTCTDGYTVAIGETGQYCAKDEEGTNYVLY
GGIGGGVLLLLSAFACTYMRPDSELNDEEVKFLKENAQEVSDSAYSSPARGWG

>XP_002154205_3 NOTCH Hydra vulgaris
MNIVIVLVQIVCLHEVLSSFSNLHKTDDSHRITHRYESGSKYIPLIRKNYFSPLLKSNSNKQKNKRWVDV
DEDDANAANANRQKTPSEPNLPDFLPQNSNKPTSIQTSDLSLNDFSSLSNLVGDFDKGLTNKFKSVNDIT
NLESAALEQSQQQSPVIQPLAALSPNEQVVGEPIPVTNNPFFMSELNHMDQSHGTEVGIPLEAFHPNIMH
LQHQANYQIDMPNQAFHSSDPSTEVMIPQSNIIYSPNEHREEGPIHKQEDGAPIEKFLPGKSLYLRPIRI
IHRQPHRLFQHRHVFHKPRIIVIRRRHRYHPNDRSDEISQQQLICGESDCKNGGSCNIVNNQIKCICLKG
FKGNRCEEISNCHPDPCKNGGKCTETDVGFTCTCTSSFFGERCETQSFCHPNPCRNNGYCYEKGSTFECS
CEFGFKGPTCALNSFCHPIDPCQNGGLCSEDDSTYKCSCAKGYSGTNCEVKRQVCSSTICQNGGTCLDDG
GVLRCSCIDEYKGKYCEEKVFRVCSTSTCLFGGSCIEVNQFEFKCVCPTGRTGKRCSAIADDPCTRCHKH
ATCNQDTCQCKEGYSGSGYFCERERSNCHPNPCENEATCIDKYYYLDDTKSDDSSFYNKDSSHDNVVSKS
SEIEGEFMAEHGFGEQNPIKQINDMSMESKAKYLYKRSINTTMNSGLVILLRSKVKSNLRSVYLKKSSKD
ELMKHNFTNLHNSLSSYFIKKQVKSNNDNEYSDKNRIKRNEDDLPSGVNKNDLNFYGFACICPMRFKGHK
CEIPEPCNPNPCGNNGVCSDKNGVPSCKCEYPYVGMTCNATDSCKPNPCKNAGKCTDNDGVAVCTCLPRY
EGDKCEIDRCDQCHTNAECSNGVCKCKQGFLGDGKIVCVKDRAFSDPCNDQVCNNGGTCVATSETSFRCF
CKSMYYGKFCEEKMHPTPAVLTTTSTKTTQKSVQTTDRPQCHPNPCLNDGQCIVSGDIGYNCLCTPQFKG
QHCEDDKCMECDLQALCVDGHCHCHHGYHGDGYTCTKNDQCDEPCPRNGICTHGICVCEQGYYMDEDKCK
RVPFAAKHNPHERRLELVHSKTSLSPPPPSPPPLLGTLPPPQSHSQHTPLSPPYLQPVLLNSPNPVNYLT
SLPKYTSYQQPVAVNPPNSYMTTSTEHYMLPNNYVINSNENIFKPTSLNVQYPLLDSQPIVSPAKPIISL
TSYNQQSNQNPFIRSPMEKFEKKLKDLMALGLSDSVARALIKSAPTRIMKKGNVNYAEDIVISVYQNLGC
WKDTEYWWDPDKRAIKSVEGKHPKVSGDYNTRKDPIGKCADTAKELGFKLFALQNGGQCFTSADAQLNYM
KYGRSDKCRNGVGGPLVSDVYSL

>XP_020601539_1 NOTCH Orbicella faveolata
MAAIPKLLLILWFFPGVQAGTIPGKSSQLLHHKMTKTELENFFGSDDLSQVPDYDITELYPSPEENKGDR
ETRSIRKDDQSKEKFYKMKIFDEELPLKLSLNDKLVSPYMMVEVQRGDGTTDYHPAPENNFYLGKVTSDP
ESMVAVRDAEGMHGVIRRSAETLYVHPLPTHLAEHVGHRQLQKPHIVVKRSMKSFSDQRNPSKREARSAG
TSNKYLEVALLTDDFTAAKYGESKISTFMLTLGNIVAGMFQDVSIGETKVTYVIKRVAVLNSTKLGLKNL
NKDSLLKIINEWTKNNHHLGHADVSSYVSILLGNTGRAGLDTMCKRPHGATNINGDVGLQTAGMIAHETG
HNMGLKHDGDNQCQGGRYIMSSYLPSGMDAMRWSTCSQEKIQTFLSSIRSTCLDNEPPASDVLSTPSPDV
VLSRLPGEIVDGHTQCKHQFGKSYWRWTEELSNCAVLYCTPDGYSRESINTPVADGTACGPRDWCIKGKC
QDNGRPRVDGGWSKWSGYTPCTLTCGGGVQYRKRTCTNPAPKYGGKSCQGSNIGHWRTCNFMQCVNATST
YRQMQCMAFDASFVPFYKKSDPCGLYCRVGNLLHEKGRVKDGTRVTKTMEDLDVCIKGKPEVVGCDHLLH
SRKIADRCGVCDGKADSCTYEISSFTGKIANTRESALITELPPGTSYAYFEKRARKTYNVIGIQDVYGKY
LINVPYVYSKTITYAGAKIIYKHQSTKYKDVLEIRGPTNEALRVVFLRVYEETQGVDYAIKRPLLPGESL
NLSYKWMNMTDWSDCSKDCAGGVQERDVRCVLTSDRTVVSDEACDLLTKPPSSRECHMQVCAPISRWYVT
NWSPCSKTCGRGSRTRNVICRQEVSSTETIDVPESQCSAETKPSLASVSEVCNEILCPAEWIVNSSWSMC
STSCGAGIMTRQVVCQQTAENGITSTVSELACAYVRNKPVTEILCSVNIPCHVNANIEGMICSPDPCQNG
GTCNGNSVDSPCLCLTGFTGSFCEVKLNPCDSSPCAKEEICTPEINSPLGYTCQERVYPCDSSPCYNDGT
CVNDLQNVSKYHCQCRPWLTGSNCEVLTSACESNPCVNNGYCSSDLAVDPSQYKCACSAWFTGKNCEVQI
FPCDSKPCLNGGTCSNDPHIISKYHCQCPNWFIGDRCQVAQTICDVDNPCVNGGTCNSTSDNPAQYSCEC
GDWFTGKDCEVRIFPCDSKPCVNGGTCTNDDVDVSLYHCHCTGGYSGKNCQVPSFTRIACFNIGSNLLPD
VLGDFKNLVKQGRSKESISACAELAFGRSYKFFALGFNGICRSGPNARQQYHIKGSTKEINCPNGIGIDK
RIAVFTFELLPERNPLGCFKERKNDRVLKIKFGSFESSYNASDPKATVVKCAHLARDMDYEYFAVQDFGD
CWTDTKIVDSYDKYGKALPEKCAGGVGASYTNFMYRLRPAFTGPNVCDTSPCKNGGTCVVHFNDPDRYYC
ECGDWFTGDNCGVQIYPCDGSPCQNGATCSNDANDISKYKCQCRDWFTGVDCEVAQTICDTDSPCLNGGH
CSSNTSSPTHYTCDCGDWFQSKNCEVQIYPCDSKPCVNGATCNNDDQDVSLYHCHCTGDYSGKNCQVPSF
SKIACFDTSSKLLPDVLGDFRDLVKDNIFQQAISACAELAFDKSYKFFALGYHGICRSGPNARQQYHSKS
SVSDKNCPNGIGIDKRIEVYTFELLPKRNPLGCFRERKNDRLLKIKFGSFESSYNASDPHATVVKCAHLA
RDKDYEYFAVQDFADCWTDTKIVDNYNRLGKALPEKCVGGVGASHTNFVYRLRPAFTGPNVCDTSPCKNG
GTCVVHFNDPDRYYCECGDWFIGENCDVQIYPCDSNPCQNGATCNNDANDISRYKCQCRDWFTGVNCEVA
QTICDTDKPCLNGGYCSSNTSSPTHYTCDCGDWFSGTNCEVQIYPCDSKPCINGATCSNDDQDVSLYHCH
CTEGYIGKNCQVPSFSKIACFETSSKLLPDVLGDFRNLVKDNKIQQTISACAELAFDKSYKFFALGYHGI
CRSGPNARQQYYSKRSVSDENCPNGIGIDKRIEVYTFEILPNVNPLGCFIEKKNNRVLKIKFGSFASSYN
ASNPHATVVKCAHLARDKDYEYFAVQDFGDCWTDTKIVDSYDKYGKALPGKCVGGVGASYTNFVYRLRPA
SSDQNVCDTSPCKNGGTCVVHFNDPDRYYCECGDWFTGDNCDVQIYPCDSNPCQNGATCNNDANGISKYK
CQCKDWFTGINCEVAQTICDTDKPCLNGGYCSSSTSSPTHYTCDCGNWFKGINCEVQIYPCDSKPCINGA
SCSNDDQDVSLYHCHCNDDYSGKNCQVPSFSKIACFETSSKLLPDVLGDFRDLVKDNKFQQAISTCAELA
YDKSYKFFALGYHGICRSGPIARQQYHSKCSVSDKNCPNGIGIDKRIEVYTFELLPKLNTLGCFVEKKRK
LRLLNIKFGSFASSYSPSDPHATVVKCAHLARDMDYEYFAVQNLGDCWTDKEIVDNYDKHGKALPQNCVG
GVGASYTNFVYRRRPESSVQ

>KAA0197081_1 NOTCH Fasciolopsis buski
MAKWIGLQAYCQNGGICESQVVVNPENGTTREIAMCRCPDGYSGPRCQLFTDVCFPNPCLHGGLCQVISY
SSSSTSTPVIEMSQNLTERSHRTAPAGAAAASASGKTVAVEAQPARKVIRGGPSYRCICPPDRVGRHCEV
DRQTACLSDSDLLWCAHEAQCIAGPGGSKCNCPPGFCGSHCEQNGTACAPLVRPESAFSSWLGPVLEQDT
CDWNQCAMKRGNGRCDRECDRLACDFDGLECALTITTPLDALDESSTGSDQSVKDSETNYTEMYSPKLSM
PWSNCSAIRRDGIPCHLRFSDDRCDLPCATEACLFDGWDCEASALMPSSPSTTPSSTPSLKSVDQAHFLT
EASCSDGCNVTASSGAVCEGTECSSQSLPSVLSGDLVLLIRFSPDELFEPTGHVSVQLKRLLSGLSDLLH
LEVSMRRHSDDSDRWMVYPVLLGNRLKNKQWTMNQGDHFPSEPMEQTIFVGRRTIRARRAAVDEFKPAQT
VGSQIGSQIYLQLDVTSCAIRGRSCFQHVDRAAEFVTAAMHHRHYSFLHPVLSVQSTRRVRPETIPVPGR
TGPWRSFDWLWSVKWPFYAILALTGMLILMVLIGVMFAASQLNQRSACQSAAHRRSLSAYLHAIGKKRNA
RKQRQQQQQQQQQQQQQQQQQPEERQQHAFGYAQALSPYPVCDSDRLSLMWYLSAEASDYKSTVYPSGTT
ISTACKRTRTNQVSTFLSSSSTPTSSSTVTKTDVSHVNLAGNTFGLESGRMIPINRLLKPESQGDSQQEP
MFHASHSLQTKAYQGDFGRPTISDIGTDNYSSGPFVSGGVCAGGVGVCYEVGSAGGSTTTTTTNTVSTRV
DTGGSDQDTLNTLQWDRSSLGPITETWSFYQIILHLLQSNGLEDLPTHTCCDPTENDGATLIRSILQYTA
NLDRQEQAGASTRAGVDKSTNPVAAEHICTELQSTCPILFPRLCRLLDFRLAETGETLLHAAARLNQASS
CADLLDAGTDPTSVDNAGRTALLSAVSSGALDAIHVILTHPSVNSNPMCFVPSFLTDSTTPLMQAVKLGD
AEAFRMILHAMNIQVCTISKSHTATSTQCAGSAPIPPAQPTSVYPSASHSGSYTVEPLSPKQTWPTPYTC
QFKDLVPARSVVPDPGIPVINEDNAMSLLDLNMTDNLGRTALHWAAVTDQPDMLGCLLEAGASLDVQTTC
DETPLALAAREGAFSACRLLLVAGANPELADYLDRTPKQLAQAAGYEEIVRLFEASAHPDPAMLLNPGSG
RQMGFPQVSSITWSHRSYSQARLISTGQERFDSTSHSHSSLMFPPGLVSKEPPRCATNENTSGKIEALPG
VSSGSTICGDSKKFRDIDPPFLTTANNPYTTMVNNEFSPVNFFELEALHCRSTIARPLRCDSGTLSPPRN
YMFYAYPQTALFDPNDLDPQPSSTYPRPDSNQFETGLGGPVPGEAHITSSDSESPNHWSSSPSDSSPKHQ
YRQRCPRKTAATSGVRQTESFTNMFPITSSNMNITLSNRSCALSANIICENGNTVTRTGNC

>XP_013902749_1 NOTCH Monoraphidium neglectum
MRRVAVLLALAMCLGITMAQRCEPKCSANGECTQNDDIAFCKCKPGLVFTTRAAPHDLAECKKGLVCYNG
ATCVQDPSKPDQETCACAKGWAGSTCKVPHISCGNSTLACMNGGQCLLDETVNDWFCKCPPNLRGRQCQL
GVNECKEGMFCMNNGQCKDEGNTCQCPAGFFGIHCQNNERDPFADLIPRKTLPTYAIALIVVAGVIAIAA
VALIAFLVVRERRGRPYFKSWQEGTGSGLQGTL

>RQX69831_1 NOTCH Toxoplasma gondii CAST
MAPNRVFFASLCLPAFFWCLLQGRAASGGPEAHEGTLKPATIRFSDPAALTAAARAAQTAVDGDAEDAVG
LLGVPAAAPPSSSSSSPPATDKAEDSRDSSSTSETSAQESKEESGNSSASPQPSRQSGVLERDVSQWHSS
RKGEDLVYPVHRQGDQPPEAAFHPPHDHLREHHPTCPADCLEDWVGDGWCDSECNVAECGYDGPDCEGWC
GGECRPGWPGDGQCDLECYKEECDWDGGDCKAWSDRSLPSVHTLQQKLADVAANAEDPDSSVSQLLKQEL
GLAACECVKGKLGNGVCNPECNTYECQFDGFDCRQMCSLECPHVWLGDGKCDKECDVPECYHDKGDCDTC
SGNCRTWMIGNGICDPDCNNKDCGYDNGDCNGITWVTAVDYDAKPYVYQFCAREFIGDGNCDENCYNAES
EWDGGDCRGSALAKRLAADGIGPQFPVAKKVRTNTQGETGAESASDKEKKTEKQNGPDGDEHQGQQVENK
PAEQTDEQKKTEEQQPTRRLLK

>XP_028874962_1 NOTCH Cryptosporidium ubiquitum
MKGILLLSYLIVVLGIGVSLQSDDSSEKLNVIPIRSNLINVVPIKMSNQVFNNRNNITVLDKLRQKFPNC
PLSCEESWISDGWCDKECFSDECGNDGGDCVGWCAPECRPTWLGDGQCDIDCFNSKCDWDNGDCKDHKFE
LNKEIVLNFEKNGVNTTNIDFNYSKCDCNKELLGNNICDTECNKIECNMDKGDCLHRCNSRCINMWLGDG
QCDPNCDTEECFFDKGDCKTCSGNCRTWMIGNGICDNGCNNKDCNYDGGDCANVCSVSKVDYNNQPLIYK
FCLNSWVGDGYCDEDCNNENCDFDKGDCSSKKSDDILLNSLYSYEASLNPPRKIKDIKNKEIGGNIKRAS
SDINSQNDLGISSSSNNDVTTTTTATTLPLLLLLPLLILIAMVTNLNVMNYNHNANKLNLLEYPGYSNQP
TQYLTQNRNFQYNQYYNTYNSQSGYYNNGISNHYNSPDNTDQNYLYSNNNNHYQDLGNNGNNYQYYNNDQ
GYRNNYISSRNNQNNNFRYFNNRRN

>XP_667989_1 NOTCH Cryptosporidium hominis TU502
MREVLMLIFYLIVIVGLVVSAESGDLYINEKLNVIPVRNNLINVVPTKSNNQMLNSRSSIVLDKLRQKFP
NCPLSCEESWIGDGWCDKECFSDDCGNDGGDCVGWCAPECRPTWLGDGQCDIDCFNSKCNWDNGDCKGHN
FDLNKEIILNLENKWPNITNLEFDYSKCNCNKELLGNNVCDIECNSIECNMDKGDCLHRCNSRCINMWLG
DGQCDPNCDTIECFYDKGDCKTCSGNCRTWMIGNGICDNSCNNKDCNYDGGDCTNICSVSKVDYNNQPLI
YKFCLNSWLGDGYCDEDCNNENCDFDKGDCNSKKNDSPLDTIYSYEASLNPPRKIRDNKNKVSNSNIKRD
NSIVNSQHEQNIFTTTTATKTSTITTTTTTTTTTTTTTTTTTTTTTTITTTTTTTTTTTTTTTIAVAFSK
NYLNYFGTMNSDTNLSSNTISRTITSTTTVNTNFNLINYNHHNTRTANFLDYPRYTNHPVQYSIQDRNSQ
NNRYYGTYNSQGGYYNYNPISNGYNLPLYPSQNYLYSNNYSYNQNPGNSANNLQNYNSNQRYINNYNSNR
SDHNGNFRYYERRN

>TWH59352_1 NOTCH Desulfitobacterium sp_ LBE
MSNIHYFPRYSQKENMVTNNTMLLFSRLYNNSPEKFRRFINAFLEESGIELDTTVRFKQQEKGKGSIPDG
MIEQESFKIIIETKLYGQEEIKQIKNHWNAFENEDKQIFLWINKNSISKKYYENIISHLNKFNDDNDSNI
GFASTTFKDICTCFNETLQEYDFEMKALIEDFEGFCDECDLIDNADTKIRVVLTGQTFEDNLKNNIYYNP
IDRGFKNTKYIGLYKNKAVRAIGETICCVDASHDNSTDSIKIIEVQYGILSDHMMDTLKKVIHDARDKYA
HAFNEGQRFFFVNEYFITEYAKKSKGGLMGTRYIDLGEVEDFKKEMTVDEIAELLKTKEWNVG

>KZN88323_1 NOTCH Penicillium chrysogenum
MESYRSCFPMNHQGEVAYEIDKRQGRYTNVCVSHGSDSQGDDDVDRLATELAQKAMVAAQREETYASIDK
DSKEEVTKDPGYGIEKFKQKRILTPISDCAIRDVKAVQRYLDSSSEAQLFVRGRHSDGQTTLIIAARGQS
PAMVSLLIKHGADVNAVDNNGRTALMEAALFGWVDNVKVLLKHNADKTIRDGENRLAIELARDHYKNREE
RYVRAGGDLTSSSNRRPAYVEDTFRRDIDRNEIVILLGGEKQKSNIAFGRPPTLSLSKYSFKRSQDSFVL
YGPIEEYPITSKRKTVARLERGGSFLSVGAMSGWSHCSAQELRVDGRQWTDDVFYISEVVDHRLPSDGKD
QGKDGQYNACHAEKQLIAYFIDRHVFLPRDGLPCSELEEKIKLKEDEIQEISLRTEIGRRVTSLRNRKED
LKEEFLDWDEKLVGKYDEIRALELKLDSAKSALNRLIGSPEARPFLELESQLDVLNQQQRRHNDLIKMAN
APLPVSLTEAVILVSSPPCRDCKMFKDKVNKFFGLSIQLFAAH

>XP_004994209_1 NOTCH Salpingoeca rosetta
MKQRVPAGKCHGCVQQAVTTTTATTTAMPQNHHRARIPHLCLSQHLQHIHSHLVMLLFFLLASCLQAQVL
AQSDLCQEAPCGFVNSTCRVEVHESNDTATVYERVCGCEAGYTLVLPPAITTTTTTTSTTQPVNGNTTTT
TATTITSITANGNTTAPAMTTAAAFHVLTPSYANATCQDINACAWFPCGDNSICTDLPAPAPNSTLGRTC
TCAPGFELAPGQPADGNCVDIDACAANPCHTNANCTDLPAPADGTETGRVCSCLEGYAGDGITNCTNINA
CSFFPCHPEFGVCTDLPPPAPNSTEGRSCRCDYGYTGNGEDICFDVNACRRNPCDVNAMCTDLPPPALNR
PEGRICDCYPGFFGDGDYCIGEPLVQVVAAAENNAVRVGSYVTAFATIPVTASTSNVSVLLRTQHDTPFA
KLVFATTPVMAFVVNGTIHQTFNSTDRNVTGAALPSAAVLTWGTNTYNSNSNNYSSIPFAFERVNDTAVL
LSFGLLDTTHPASPPAVAVTAQLAVLGDVSAGRQEELSIRATVVHDGLHPVPISATAYASVVHPSVDAVF
SPSQVPPFRNALETTTVAIAFTAPSLPLYNATIAVVAGAQGGGADASAQVINATLAFPCLFATQPNTTAT
TTGPATANSTWCSGTSATLSALNTTAGGVAEFEVELSLTDLARSNATVTLPEIEVSFFAWPITPDTTTTP
STTNTTGSAIAAAPAVNPRYTQRLQLNPRTMRLPTISATTTLSTISCFASATTAPPPSSSSSSSSSPQSD
DADADATAVVVSAPGALLYMCTEIAGPYLRFDLGLQYSLQAGLASSVVVSTNAPEDAVGGASGAVQAIVQ
AVNTTTTNATAAAGDSDTDRVLLSARDLLVNTSTNSLIIQTAIRISSEHTPLLTAGQQLSIDVQAVALPG
LASAQAAIMGASHFAVELLEPALELAYVAEDVPHHLDAGDVIAHRIHLAHRPWSSAPAYDLCVTLTASPF
LSFISPTDTKLLLPQGLNCTLSNDQSGHMASNWNDDADDGFNTLTFCCAQPLSPTNNSSVSALVLSTVAG
NTAPLTPLYFAATATYTSAPPPPSNTSSNSNTTISSSSIASDPNTVALASAVLSANNSSLTDPVRHYVAD
VERNTTHVLAVPLVHEGSPPSTAAGAVYVNDASVVQEVCVTAPFSPEYQDPLPASIVDGVQVHLLLELES
SITSSMTPTNWSIVPRSIQHTAFGFEATLLPAETIVTLNSTFSRVVLRDMHSTASTTHSSTNLTLTGALQ
QLLSNMTASTVDDATICFDVQRQSETAAGATSLFPVQNAAVVALNETTAASARSLLTVEYRTPSAIQGWP
AVELQPSPSPWFEIGTTVAPTSRISLHATDNADTPSNDVSLHEILTFEARVELPFGEYNLTLDFVLDPYT
NKNAFVVPDASDFFIASLPACLSNTTAFAVEVPTMATPKQVRVVFGTVQCKQDPSEANTVFPADNTLKVQ
LQTAVVDEHAADPLLSANRRRHFVDLTAEYTSALGTNTTAVWWADVTVVHPQLRLLTWMDTDARDSEAGD
VVTYMFYVTHDVNSTAPAYDLQLLSTPNVHHAIQNDTIKCLEFCDAEEATQVTATDQGGLLFTIPRLPLG
KNAYWRWKATVLQTVPAGRRLRSDYDFRFDTHPRNASTATPLDDSAGVPLVGYEDTESTYHTMDIEDANF
TGLPVFSSIATTRESPRYDVVPDELFILNYTITLPASTTDTRVTIYMPSAYIALSGTVTGVGGLIRNSSL
DAGDMADLLSGGRSVKFDFGRVQRLIAAAASSSSSSSSSQQNGTTTMEAEEQASSLFMSVLCHAEPSFFG
SNYALRDTEQLIFARLSFDGSVADVEVNTTAREPRLLLSDPINHRHDAGDVVTFAVVLNHDNRTTSADAY
DVFLAYAFSDKVVPDNATAVACLVNTTDPLVASAPACLPLASTIASPSTTAATPANNSSSVNSTGTTTAT
STSAMTTTTTTSTSSDGGGDNSLPLTLTAQGFELRLAHLRPFQRVHIVIEGQVVQDVIPQDKLVNSASLR
YDTSPDNETAAYPGKEYALDLDVTTVVVSPVARYEVTSLSEAETLDNVLTIGEEATVDVLWNLPEGEMPG
AVLAVSVPPHTTFLNATIVRIGRSISGSNVVPYQTYDDNFAVLPSDPTAVLIDLGDLSNTFNNTVNLQDD
IHVRVRFFVDNDPANALNTFINVETGLAWLGSARWVDSSYPIKIAEPLVSSSVSTPTARPDAQDLLTYTT
IVQHDAASTSPIYRATVVVTTPAEVQLQTGSIDIFSGTVLSSTPTLRVVNASVFEVGFEKMSVLASDGDE
KLTITYDVVVVDEIRANEDIIVTTTNSWWSTPTNFTHPGRFRDGFNDTSPYFGETSQHINPAKQNSVTMY
LDRSSLEDTIGTQVNVAEELVYRSCITVLEGHTNVSLAIAMHSGLDFLNASLYSVGADIAESLSFVEGDM
FNATTDDSTGGPLVLFAFGELVNTATNVEDDGDAICIELAALVANIPENINGIVLPATATLVTDTTQLTS
STETVRVIEPVVTTDPVAITIPGQGAVEVLSIDSEAVDAGDEVSFEITVRHLPSSTSTTFDVFIEAHLPD
YTAVVSVQQGTLPTTINTTVPGYVVWHLPKLTLEEESYTTSVTVRVRNDIIPSAADLKCDVTTTAHSSPL
ADNADAKAFTSVAESAVLLVKGVNDDLELVSTSIAATAGYDVAVHELATFQYTLVLPEGTVPSITLIIDQ
PSDDSLRLDRVELHFGANVACEGVPVLEDAAGAVDHVLQFDNCVNTYDNEDDDADLMVVTIVTVVQDVVS
TLEDRNKAMRFRLQTVHTHGTPGSTRKSSYMETLRLQLPNAAMALDTVVRNHVLPGDTLQFDATVEQDGN
FLAPMFNTSLDIAIPSSLIPVLVLVGVNGAPLTDHPFTLRDGTNGTATSVLSIPLATILPDDTAAVRVLT
EVGSDVEQGLAIAANATLTFDTSEGSPTYPGRVYAVADDFKTLYVAALVLTQDIVRLNFPGETDVTEVSV
YEPLTLRHTVRVRGSYALTTTISLPAGGGAGAGAGGGDEEAMIVDTCTTVSVGDNVLITPGATSPGNVVQ
PTIVHDANTHTITLAWGDAVNEATSAVYTQDDDIVYECNARVRNLVWIEAGDVFALGGNAEYAVFTSSEE
HMLTVSDPELVFASFTPSFGATEQSPVTPVQAQEAVTFDFAVNNSLAASVVAATAFDAQLLLFLPGISNA
VVASADPSTQLEYDTDLEAYRLLVDRVGEAEMWTVTLAGTAITQLPVGVPVEHSAQLSWLSTADPTRELA
RLHTEEPPTSWTMTVRHPQLDLAVYSTRTVGGWRRVAGDAQAGSNSSPAPEVTVGGVIWLTLTVDVYAGL
HTDLKAVLDVPEGLVLVDHVVSDGHPNIDLGAGPTVVETGSADGEYEFVFGSPLATAEDTVVLNVYLRVA
DDKSVNFNGAVKTLRAHLDYTEFTNQDDQQLDVVVVYPLLQLTGDTSVATADAGDTIVLTQLLRHTDQSE
APAYNITVGLMVPGAALLTNVTAVRSMQHTGTNGTVFVEHAFEQYEPTPIIDLGLLNETDAVVVTWTFVV
QQRVQPSSTLAFAAAATYKHGSLTTSRQETAVMAPLDVVVPGIHLQAPGEDDEGRARDYGVGDVIHMQVD
MDLPEGTLPELVVDLHTTPGTAIVGASLSSLTGHIFASDNEGSVAVMQGGQESALLGADSNRRRRRASGN
DDDDDGAMMSSAANATQRLFDVEADANQRVSAVRVRVFNVTNNFNNVEDTRDRLVLNVTVAVLDDEAISR
NTTVNVTASVSVPWSAASVAVSPTYNIGEPALNVETFWAFDDSTAVLVFVHTIAHANNSDLNAANLHLTS
NVTGTLIVTTSNMTNGTDWDLLVRGESIVAYHVVVVDSASPQGASVCVQPTVEYNNAGSSSPRAYAQTEH
RDCFKLPEPARSRWQRSMFVTLLAIACGVLFLVLLFLAVSERRRRRRGGKNVGKLPKPAKVMVRPTSLIR
RQGSAAASSPRDALALGNDDEDMDYLVVGDDIDHTYAAPRGPLIALGDGLYAEIDQVLEAHAGDEEGDYY
CTINSAFQDVYEDINSFYANARVRLPDGTYAQMNRYFFNDDGKLRRKNRDTNDEHIYEEIPEDDPIYEEI
KDVLAGTRPRQPMPVIRTKDNRQLGLRRVFRRNSDGSLVPCFYHDSGLYADAAVVRTENGEYADASDFFK
RDGRVFEPLYEEAHILHDTGEYAGAREAMYDVANPSHDEYLDADAIYDIGEAQGDERMYDMGADVQTDDP
IYTMGNDNEEGLDAIYDMGQETGTDAQYALGNTDNADADGDATYDVGNADAVYGASADDDDTLEPVYDAG
QEGLNSADPLYDVANRPGTAGGGGGGADGGGTRVRKRDSEPTYDTATFRRRASDQPPPLSGQRLGSAADT
YDLGDGMALGGGGDGDATYDIGNEEGDALVGGNSHGAGTTTDGDDDAVYTLGDEMDGFIDDHPLSSVVSS
GQSSHRHHYGGRSSAGPMIVAPEPSIRNRGDGDDGNLSVAASSDVYSIAKSDASRTGGTMGHQHRHHQHH
HRHQFHRHQQQQQQHEATYAPYPLQDGADDIYDVSPLNNAVAPEDVDEEGDYDAQTTRKGSSNMSNAGSD
GADDLYAMANKFGYSGGGRDSIDELPLPPPPPLPLPMMGANTAGNSNTRTRPANTSPQQEKRAQQRYKPV
YEALNEAEDDESDADDGYQRADSTDEDEDEDSVYGHGRSGSERGDSFDADALETRAGPNNTLVVKRRGTR
DVEDIYSVIQKATTPPPPDLPSRSHSCASSVVSIQSLEASPKGQRSVRPPPRLRAPSGQVKQKSTISMEW
DPHMQ

>KRZ59363_1 NOTCH Trichinella nativa
MRQLSCLILATCDMVLVLCDERTMAFEVERRLNLQILLDSLKLSLAKKVFCCEMNICVKKENVDVGSNEF
IFRLNLFDNDHPMKFSKPVVQKNSSQRSGNEEILISAHLPKEHPKENFYKIFSDYNQGKDAESSFLFNNK
KLKRKYHLIIALLLSFILFHYLWYIICLLRQLFYDNHQESRSLAPNSSVDLAFKSGYIVLYDDTYLKNNS
QVVEKYETEIKKAIDNASLSSFNCTTKTERIRYFKRKNGISSALVAIDVHLNMNKMEQNFSNFLENFQTI
LLQSNPTWSLIDIKFANCNNPVLTDIEGSIVTPNLYLGYQSEVDFCFSNPCKKPGTDECINLNETFFCNC
NEGYSGSLCERSACDFHPTCRNKGICLVNDEGLAACKCKASFTGYDCSSVRCNDIFDEEIGSLSSPSFPV
DGSSSFQCQYRFIAKDRKGFLFDFKNVKLRSTYFDNVYIFSSWNPIDNDMIYSFNGIRDDFEISVRASKA
LIILSGSADPMENDYGFELQYSSTFGNDLHSGCTSKETCISFNKSIAYVGDEGNTNADYKKENDFCNPNP
CMNNGKCIALSNDFKCQCPPFYFGGKRCEIINCQNIRMDSKSGFIVSPGYPNEYLSNLNCSWIFALNETT
MEYSFQSLMFNVEGPQNLCSNDYLEFDSVEDHSRKMRHCGVLESAPLQLEYPNPLIVRFLTDEDVEEDGF
FINYRHEKSILEQFQGNVCTWSFESSAGGFVDLYIERFKSNDCQKNYLQILDVDLNGQNEIICEISYKRI
KSPQNNLVIHVFMENKSDVTFKANYKIFGNGVCIHVDGKPRCACKPEFTGESCQFKILGNILQYSHGCVN
ESIEIFTLWGKLLYRICLIKPNRQLYINYTSIRISVKMKAASNSVVLARIFTVDNLSTKAAVVCSNQSHC
FNKVDTPSGVIKSPHFPSNYPDNSECSWKIVTNLDSLIWLRFILLDIEGIPGQCHFDFVKIYNGENSASE
LLSSDCGYKTEITPPIKLDTVKNIVTVHFVTDSSVNSRGFVLLWNITSGLCRNVKCPLHSVCELGQNGAP
ICTCDFGYYGGKCEEVDHCLYVTCANGGTCKTHGNSFHCICPSGITGLLCDEDIDECIENPCKNGGICVN
NSAWIIAPEKPNRYAQLNPLLVDLVDGEKIQIFDGNYWNISHDVQLIAEFDKDVETMFPVRAYQNWLSVF
FWTTGTFSPEKKLMFDASLTSSESPPGCNDPDCKYPILKSFEICTIKRLGLPWLKLFHWKLRRDSECATT
IYFGQKGLVNITFIRISFSGYTNSNGCIEVYDGDQNSNILIGKFTEYTPTPFYILTSSKIITVKYVRGRI
YFGKRNKNNSLHSAEKLSKWNSSHFYEEKSFQVKELTVWKEPVLYEQNINVYDISKFKEITSASGVLVSP
GYPRRYRPLKYYTTRFVAPPGNVFSFAFHSLDLECPWRNVYCFDAVVFIDPINNKTLQQCIMKVCGNLTA
DAKQNFVISSGNEMTVAFYSDDESEYTGFELHFQTYANRCLNHSCPPHSSCVSYPESYDCHCNKAYAGFD
CQEVIDQCSSSPCVLGHGICANKPDGSFVCSCKEGYTGKHCEHDLICPLNYCHHNGTCERESGKPRCICK
RQFSGPRCEQEPYPPSLDCKWTITTNNVWGYIYEIHIRYLDMECGWDYVKIQLSNDEIITLCQEEEKTVY
SDNSTLNMWFHSDISKAGNGFYITAEAIINPCVKQSCGNNFICQVTGQNSRNCVCEPGYTGKECNEIIDI
CADVDCKNGGSCYADKLNFTCVCRKGYRGKFCEIQWNPCIPNPCGHFGICKQVDIAKHTCSCILPAYGNN
CRSEYEIIVSHNGMIKSPEYPFSYPNEMQCAWSLNSILDAGSALNSSCSDGIVIYASSGRQIKRFCGYEI
PKSLFVNETKIRIATETSRKLQHDVRRFALSYAANFDFCTKFPCNNNGICENSIALKEARSRSCQCRSKA
HHGFSCETRRYFKCGKLLESKPSLSGIVATPDFPLPYNSSYCKWSIQVPKDHIIEITFTTLETYRNCPKC
CTGADQILLEDRNGHIISKYCGHALPPIFTVQSDHVVIVFNAKQTSNTGIGFHLLYRAVQNICFKNKYCL
TNQSCVVDRYGKPFCICPLGYEGRFCNENDWCNEFKCENGGTCAHSKNGPICFCTNETTGQHCERAKCGG
IIRHPLIGTITSPKNFSTNYYFKGTDCEWEFIAPEGTCVHLKFHWIDLSCSSYYAAFGMCTPESIKIYNS
KKKSLVPLKRLCFEPATLEVVSLKNNLVLSYHNKNNCFEGACAEQFLCVDELDDKYKCICKPGFTGKDCD
RVFDACASLPRNFCGEGRCVNVGDSFYCECFPGWTGEVCSDEMGTTVAALKHMNIIHMGLSVNSSPFYPE
PSPKVADFNSAYCATDYLAIFDQAKISEINQDKPQELICDRLTTKRIEIHSDEFSLLFASGKLNNTISKF
YGRYMTVDPSLCIPNPCQNNGNCSTDDDDGTFFCKCPINYYGQLCEKKATVICEAETKEINGTFSVSANP
LFDTCSWTIYNTPIGNKAATEIEIHELYIPTDDCNENFLEIYAKKDDSTEFVLLRKLCSVSSELSSKIMS
VEGYAVKLVLHSIGIERKFAFSYNFDVCTAKNIICKDTKYCVNTHYGTASYSCLCKPKLTDSTCFSPRQN
LKLPGSVGAFNSPGFPHLYPSNVHCSWRIKNRSNSTAIMLTMKYVNIRDNSPYCDDEYIEIHSVSRNHTY
LMQKICGKVLNMKFFTMAEEMIIYFHTDVYFGGNGFVATYGIVSNPCIYLKCKNGGFCYIHKSSLQPVCQ
CRFGYFGLLCEKFRNCPDGYCLNGGICLSEYKKPYRCSCPKGLQGKRCEIAVCGGIYYTGATLSMPSIRS
LKLEKLECNYFLETDSSAISVQFEKLFFGWQSECKHSYVEIHEGWDQTNSSRIGRYCNNEEMPALIGTQG
NNRLFLLVRAVITSDKAANYTFKVREDFKCHYTICPNSECSQRKNEILCICPPYMIGQLCNIERCGYNVV
NESQGVIKSFGSYSFYLGRAHCFYNIKTQSESVIALTNEEELLNKENSLIFFDGKNELDYKIENLQTFLS
MPTQTYHFEQFGELSSFDPVFAPFRRFFRRYTITVRGFSGILLRMLYFNVSDCTKNHVDIYAEEKFVERL
CDVSITDEEVTINSGSVTFVANFTKYTDEFLGFSLNYSAFVVNCDNLILYNSSAIITSPRYPDLYMNNLS
CFWKIAANQKGKVVKAILTVDHIEGTMPECNQDFVAVSYLNSRQQEIEIGKYCGKNYTIQLTSATNNLIV
KFKSDERITFNGFVLEYTLVRRGCQNFMCLNGGTCSDSIFRIFCTCPPGYIGMFCEIDVFCAKHLCQHGA
TCSMGKCKCSEGFSGQFCETFVNSEQNIFQFPTTIMSPFYPHKYPNDINITWNLISVESGLLLQFKHISL
EYSTSCDQNDFVQVSDLNHTIGIFCGSMLPPVIYTTDKYLKIIFHSDSSISMEGFEAFVANNACRNVICM
NSGTCILRKGAPICNCRWPFTGFKCADVLCGYYFKHIFNGKISFLNLINSNVSNVDCTWTVEEPENSTIS
ININNFQLKYPNEDCNSNFLEIVDGKSIKSTVIAKYCDSKNVTSLLTTKTNLLTVRFVSKHAMHDNFAID
FTTDYQGKNICNVYCQNYGICKIQNKKPICDCPDDLWCSSNPCLNGGICKHNENNTSYQCSCLKNFNGNN
CENVICGGTLKLWKRFTSPLYPNLYPNLSRCIWTYNDTRRNILLSFTNFQLELTDDCSNDYVAIEKCSFV
SGCSSVLKSRYCGNKRFKILIQLDAFQRNWEWLKVTFISDSTDSFSGFSAKLLPSDMKISNSSVAV

>KRX14085_1 NOTCH Trichinella nelsoni
MKSSKPVQKGSSQRSGNEEILISAHLPKEYPKEKFYKLFSGYNQRKDAENNTHQESRSLVSNSSVDLTFK
SGYIVLYDDSYLKNNTQAEEKYEAEIKKAIESASLSNSNCATKTERIRYFKRKNGIPSALVAIDTVLLKT
NPTWNLIDIKFENFSNPILSKFNNPVIMSHMTSLFSKEKLKNDDSQEQSYETFNYIHSNGFPGRYLPNTD
HSWEIINPDEQDGQVQLKILALNLAYDQHTKSCLDYIEIYIHNALHYRLCQIPTNPMKRTIISMFNDVKI
RFVSKDHQDYENFGFLIEWQFNQVPCVPNPCANGGICSRDKFGFVSCACPSGYNGTFCDVSTNCNTPLLT
DIEGSIVTPNLYLGYQSGSSCNWLIRAPFNHIIHVTTLSFFLNNPKICSDFIRINDYSPFADDLGTHSKR
FCGNDISSKFISKYDTIEIQFAAESNDQFPGAAFKYKIAPNYCLLNPCNSFQDCFNTADGYICQCKPGRV
DVNCSRKADFCFSYPCKEPGTDECINLNETFVCKCNAGYSGSLCELSACDFHPTCRNNGICLVNDAGLAE
CKCKANFTGYDCSSVRCNDIFDEETGSLSSPSFPVDGSSSFQCQYRFIAKDRKGFLFNFKNVKLRSTYFD
NVYIFSSWNPIDNDMIYSFNGIRDDFEISVRASKALILLSGSADPMENNYGFELQYSSTFGNELHSGCTS
KETCISFNESIAYVGDEDNTSADYKKENDFCNPNPCMNNGKCISLPNDFKCQCPPYYFSGKGFNCQNIRM
DSKSGFIVPPGYPNEYLPNLNCSWIFALNEATMEYTFQSLMFNVEGPQNRCSNDYLEFDSAEDHSRKMRT
CGVLESAALQLEYPNPLIVRFVTDEDVEENGFFINYRHQMKGKCNETLKSKYDDIFLPDKSILEQFQGNV
CTWTFESSVGGFVDLYIERFKSNDCQKNYLQILDVDINGQNEIICEISYKTIKSPQNKFVINVFMENKSG
VTFKADYRMYLESKGNCDMLSCPKNSKCTRLNDRLFCHCNEGYTSVRGKCSPLRCAASPCLNGGTCIENL
RKNIHCKCPQYYGGQFCQIDLLCDDHTCSFGNGVCIHVDGKPHCACKPEFTGESCQFKILEVDLCSEMQC
NTGHCVSTNDTYAACKCPAGYIGSYCEERIKTCETMPCKNGGSCLPRRNGYLCKCTKQFYGVNCEKRICS
HLLVDTPSGVIKSPHFPSNYPDNSECSWKIVTNPDSLIWLRFLLLDIEGIPGQCHFDFVKIYNGENSASE
LLSSDCGYKTETTFPIKLDIVKNIVTVNFVTDSSVNSRASSLCRNVKCPLHSVCELGLNGAPICTCDFGY
YGEKCEEVDHCLYVTCANGGTCKTHGSSFHCICSSGITGLLCDEDIDECIENPCKNNGICVNTFGSFKCQ
CTVGNYGMFCENVISCQTLISYENLKLRHISHTDYAWIIAPEKYNRYPQLNPLLVDLVDGEKIQIFDGNY
WNISHDVQLIAEFDKDVESVFPVRAYQNWLSVFFWTTGTFLPEKKLIFDALLTSSDSPPGCHDRDCKYPI
LKSFGYNHGHLTSDLVTALWAISCVLRLWGINSSSREICKVKRLGLPWLKLFHWELRRDSECATTIFFGQ
KKLVNITFSRISFSGGTKSNGYIAVYDGDQNSNILIGKFTENTRIPFYVLASSKIITVKYVRGSIYFGKS
LSFEMIIESHIRNKNNSLHSAEKMSKWNSSYFYEEKSLQMKELTVWKEPWLYEQNIDIYDISKFKEITSA
SGVLVSPGYPRRYRPQQYYTTRFVAPPGNVFSFAFRSLDLEYPWRNVYCFDAVVFIDPINNKTLQQICGN
LTPDAKQNFVISSGNEIIVAFYSDDESEYSGFELHFQRYANRCLNQSCPPHSSCVSYPESYYCQCDKGYA
GFDCQEAIDQCSSSPCVLGHGICANKPDGSFVCRCKEGYTGKHCEHDLICPLNYCHYNGRCERESGKPRC
ICKRQFSGPRCEQASCGETRVSYFYIFESMNYPEPYPPSLDCKWAITAESVVRYIYEIHIRYVDLECGWD
YVKIQLSNDEIITLCQAEEKTVYSDNSTLKVWFHSDSSKAGEGFHITAEAIINPCVKQPCGNNFICQVTG
PNSRECICEPGYTGKECNEIIDICADVDCKNGGSCYADKLNFACVCRKGYRGKFCEIQSNPCIPNPCGHF
GICKQVDIAKHTCSCILPAYGNNCRECIEYEIIISHSGMIKSPEYPFSYPNEMQCAWSLHSILDAGSGIF
LKFNDLKIPALDSSCSNGIVIYDSSGRQIKRFCGYEIPKSLFVNETKIRIAIETSQQLQHDVRRFALSYT
ANFDFCSKFPCNNDGICENSIALKEVRSRSCQCRSKAFHGFSCETRRYFKCGQLLESKPSLSGIVATPDF
PLPYNSSYCKWSIQVPKDHIIEITFTTLETYRNCSKYCTGADQILFEDQNGHIISKFCGHALPPIFTVQS
DHVVIVFNAKQTNNTAIRFHLLYRAVQNVCLKNKSCLTNQSCVIDRYGKPFCICPLGYEGRYCTEKIDMC
KRENILCNGRGICENYATSWRCRCRKGYSGRLCEIDDWCNEFKCENGGTCLHSKSGPICLCTNETTGQYC
EKGTDCEWEFIAPEGTCVHLKFHWIDLSCNSYYAAFGMCTPENIKIYNSKNKSLVPLKRLCFEPATLEVV
SLKNNLVLSYHSEKDDDFEHYDKNNCFEGACAEQFLCVDQLDDKYKCICKPGFTGKNCDIVFDACSSLPS
DFCGEGKCVNVGDSFYCECFPGWTGEVCMDEINYCDSSPCIYGTCHSLRNAYYCSCIETYEYYSFGPQCE
FVACKSVTLFNDHGILQSPFYPEPSPRDIHCNWEFYAEKNKMIIIDIEVADLNAAYCATDYLAIFDQAEI
SEINQDKPQELICDRLTTKRIEIHSDEFSLLFASGKLNDTISKFYGRYMTVDPSLCIPNPCQNNGNCSIE
ADGTFVCKCPINYYGQLCEKKATVICDAETNEINGTFSVSEDPLFTTCSWTIYNTLIGNKAATEIEIHEL
YIPTDDCNENFLEIYTKKDYFTEFVLLRKLCSVSNELSSKIMSVEGYAVKLVLRSIDIERKFAFSYNFDV
CTAKNIICKDTKYCVNTHYGTASYSCLCKPKLTDPTCFSSCQNLKLPGSVGAFNSPGFPHLYPSNVHCSW
RIKNRSNSTAIMLTMKHVNIRDNSPYCDDEYIEICGKMMDVKFFTMAEEMIIYFHTDVYFGGNGFVATYG
IVNNPCIYLKCKNGGFCYIHKPSLQPVCQCRFGYFGLLCEKFRNCPDGYCLNGGVCLSEYKKPYRCSCPK
GLQGKRCEIAVCGGIYYTGATLSMPNILSLKLEKLECNYFLETESSAISVQFEKLFFGWQSECKDSYVEI
HEGWDQTNSSIIGRYCNNEEMPALIGTQGNNRLFLVVRAVITSDKAANFTFKVREDFKCHYTICPNSDCN
QRQNEILCICPPYMTGQLCNIERCGYNVVNKSQGIIKSFGSYSFYLGRVHCFYNIKTQPESTFLSSTNEI
SIQFSAVFRSSVIPAFEVTFYELPTQTYHFEQFGELSTFDPVFAPFRRFFRRYTITVPGFSGILLQILYF
NVIDCTKNHVDIYVKEKFVERLCDVPLTDEEVTIASDSVTFVANFTKYTDEFLGFSLNYSAFVDFCIQNK
VKCPSPEVCKNSKDGAVCVCPAGIAGTNLNCDNLILHNSSAIITSPRYPDLYMNNLSCLWKIAPNQKGKV
VKAILTVDYIEGTMPECNQDFVAVSYLNSRQQEIEIGKYCGKNYTIQLTSATNNLIVKFKSDERITFNGF
VLEYTLVRRGCQSFICLNGGTCSDSIFQIFCTCPPGYIGMFCEIDVFCAKHLCQHGATCSMGKCKCAEGF
SGQFCENFVNSEQNIFQFPTTIMSPFYPHKYPNDINITWNVISVESGLLLQFKHISLEYSTSCDQNDFVQ
VSDLNRTIGIFCGSMLPPVIYTTNKYLKIIFHSDSSISMEGFEAFVANSKDPCEMFDCSGHGDCKVENGY
VSCKCHKNYSGENCEINNACRDVLCMNSGTCILRKGAPICNCRWPFTGATCADVLCGHYFKHIFNGKISF
PSLINSNVSNVDCTWTVEEPENSTISININNFQMKYPNENCNSNFLEIVDRKSRKSTVIAKYCDSKNITS
FLTTKTNLLTVRFVSKHAMDDSFAIDFTTDYQGKNICNVYCQNYGKCKIQNQKPICDCPDGFSGVHCEKD
LWCSSNPCLNGGICKHNENNTTYQCSCLKNFNGNNCENVICGGTLKLWKRFTSPLYPNSYPNLSRCIWTY
NDTRRNILLSFTNFQLELTDDCSNDYVAIERCSFVSGCSSVLKSRYCGNKRFKILIQLHAFQRNWEWLKV
TFISDSTDSFRGFSAKLLPSDMKILNSSVAE

>KRX64905_1 NOTCH Trichinella sp_ T9
MKFSKPVVQKNSSQRSGNEEILISAHLPKEHPKENFYKIFSDYNQGKDAENSFLFNNKKLKQKYHLIIAL
LLSFILFHYLWYIICLLRQLFYGNLIVFICVFSAFIFYVLDNHQESRSLAPNSSVDLAFKSGYILLYDDT
YLKNNSQVAEKYETEIKKAIDNASLSNSNCTTKTERIRYFKRKNGISSALVAIDVHLNMNKMEQNFSNFL
EKFQTVLLQSNPTWSLIDIKFDQVACVPNPCANGGICSQDKFGFVSCACPSGYNGTFCDVSTNCNNPVLT
DIEGSIVTPNLYLGYQSGSSCNWLIRAPFNHIIHVTTLSFFLNNPKICSDFIRINEYSPFADDLGTHSKR
FCGHDISSKFISKYDTVEIQFAAESNDQFPGAAFKYKIAPNYCLLNPCNNFQDCFNTADGYICQCKPGRV
GENCSGKVDFCFSNPCKKPGTDECINLNETFFCNCNGGYSGSLCERSACDFHPTCRNKGICLVNDEGMAA
CKCKASFTGYDCSSVRCNDIFDEEIGSLSSPSFPVDGSSSFQCQYRFIAKDRKGFLFDFKNVKLRSTYFD
NVYIFSSWNPVDNDMIYSFNGIRDDFEISVRASKALIILSGSADPMENDYGFKLQYLSTFGNDLHSGCTS
KETCISFNKSIAYVGDEGNTNADYKKENDFCNPNPCMNNGKCISLSNDFKCQCPPFYFGGKRCEIINCQN
IRMDSKSGFIVSPGYPNEYLSNLNCSWIFALNETTMEYSFQSLMFNVEGPQNLCSNDYLEFDSVEDHSRK
MRHCGVLESAPLQLEYPNPLIVRFVTDEDVEEDGFFINYRHEMKGKCNETLKNKYGNIFLPEKSILEQFQ
GNVCTWSFESSAGGFVDLYIERFKSNDCQKNYLQILDVDLNGQNEIICEISYKKIKSPQNNLVINVFMEN
KSDVTFKANYKMYVESKGICDMLSCPENSKCTRLNERFFCHCNERYTYVRGKCSPLRCAASPCLNGGTCI
ENMRKNIHCKCPQYYGGQFCQIDLLCNDHTCSFGNGLQYSHGCVNESIEIFTLWGKLLYRICLIKPNRQL
YINYTSIRISVKMKAASNSVVLARIFTVDNLSTKAAVVCSNQSYCFNKEVDLCSEMQCNTGHCVSTNNTH
AACKCPAGFTGSYCEERIKTCETMPCKNGGSCLPRRNGYLCKCTKQFYGVNCEKRICSYLLVDTPSGVIK
SPHFPSNYPDNSECSWKIVTNLDSLIWLRFILLDIEGIPGQCHFDFVKIYNGENSASELLSSDCGYKTEI
TPPIKLDTVKNIVTVHFVTDSSVNSRGFVLLWNITSGLCRNVKCPLHSVCELGQNGAPICTCDFGYYGGK
CEEVDHCLYVTCANGGTCKTHGNSFHCICPSGIAGLLCDEDIDECIENPCKNGGICVNSMFHSFKCQCAV
GNYGRLCENGEISLFNICYYFNKISHLVISCQTLISYENAKLRHISHTDSAWIIAPEKPNRYAQLNPLLV
DLVDGEKIQIFDGNYWNISHDVQLIAEFDKDVETMFPVRAYQNWLSVFFWTTGTFSPEKKLMFDASLTSS
ESPPGCNDPDCKYPILKSFGEMSFLFHYILIKIQFQISVKYVYLLRTVTNQDQDQTANSHFEISAKVCGN
LTADAKQNFVISSGNEITVAFYSDDESEYTGFELHFQTYANRCLNHSCPPHSSCVSYPESYDCHCNKAYA
GFDCQEVIDQCSSSPCVLGHGICANKPDGSFVCRCKEGYTGKHCEHDLICPLNYCHHNGTCERESGKPRC
ICKRQFSGPRCEQALCGETRVSYYYIFQSMNYPEPYPPSLDCKWTITTNNVWRYIYEIHIRYLDMECGWD
YVKIQLSNDEIITLCQAEEKTVYSDNSTLNMWFHSDISKAGNGFYITAEAIINPCVKQPCGNNFICQVTG
PNSRNCVCEPGYTGKECNEIIDICADVDCKNGGSCYADKLNFTCVCRKGYRGKFCEIQSNPCIPNPCGHF
GICKQVDIAKHTCSCILPAYGNNCRECSEYEIIVSHNGMIKSPEYPFSYPNEMQCAWSLNSILDAGSDFD
FCTMFPCNNNGICENSIALKEARSRSCQCRSKAHHGFSCETRRYFKCGKLLESKPSLSGIVATPDFPLPY
NSSYCKWSIQVPKDHIIEITFTTLETYRNCPKCCTGADQILLEDRNGHIISKYCGHALPPIFTVQSDHVV
IVFNAKQTSNTGIGFHLLYRAVQNICFKNKYCLTNQSCVIDRYGKPFCICPLGYEGRFCTEKIDRCKREN
VLCNGRGICENYATSWRCRCRKGYSGRLCEIDDWCNEFKCENGGTCAHSKNGPICLCTNETTGQHCERAK
CGGIIRHPLIGTITSPKNFSTNYYFKGTDCEWEFIAPEGTCVHLKFHWIDLSCSSYYAAFGMCTPESIKI
YNSKKKSLVPLKRLCFEPATLEVVSLKNNLVLSYHSEKNDDFEHYDKNNCFEGACAEQFLCVDELDDKYK
CICKPGFTGKDCDRVFDACASLPRSFCGEGRCVNVGDSFYCECFPGWTGEVCSDEINYCDSSPCIYGTCH
SLRNGYYCSCIETYEYYSYGPQCEFVACKSITLSNDHGILQSPFYPEPSPRNIDCNWEFYAEQNKMIIID
MEVADFNSAYCATDYLAIFDQAKISEINQDKPQELICDRLTTKRIEIHSDEFSLLFASGKLNNTISKFYG
RYMTVDPSLCIPNPCQNNGNCSTDDDDGTFFCKCPINYYGQLCEKKATVICEAETKEINGTFSVSANPLF
ETCSWTIYNTPIGNKAATEIEIHELYIPADDCNENFLEIYAKKDDSMEFVLLRKLCSVSSELSSKIMSVE
GYAVKLVLHSIGIERKFAFSYNFDVCTAKNIICKDTKYCVNTHYGTASYSCLCKPKLTDSTCFSPCQNLI
LPGSVGAFNSPGFPHLYPSNVHCSWRIKNRSNSTAIMLTMKYVNIRDNSPYCDDEYIEIHSVSRNHTYLM
QKICGKVLNMKFFTMAEEMIIYFHTDVYFGGNGFVATYGIVSNPCIYLKCKNGGFCYIHKSSLQPVCQCR
FGYFGLLCEKFRNCPDGYCLNGGICLSEYKKPYRCSCPKGLQGKRCEIAVCGGIYYTGATLSMPSIRSLK
LEKLECNYFLETDSSAISVQFEKLFFGWQSECKHSYVEIHEGWDQTNSSIIGRYCNNEEMPALIGTQGNN
RLFLLVRAVITSDKAANYTFKVREDFKCHYTICPNSDCSQRQNEILCICPPFMTGQLCNIERCGYNVVNE
SQGIIKSFGSYSFYLGRSHCFYNIKTQPESVIALTNEEELLNKENSLIFFDGKNELDYKIENLQTFLSST
NEISIQFSAVFRYNVIPAFEVTFYELPTQTYHFEQFGELSSFDPVFAPFRRFFRRYTITVRGFSGILLRM
LYFNVSDCTKNHVDIYAEEKFVERLCDVSITDEEVTINSGSVTFVANFTKYTDEFLGFSLNYSAFVDFCT
ENKVKCPSPEVCKNSKDGAVCVCPAGVAGTNCKCEYQYCLNCDNLILYNSSAIITSPRYPDLYMNNLSCF
WKIAANQKGKVVKAILTVDHIEGTMPECNQDFVAVSYLNSRQQEIEIGKYCGKNYTIQLTSATNNLIVKF
KSDERITFKGFVLEYTLVRRGCQNFMCLNGGTCSDSIFRIFCTCPPGYIGMFCEIDVFCAKHLCQHGATC
SMGKCKCSEGFSGQFCETFVNSEQNIFQFPTTIMSPFYPHKYPNDINITWNLISVESGLLLQFKHISLEY
STSCDQNDFVQVSDLNHTIGIFCGSMLPPVIYTTDKYLKIIFHSDSSISMEGFEAFVANSKDPCEMFDCS
GHGVCKAENGYVSCKCHKNYSGENCEINNACRNVICMNSGTCILRKGAPICNCRWPFTGFKCADVLCGYY
FKHIFNGKISFLNLINCNVSNVDCTWTVEEPENATISININNFQMKYPNEDCNSNFLEIVDGKSIKSTVI
AKYCDSKNVTSLLTTKTNLLTVRFVSKHAMHDNFAIDFTTDYQGKNICNVYCQNYGICKIQNKKPICDCP
DDLWCSSNPCLNGGICKHNENNTSYQCSCLKNFNGNNCENVICGGTLKLWKRFTSPLYPNLYPNLSRCIW
TYNDTRRNILLSFTNFQLELTDDCSNDYVAIEKCSFVSGCSSVLKSRYCGNKRFKILIQLHAFQRNWEWL
KVTFISDSTDSFSGFSAKLLPSDMKISNSSVAV

>QCD81711_1 NOTCH Vigna unguiculata
MGIATPSSSLPSIISHPKTHQQHHSNSMSQDYGHHQGIFSFPNGFQRSATTMSHQDPHQQQQQHQQIRRD
KVRVQGFEPQQTLVPIEEDEPGSLPVYETAGMLSEMFTFPPGAATELLEQQQQQAQQQQSMTTTFRSSAR
AVGSGGSEWYGNRQGMLTGLGPLGDSKNHHHHGSVNSRDSSSSSIVQHQHHHHHHNHHHQHQMSSINADS
AAAMQLFLMNPQSTRSPSPPPPPSSTLHMLLPTFPPGSGGSFGQFTWLPDTAQDGGGPSTVVEGPGHGQG
LSLSLSSSLEAAKAEELRMGDSGFLYYNQASGGPSSYKSALGGHHHQALLGQTHQGHVGFAPSSSTSSLG
VVNALRNSKYIKAAQELLEEFCSVGRGQFKKNKFNRQLSNPSSNLGASGGGGGGASSSLSKDVPPLSAAD
RIEHQRRKVDRRYSHYCEQMHMVVNSFDMVMGFGAAVPYTALAQKAMSRHFRCLKDAITAQLKHSCELLG
EKDGAGNSGLTKGETPRLKMLEQSLRQQRAFHQMGMMEQEAWRPQRGLPERSVNILRAWLFEHFLHPYPS
DADKHLLARQTGLSRNQVSNWFINARVRLWKPMVEDMYQQELKEAEGAEEERERNQSSSNNSGHQLAQTP
TPSTTASTATAPPPPPTTSTATTPPTAKRSDTESDPSLAPINNNRPQGAFSETQPNSSSTATASEVAPPS
ELPRSMGADDSCRHGSLVATEFGTGPGASDIGSTLIRFGTTAGDVSLTLGLRHAGNMPEKTPFSVRDFGG
I

>RXM27956_1 NOTCH Acipenser ruthenus
MLNSLNFVLPGFESKDCSVEVNECISNPCDPVGSLYCEDLVNSFRCACRLGYMGQQCEIPISRCVDGLCQ
YGSKCDDLPGLSGQFCEVNIDECQQGPCGALSICKDSVNTFQCFCAPGFIGNNCEIEVDECLSDPCQNGA
TCCDELDAFSCLCPDGTEGNYCEININECHSSPCFHNATCVDFINGYECICLPGFTGVECEIDIDECVSS
PCMNGATCIDQPGNYFCQCVAPFKGSNCEFRPCEASNPCENGAVCVEEMELDTFPLGFRCQCAKGFAGPR
CEINVNECISNPCINGYCYDGKFSLASHSNVEQSYCYNQFTDWGESMDHLLKFSLSCLARDMTSRVGSPK
KHFACGVTVYVCLGHLSS

>TNN15142_1 NOTCH Schistosoma japonicum
MIHSMYMKYCVKSSNICFIIFSIVFIIFLNLSLITCNNYDYKWNEQVNPYNNENNKNNHLTRHHNALISY
NANKVNKRTQSPQRNVQYSSYRDSSIYRNHPSTQSNGYRFQRHRIPYSRNTESVNPYHSYSSRKYSQEWW
RKNFLSKRYPNRDDNYKQRNRTITTDREVNDYANIYSSDSQNEYDNTKPENYFDNAIPLSNHNDRVWNEK
EQYWGYTPNSYGIHHQKPDISTYLWSQSARQFDECIPPFCIPAQCDYHADDRSPCTQNTQCIGSIPCYQN
DRICTQTNYGVQCNVMNSTVCQRMFNLQCSFGCVRNGSQPLDVLCVCNPWTVKNNESSCVSVDLDIFKCP
SGCGGRGQCDPKTRKCLCYPGFKGDSCEIEEGCPPGLTGPNCEYDIDECLSGRSGCESKCVNTYGSFRCE
CENGYVVAQDNPKKCIPTECLTKCHLGNGKCDQAGKCQCLKGYEGEWCNIDINECTLGTHNCDQICINTP
GSYLCDCHSGYKLNATNKKTCDEVSCNPKCAINQGFCSDDGICTCRPGFTGPECGEDIDECKLGTHNCSQ
KCVNTYGSFNCECFEGYEAQNINGMHLVCTPKCSEKCISNKGRCGANGKCICRRGFTGSDCSEDINECEI
EPKLCVQGCVNTFGSYYCTCYKGYHQDHKGHCLPNKCSPECVHGQGECTHNGSCFCHPGFRGSSCETDVD
ECEEGKHNCQQECINTPGSFKCSCHSGYKVSSINPSKCEPISCPSHCVLADGECKCECKPGYSGPGCKQN
VDSCAIKPCDQICVDLGNGKYTCECNEGFEPNPINPKRCQRICREGLDCVYGSCRTVFSNDTDQTLCKCI
EGFHGERCQNDVNECLNEGGQKHLCDHHCINTLGSYQCFCNPDYELQSDGRTCKKQFNPEMKCPEYCLNG
ATCKSTGECICQPEYEGIYCEKIKNICTLLNLCDQQCFPKEDGTYHCGCDPGYELQADGHSCTLKSDCNL
KCENNGKCYEGKCVCTSNFEGERCERDKDECQQSVYEHGCSHGCINTYGSYECICPDGYRRLADKRTCVK
EDNVSCNPPCQNGGICRPGNLCECTRGFEGIQCELDINECIRLRPCDPDYGICENTPGGFSCQCVPGYKL
MYDAQHCIDDERARKQPNLVFRGRGTKGVEIATRLTDDTNYTRYYPHTLKKRSLSPIIKYSLKSSSRIHK
QNGVHQHKNPSISLSTRYHHNENLSRKADSDYLTPGSV

>XP_030848231_1 NOTCH Strongylocentrotus purpuratus
MAGNVMTLLSFMIGAFSFLVFCQVQNSNAYPTGAVISACGDMTPNHGFSAQTSVSPYSITVSSAFYQPGQ
QMTVTISTNTGSLALKGILLQARRTGTDQIIGTWSLLGTTGFQTLACSGANSAVTHTSNADKPAAFQFRW
TPPDVNGDDIYMTATFVQTMPVFWVAERTSNIQLETCNANGAKLCGANGNCESLIGGGINCVCEEGYTGI
LCTMGPCDSDPCVNGGTCTYSAGDTTFTCSCPPPLGGPTCQTVQDLCNGNLCENEAGCTSAPGANPPYTC
QCQAGFSGFFCGTDNCITNNDWICNNGTCETIQGGGIRCNCFEGFTGTVCDQKSTTTTPCNPDPCKNEGV
CAIRGDTWYTCTCPATYVGTNCDIPAPCNPSLCENGGTCTVTDVESYSCACPPLYTGINCQTSVTSSGDT
FPPVVSNCPSDIVRTVPAGTVALMVSWVEPTANDNVGVQTFESSVPSGTNFPADTTTNVQYTATDFSGNS
DTSCSFTVRVTTEADITPPTVEGCPTDIVHTVTPGTSSRPVTWNEPTATDDGSGLESFTSSATSGTNFPA
DTTTTVVYRAVDNAGNEDRSCEFTVRIITSSNGADTVPPIITNCPADIVITALPGQQGVEASWIAPSASD
SSGVLSLTPNIPSGTTFSVGFTATIVYTATDNLGNTDDTTCRFTITILSSSGPSVDTTPPTVNNCPLDFT
INANAEEQVAPVTWSSPTAFDASGVASITSIPVSGSLLPVGEATIVTFSVADNVGNIDISCRFVATVAAS
SSADTTLPTITGCPGDITDTALPGDNTLSVTWDEPQASDASGIQSFTPNIQSGFNFPTGRTINVVYTAVD
NAGNIQRCGFTVTVNAASDPCTSSPCQNDGTCLPSGTGFVCMCPISHTGRLCDVPIDFCLQANACINGGT
CVSESEGFRCICPSTHAGVNCQNVNPCSSTPCQSGGQCNAADDFSSFTCQCVLPYTGTTCNQSPCDSNPC
LNGGACGITATGYMCNCPPTHTGERCGDIAPCGLSPCKNNGICTNDGSTFSCSCPDPFTGLTCVETKQDC
RTATACQNDGNCLINQGTGVYQCVCPVNAMGEFCEILTPDCTNSLPCQNGGTCALVLTSYQCQCTPLFEG
DQCGLDITDCRSPDNSCVNGGTCMLQSGIYACVCPEFFQLPRCIVELTGCLRDPCQNGGTCAFNQNGDLV
CECPGGYAGPQCESAITCESSPCQNGGTCFESGFGAGYICQCPTNFTGLVCETEKCTPSTCQNGGTCIDD
TTGFNCQCPAGYSGDRCDTPDSASPCDSSPCGGNGATCLEDGNSQSYICICPPGRSPPNCDGQVQTCSSS
PCQNGGTCSGDANGYTCQCPVGYNGVNCQNPVQTCSSSPCQNGGTCSGDANGYTCQCPVGYNGVNCQNPA
CDSSPCQNDGTCSGDANGYTCQCPVGFDGVNCENTVLPCESSPCLNGATCHNLADVLKDLPYSCMCAPGF
NGPSCENVLNCSSSPCQNGGMCMEEANGYTCQCPSMYTGTNCEVVLPCESSSPCLNGATCQNIEDVMNNL
PYTCMCAPGFDGPICDNESVTCDDDPCEPGGTCIPLDVLNQLGLFYTCFCPDKSSGPNCTVLTTPASTTT
VTTTTPTPTTTSPTTPSTELNRTTPTTEPTTPTTMLTTSATPELSTPNDTTCLNGMNCVNGMCLNAKCDC
DDGYEGDYCESEIDLCGLDNPCMNNGDCITTLGSYACNCQNGFTGLRCTIGTDPNDTFTDDLLLPVWWIV
IIAVIALLIVILLFIVACTCNLSSPKGDKEPLA

>AAT47887_1 NOTCH Oikopleura dioica
MRHLRQRRARIQNAKKSFSDFYKNNNCSCPSISRGCLWKFGQPGELIRILFEHVNIEYSEDCRYDGVFIN
GDAYCGDLDGTTTPESWQREMALTGPIEISFLSDGSVGTNDENLRSGFRIRLDKVVADPCSNSPCQNDNR
ATCVCPQTYKGEFCEIEKSFCEQFPNYCENGDCNDGGFCECFPGFTGTACEINFDDCVGNGCVNGRCVDL
VQGYECRCDTGFSGELCEVNIDDCEFHQCEFGECTDAINNYTCACFSGYEGRFCEINKDDCNEVICANGA
VCEDLIGFQGTFCEENIDDCIDVNCNSGQCVDGIGTFTCDCEVGFSGELCEINIDNCEGINCNDGTYNGT
SFVCLCNAGFLGDFCEINEDDCADVNCNNGICLDGLNLFSCRCDEGFTGTFCEINEDDCQSVNCNNGVCL
DGVNSYSCECDPGFTGDHCEIDEDNCIGVNCNNGNCNDQVNSFRCECETGYNGEFCEIYTDPCAGVDCNN
GTCEQTSSGFTCICFSGFAGDLCTVDIDDCVGANCNNGFCIDGVNSFSCECQSGFAGYYCDVNNDDCVGV
TCRERGSLLGDDDLFLKMTEVISLKSNNGECVDGIADFQCSCYAGFSGQFCEDDIDECRGIDCNDGTCID
LVNGFECECPTGFIGEFCETNQDDCLGVLCENGGICEDLVGSFTCSCSPGFTGTLCEEDINDCTIDSCEN
SGICVNLNGPGYLCECTENFTGDNCSEQVNFCRSRAQECLNGAECFPVLGGITCACPPAFSGEFCENTNY
CYDEPCGDNGFCSNVPNGEAGFICNCSPGYVGRNCEIRITTRSTTSSTTTQASF

>XP_028512544_1 NOTCH Exaiptasia pallida
MLYSLGWFFIYLVAAKQITSLASNAYLGPYGGMFVKFPFRSLAVKSISTKRVPNEMHCSMNCQRNDICFS
FNFAATNDSVGNFVCELLSKSHLYKLKNFKTNDSFHHFGRKDFCSPNVKGLPSPDSDNTYTCPCKEGYTG
LRCETDIDECASSPCVHGKCKDMVNAYKCNCNPGYTGVNCETDINECQSNPCVNGTCEDKVNSYKCNCIP
GFTGTNCEQDIDECSSNPCKNAGICSNLVDAYNCTCASRYHGTNCENKLGPCDVNPCANGGTCTELSDEN
FECACLPGYYWSKCRFHAYASNDYKTADDADDCKRGMLAMIFQSSVNKLKGLHQSDFWIGLKKVNGWKWP
NGTELDENVYSKWNSQIGSNNCVKMDPSNGKWKSDPCTNSRPFVCTSYCASNPCGNGSTCLDKINAYKCT
CEVGFTGTNCETEFGACNSNPCKNNATCINLPLLKYKCECLQGYYGGKCFYRIYASNVTKSYENAEASCE
KQGMPLARINKGVNEVLRKVFQSNFWFGLRKYGSKWKWGGDELNDEDDYRNWAQGLPGSGGLGQCVFMDW
NDGTWKRDDCFSEYHFACLKWELHAKQTYISTSDAKTTKTLDQFLLGKCCLISSTSIMMLYPLEYFLVYA
LVTTGQFTVVVSNAAFIGSFSDLFTKFPFHSLPEKSISIKRVPNEMHCSMNCQRNDNCFSFNFAATNDSV
GNFVCELLSTKHSYKHKNFKTNDSFHHFSWKIPQDFCSSNVKSFPSLNSDNTYDCPCKEGFTGLRCEIDI
DECVSSPCVNGKCKDKVNSFECSCHPGYAGVRCETDINECQSNPCVNGTCEDKVNSYKCNCIPGFNGRNC
EVDINECANNPCNAGQCIDKINEYECKCNGTGFTGKNCETDIDECASNPCRNGSTCLNKVNAYNCTCEVG
FTGKNCETEVQPCDSNPCKNNGTCNNLSSLKYSCNCQGYYGINCQFHIYFSNETKIANDAQKDCKQRGML
LAKIKESVNNMLQKLFKSDSWIGLRRKVVGGDWIWSDNAKLNDDYSNWDQGEPIGNGWCVFMDWTSGKWK
ADRCSIAKYHFACLRYTYNDIRELHAKQKYISTSDAKTTKTIITRKISSTSIMMLYPLEYFLVYVLVTTG
QFTVVVSNAAFIGSFSDLFTKFPFHSLPEKSISIKRVPNEMHCSMNCQRNDNCFSFNFAATNDSVGNFVC
ELLSTKHSYKHKNFKTNDSFHHFSSKIPQDFCSPNVKNFPSPNSDNTYDCPCKBGYTGLRCEIDIDECAS
SPCVNGKCRNRVNRYACSCHPGYTGVRCETDINECQSNPCVNGTCEDKVNSYKCYCIPGFTGTNCKVDIN
ECANNPCNAGHEAVFLFPHYFPQMYFNIDECANPCRNGSTCLNQVNAYKCTCEMGYTGTNCETDIYVSSV
PKTEGNANNECIGRGLSLAKITEQGVNEMLQKMFQSDFWIGLKKGGSGWVWRADSSLLQVDDYSNWVPGE
LTNSGGGNCVIMEWTSGKWKRKKCNNNRYPFVCSN

>XP_028401392_1 NOTCH Dendronephthya gigantea
MLSLTAAIFLVIYITVVAGNASTEVILTCKETGTKIVKKGCFKDPSREDRTLPELLANFRDKIDWNEWKN
FLDTFSCECAKQARKKDYRYFGLQFYGECWSGMHSERLFSIKKPSQCLGYEYKTCEDSTNSACTGGGGYN
YVYEIVYEETETNLCEELSPCVNGECVSTGDSYMCDCLSGYEGVNCDTLIDNDDCANSPCVNGECIDGKN
SYECKCSPGYNGQNCEKNIDDCANSPCVNGDCIDKVNSYECRCTPGYNGQNCEKNIDDCANSPCVNGDCI
DKVNSYECRCTPGYNGQNCENNIDDCANSPCVNGDCIDKVNSYECRCTLGYNGQNCENNIDDCANSPCVN
GDCIDKVNSYECRCTLGYNGQNCENNIDDCANSPCVNGDCIDKVNAYECKCTLGYHGQNCEKNIDDCAKK
PCRNGGRCVDKVNSYQCVCKSGYNGANCETNINDCAKTPCRNGGRCVDKVNSYQCICKPGYDGVNCETNI
DDCAKKPCRNGGRCVDKVNSYQCVCKTGFNGVNCETNIDDCAKKPCRNGGRCVDKVNSYQCICKTGFNGV
TCETNIDDCAKNPCRNGAKCVDKVNSYQCICKTGYSGVNCDSVTIKPNYCKNANWWHSFDKKGWSTCNNN
KLFITGFYRNKLDNWDKDQIYRLEEARCCSSNSLYLTQSSECTDANWWASLDKPSTWSLCPKGYFLNGLY
RTSGNNLHNIEEGRCCKPVTHPKDYGHCYNEYIRHEFDKRGWTSCMKTGYYVVGVYRDHNKDWLHDIDYL
RCCKMSTDVDHCAKNPCRNGGRCVDKAHSYQCVCKTGFNGVNCETNIDDCAKKPCRNGGRCVDKVNSYQC
VCKSGYSGVNCDIIVTVKPNYCKNANWWHSFDRKGWSTCNNNKLFITGFYRNKLDNWDKDQIYRLEEAQC
CSSNSLYLTQSSVCTDANWWASLDKRSTWSLCPEGYFLNGLYRTSGNNLHNIEEGRCCKPVNHPKNYENC
YNEYIRHKFDKQGWTKCMKTGYYVVGVYRDHNKDWLHDIDYLKCCKMWTRL

>XP_011412824_1 NOTCH Crassostrea gigas
MANYFSDKNTFSIQITYKAYCSEGYHGPDCSAHCPGFQNKCVVNGQTFCKMGWTGEYCDQDINECNTRHF
CSHGNCTNTAGSFRCTCPPSIYGMKCQLDEDECLLEPCNGGECVNKIGSYECHCQSGTIGVNCEMLTGNS
CHSNSCSYHGICTISNGKPVCQCSNEYSGTDCSVRNFCHTNSCFNGSTCVNGESGYTCKCPKGLSGKYCE
QADYCASSPCENSGVCVNVASGFVCKCNNGWSGSHCQSYNYCNNVTCSNHGTCFNGPTRFNCVCNSGYIG
NLCEIVKFCNASSCIDPYVCTEAHEGFKCECPYGIAGEKCDRVSHCLRNPCGRHGSCEDNGIGYNCSCHD
GWTGNNCTEINHCLNKPCQNGAICHNSESNYTCSCKPGFLGSSCENVDHCYTNPCRHNGSCLNHVTHFTC
VCQKEWIGQHCETENICLTSKLCVDHGHCFQIDSEARCSCFDGWMGINCIKKDYCYNSPCGQMGNCHNFE
DSFLCICDPQWTGRNCETFACENSTCVNGYCQASTSDDALFDCNCTRGWIGPDCNVPDPCTNLTCENGGK
CKSIIYPNNSTSTLYGNRTNNTDNATAFCSCSKGWKGDQCSIDINECLKNDTCHGHGICNNSVGGFSCDC
LNEYTGLKCETNIDECLSSPCFNNATCIDRIGDFSCSCPSYFDGERCEKDVDECQYFVCGSHGSCRNMFG
NYSCTCEPNWVGRHCEVHVSSCSVQPCKNNGTCFDVDDTYFCLCDNRFTGRHCDIDIDECKTHSFCRNGA
TCVNTFGSYDCICPREWEGDLCETDINECISNLCPLNTKCINRNNGFDCQNCSKYLCMNGGICHDSNIGP
ICNCTDDWVGDDCSQKNFCKDGPCGALQLCVNKKNTYSCEYHPCQSIPCQNNGLCVEHGAEYLCECQTGW
KGKFCEEINYCTGNKCENNGTCRNENSSFFCACSGNWFGDRCEIYNYCHSDPCTNKGYCKNVQDDYICIC
QQGWEGKTCNKFNYCNDLPCRNDGVCNNLNSTYTCTCPQYWKGKDCEEYNYCYNSPCHNNGTCVNGRNSF
SCLCPSGFLGHSCDVVDQCLSGPCQNNGTCLLNITTSSYVCKCHGGFVGEHCEKDRDECTTDVCPAKSTC
YNEDGGYRCIWERRRKRETIIKETKSGVLELSKFINTRESLKENIVTARRLIEKATCNTKTSIFEPASLS
FERDGGIFLYFKIWCILQA

>OWF54606_1 NOTCH Mizuhopecten yessoensis
MQNHVIQVIKDKSKKIRVNDIELRMIGTLLIEPFDGGNVDIIDVGIDLGPASTTTIKPTPSTPAPDQTMI
AELTVYLYNLTYTNNLKDINSARASGLARAFCKNLETFYVRSDLKDSFQTCTMTGFLPPDKGKSYSKGQF
SLMFKHPWGFNVHHFISLIKENAPEFIVDDKDSEIDKLKTYLVGDLLVILEGIEVKIVWRTEATIMPTKG
AQSTLTTSMQIDTLTKTVYVSETPTLTMPGNSGTSTVYVVYDATYANMTYGLYDFKYTSDLANPNSQRYR
EIQSTFCDELRRHFKSASVSKHLQQCQIDYFERFPSNVNFHLTFSAPNGEYIRDDITHVFKNVAPHENRD
GFDLVDVGNLKLIWDRSDLDLKVTNYTVDTKTINIFPTATNTMPATTTIVYSATKVELTCNLYNRTLPIE
YSDRATYPFKQQEKSLCSDVRKYYNTSVLNSEFLECYIMNFGYSSPKTITFSSYFSHAFTPSLGGLSVDI
LQVNAPKSVIAGKDYFRLDNLLLETGSCKVHMKPSNWTMEDHSQHPHISTTPAFPEATTSLTMIPCLLNR
CQHGSTCIQTTQQGKSNCICPPGWKGAFCEYDVDECEVNMCQNGGQCENTPGSYYCKCPMGWTGKHCQED
QNECNSLSPCLYDGSCVNTPGSYICMCVPGRTGTNCEFDVNECRQTDICQNGGTCVNIPGSFFCSCDRGW
TGDLCDVDINECTLNVCQHNASCLNTQGSFRCVCPTGWTGKYCELDVFECVEYQGICANGATCINTQGGY
RCRCPQGWKGDNCTVDELECAMNPCYNGATCEEVGGSYKCICLPGYTGQNCQLDINECYTLTGVCSSRGE
CINTDGGYSCNCLPGWTGPNCKQDVLECLAFPCQNDGKCVELEGSYRCDCPEGFMGTNCETDVKECNGNP
CANGGTCFDTFGSFYCECPPGFTGKYCRIDIPECDAAPCKNGGSCVNTFGSYYCTCPLGWVGLNCSTGVN
ECLQFPCANGATCEDSPGSYVCHCPPGYHGSNCEIDNDECSLTNPCMNDALCINTVGSYVCQCGEGWSGP
LCAGDVNECVINPCDNNGTCVNSPGSFTCQCDPGWTGQRCRIDLNECSLQPCRNGGTCINSAGSYRCACP
LGYFGRHCGQEIDECGRKPCSNGAKCINTPGSYYCNCKTGWTGQNCSKDVNECAALAEPCLFGGSCVNTN
GSYDCSCLPGRGGPTCGDDTDECALFAPCMNGATCVNMEGAYTCICSRGWAGQNCDVDEDECQTNPCRHG
GTCMNLIGSYRCDCPEGWTGNLCERDLNECESSMVCMNGGTCINNPGSYTCRCPAGWTGTTCEQDFNECG
FQNPCLNGATCNNINGSFVCNCVGGWTGQVCGEDVNECRELIAPCSNGGTCRNTPGSYYCVCPPGRTGKL
CKEDINECLQFPCLNAATCVDMEGSYRCECSSGFTGSSCHLDIDECLTMNPCQHGGSCINLFGSYTCQCP
LGWTGVNCENDVDECSVMTLPCRNGGDCINTVGSYNCQCVTGWTGTDCSQDLDECSLNRPCLHNGQCVNT
DGSYACQCTMGWTGKDCKDNKNECLYDPCRNGGTCQDLDGTFMCTCKYGWTGPECENDFNECNVIPCYNN
ATCINTRGSFTCVCPSGWTGSLCNVDWDECQFNPCLHNATCLNTVGGYQCFCPLGWTGDRCESDVNECEG
VSPCINGGTCINSYGSYYCRCPSGWEGHNCMTDTDECLSVPCLNAGSCINTAGSYQCRCTPGWEGKDCRQ
DANECYSNPCLHNGSCLNTVGSYMCYCPEGWSGRICSNDTNECSPGMDPCRNGAQCRNLEGSYICECTKG
WVGKNCQEDEDECQKVQCFNGGMCINTNGSYTCRCQTGWAGESCLDDLNECVENPCYNNATCDNTPGSYQ
CTCAYGFNGPTCLLDEDECRRNPCRNGATCLDKPGYYTCVCLDGWQGPTCEQDVIDCLQIDICNFHGTCT
DMPGSYMCDCDSGWHGSDCQIDANECANNPCMNGGTCNNLPGSYECVCAEGWTGKNCEGDKDECSKIQCQ
NAGQCVNIMGSYRCNCTEGWLGQYCGINVDECLLSPSVCLNDGTCQDKQGGFSCICTIGYRGAFCDININ
ECLEGAYPCYNGATCEDNDGGYRCICPTQWSGSQCNNDTDECSQRPCDHGGKCINTEGGFLCECPVGWRG
PLCKNDDNECNKVPCLNGGTCTNTIGSFRCQCAKGWQGPTCDIDVNECIQQPCMHGGTCQNTIGSYKCLC
SDQWSGQNCEVDIDECRNIPCQNNASCTNLDGSYQCNCLPGFYGIYCETDENECEIRAPCLNGGTCQNTV
GSFRCVCPVGWYGPTCNLDKNECDTRPCQHDSTCINNDGSYTCLCRSGWYGPDCSLDKNECEQQPCTNDG
KCTNTGGSYYCDCARGWTGSTCTKDVDECINNPCFYGGSCINTPGSYLCQCMSGREGSNCRNDTNECLNI
PCFNDGQCINTDGSYLCRCGDYWKGKNCEIDINECTEMDYSVCINGGTCINLAGNYTCQCPPGWSGQSCN
IDVNECVNNPCYNNATCRNLDGSYICQCTSGWTGQNCQIDENECQFNPCENGGSCYNRPGNYECTCVPGW
EGKNCQIDVNECLTMPCLNGGSCFNSGGSFSCQCPIGWLGDRCGTDEDECLRFPCQNGGTCRNLPGSYKC
ECTSGWYGDECLKDIDECKNATCQNNGRCINTPGSVQCLCERGWTGKFCDVDIDECNVMSCLNGGTCVNT
AGGYTCVCPPGYTGEVCNLDRNECMLFPGICQNGALCVNIIGTYTCRCLIGWTGTNCTEDENECLQDPCL
NGGTCNNLPGTFDCICPKSWDGQRCELDYNECSEVGICQNGGLCINIQGTYTCQCRTGWTGNNCDIDIDE
CLIGPCLNGGTCQNTLGSYTCLCESGFTGDNCEIDVNECLSGPCQFGGTCINTVGSYLCQCPQGRSGVNC
VGDVDDCLSRPCQNGASCINEIGSYSCICLTGFTGQQCESDVNECAQSPCLNGGTCINGVGSYSCRCPTG
WTGDRCDIDVNECLDSPCRFGGTCINQPGSYSCICPAGRDGQTCMGDVNECLQNPCLNDGSCINNFGSYS
CFCPVFYSGPDCEISIETIVDYSYPVLNLTYTPSLGNNNSFEFQRHARSFCNEIETMLRGNPGQFPNFKE
CKVKSFGNNPVSIAWDLVFRGNEPRATRDDVWTYIMQGQTPVVFGDSLGVEIGDLFLFFDNYTTTGVNLD
LRFLNLTYSQNLADPNSFEYQMVERSICGDIDRFMKRRPFDFPQYVKCKVRRFSNNPVRASVDLTFEGER
PSQVLHAMFYEILLRERPLTRFGNYLGYLIGDYMVYYQDYTDFTRVPLTFRVLNRTWTSDLADSNSFAFR
GHAELFCRDIEQLIKMHPNLFPTYESCAIESFGQNPVTITAVLQFGGTLSVPNYQQNVAGIVFEDAPRFR
YFDAIGHLVGDLLVYYDSWEYILHDAWLSNTTFYIHKFGYSNEYSNPQSDLFVNFQDVFCDDIDNFFRQS
SLRDRYYRCFIENIGGTDPHTLTFKTVFNGTAEIPQSLLLKTISDQAQHFLIENKDMMFIGQQLVYLGGG
WENIAINISDYLTTMIPPTTESPVNTIVNISFVLLNLTYSEQLKNKNSGEFQALSGPFCDYLNNLYQNRD
RFEQYYRCSVESFTNSPDKINFLLQFRGDQDQTLKDFIFGILIENAPRTTVNGQIAIVVGPLAVFEESLI
FQQQTVSAEQTPGAPSSNGTTLSPPITQAGMTTPQIYADPCKPGRHNEYFPVPGDCHSFYVCSFGTTYMF
PCPGSTVFFVSKNICDNNDGTIIC

>XP_019640770_1 NOTCH Branchiostoma belcheri
MSWSVRLAVVLAACFWTRFDVLQCQSIDTCVSHNCTNGATCVSNNSTSNYTCLCPEGYTGDFCETTDYCG
SRPCYNNGSCVNQPGGYSCSCPSGYLGQNCEAAVSRCATDSPCQNGAVCQDSAQGGYQCFCKQGYSGENC
SREVDECILRNPCGDNETCHDLVNDYVCQCPIGTNDTSSCETDPCTWNRCENGATCAGAGENYTCACAEG
FQGALCEVNIDDCTNTSCQQYEVCTDLVANYSCSCPPGKTGAQCEVDLDSCWNDPCMNGGVCSPVASAQY
GTNYTCNCTAGFIGANCEGDIKECLSSPCQNNGTCQEVTGQAGFTCQCPAGYHGNLCETPPSAVNCSVLD
PCENNGTCVDTAQGTNCTCTSGWEGGTCQIDVDECTSSPCLHNGHCENLPRTYRCLCPLEWTGQNCQEDV
LECASSPCQNNGTCHEGVGTTYNCSCGEGFSGQNCEVVGNATAECSSSPCLNNGTCVENGADMYTCNCTD
GFSGQNCGIPLNVSGVCTPNPCMNNGTCLKNGTEMYTCECTEGFSGQNCESPQNVSTVCTPNPCMNNGTC
LENGTETYICDCAEGFMGQNCESLQNVSTVCTPNPCMNNGTCLENGTEMYTCNCTEGFSGQNCETPQNVS
MVCASSPCENNGTCMENGTSTYICNCTEGYEGTNCELVNECLLYQPCQNEGTCEDQANGYNCTCTAGFQG
VNCETPVATCNASLCQNNGTCNGSATNFTCICPEGFSGTYCSEKVQFCASQPCRNNATCNESDAGFTCAC
PEGYTGLQCEDIIDMCDTNPCENNTSINCTSIFPADYTCTCIPGYTGKNCSEEIDECDSQPCMNNATCQD
MVGGYTCDCPEGYNGTNCGEVLSMCGLDPCNENTTLNCTDISPGDYNCSCLPGYTGKNCTINIDDCNSQS
CQNGGTCIDGVDSFSCQCADGYLGDTCEIADLCFTQPCQSGGNCTLSQDYQNYTCSCTEQYFGTNCSLYN
SCHNVTCQNNATCNITGTGFSCDCLPGYVGELCAVYDYCLAQPCVHGTCQLLPNSYTCSCDPGYEGTNCE
DDIDDCASNPCENGATCVESGSDPSGLFYLGYNCTCAPGFVGSNCENETDECSSNPCINGGSCNDLVNGY
NCSCLPGFEGNTCELDRRGCDSGPCFNGATCEEALGTYNCLCPFGFNGTLCENNIDDCRPNPCLNGGVCT
DLVNDFNCTCPEGFSGRGCQDTINSCSQSPCQNGGTCHYMGACMCEDPNYQPPEVIACGEHNETCQRIAC
ENEPLNTCEVRTTSYECQCASGYEGSDCEVETDECSSNPCQNNGTCSDLLDAFSCNCNRTGYTGEMCTVD
VDECAVAGTCENGATCSNFAGGFSCQCPVGYEGSTCADLEESPGPAANATNPFVYIGIPIILVLVIVVAA
TIYGCRYARKVRRMKGKYNPAAAEMEVGTPLEMLDQDTEERLI

>XP_022084865_1 NOTCH Acanthaster planci
MEMRRRTAQVLNLVVLMTITFASQAMSDCSLRPCENGATCLDAYLDPGYVCLCPANFTGANCSQISNKRC
QYSFSNASGIFMSPNFPDQHDNFEDCLYHIRVPGAVNITLNISYMHTETLKDYLLIGSGSNESNGQEYSG
QLDQPLVLTLQTNQVFVRWHSDFNIIQEGWVIQYKTDGLECTWPTNPCEPGFRCIEGSGSYSCQEVLKCS
SDPCQNGGQCFEGPSAFFCRCPAGYTGDLCETEISLCSTSNLCMNGATCTAQGTSSFTCECADGWTGSLC
DEEILECASSPCLNGALCFEGIDSYFCQCPDGFVGERCENETLECESNPCQNGGLCFEGVSAYACICPSG
FNGTNCENDIDECASYPCMNGATCSDGVNQYNCTCLPGFNGTNCEIDIQECASNPCLNGASCIDGIDSYS
CQCKLGYAGDRCETDINECGSTPCQNNATCIDLVNAYSCNCTAGWEGETCEMDIAECASNPCLNGGSCMD
SLGFYECQCVEDYLGDRCEIDTTPCGSSPCMNNATCRNLNSLAYKCLCSIEWTGSNCEIAVDACVNSPCL
NGGNCTNLYTHFNCSCPTGWSGSQCEIETIECVSQPCLNGGTCFEGNNAFRCVCLPGYTGIVCEADIEEC
LSSPCLNNGTCIEGVNGYICQCLTHYTGIHCELEVDECLSNPCLNGATCKDQLGAYECMCPMNYTGVICD
TELNPCESLPCQNGATCNNLRTTYTCECVQGYDGINCELVTDLCASNPCRNNATCINYANYYTCNCTAGW
AGPLCDVVVDPCASNPCQSGGSCNSFLTYFTCTCLPGVSEDLCQFALDPCTSLPCLNGATCSKNGTFYQC
VCPPGWTGNDCGVDIDECTSQPCLNNGTCADLMNGYQCTCEDGWNGTNCQIPIDRCASSPCLNGGLCNNY
RTYYTCSCAQGFTDRNCQTALDACGPINPCLNGATCDNRLTFYICQCADGWTGTNCDIVADECNPSPCGN
GATCTILSPGSFSCACPDGWMGETCNEAVDLCTSAPCLNGATCLNQQTSYVCLCVPEWTRERCETELNAC
DPDPCRNGALCTNHHTSYTCECTPGWTGVDCNIAIDLCNPNLCQHEAVCFNLQTDYFCLCSALWTGKNCE
TAVDVCDSSPCLNNGTCQSTSDAYQCLCPTTWTGANCETALTPCASNPCRRGGTCNDYGTYFECHCLPGW
KGILCQTAEVPCLSSPCFNGAECFNNGENFLCICPLGFSGPTCSIDDDECASSPCLNNGTCIDGPNSYTC
ACASRWIGDHCETERNACSSNPCQGSGECVNMYTYYVCQCPPGFFGNLCEYDVNECASGPCQNGGTCTDG
SNGFNCTCDVNWTGPTCEIGVDPCDSSPCANGATCTSNVIEFACSCRPGWQGRLCDDNIDECASSPCLNG
GTCTDAVDGYQCDCTPARSGKNCELQGSCVLDLAAQPNDTLIIHTPNFPANYDDNQYCRWMVTGPEGAVL
LVDTVEFLTELNYDLVKYGMGSDLNDPGSIVLQTSGDKVPIAFKTEANQLWMTFTSDHDKTETGISVRIT
VESERDVTDECSSNPCLNGATCLNGIDKFACYCMPLFTGPLCQTEISPNMCYSNPCPPEAECVSENKQVR
CVCPEGFRHPSCSVQEVGLCDSSPCKNSGLCTETADGLSFTCDCAAGREGTFCELDVDECKSNPCLNSGV
CMNGINRFTCVCMPYWAGPTCNSPVIDLQCLNSPCRNGATCQANGDTYQCVCQPGFQGQLCSIDVNECES
SPCMNGGTCVNGINEYICQCPFGAVQGTNCETPVCETLPCQNGGICQESSPFAFTCSCPVGFVGQFCEVP
TSRTCETSFCNYHGICVMTEQQVKFCSCDSGYLGEFCEAVRNPCANHQCQNNGTCFATSLNDYMCLCTEG
YEGHFCNLEVDECASNPCINGGVCKDLFRSFSCTCPEGYIGDLCNTKLVIQNGSGALQGSNLEMEWIIII
VLLVLLTLFLIGLLCLCFCWSRKEGDRE

>RDD44063_1 NOTCH Trichoplax sp_ H2
MIHLNIKLLLLIAVLALSNLQYVEADVHAYVTYEFQKYYNKNERNWDNGKCDTFSSCNYYFILCSNKGNI
NDACTYGSLTTKVWDGGETITFTSSQALTDSGVNNPYQGSISERYEGYVNVHITSMDKDYSDGADDLLDK
LSSTFYVIPGSSSTITMTGSRPITDNKSEFTLKVSVTCESTWSGTDCNTDLNSCRSTPCQNGGTCANNGA
NAYTCSCVTGYTGTNCQTDINECASNPCQHVYATCHNNVNSYSCTCPKEWTGTNCETDGNLCRSSTPCQN
SGTCTYTGINTYTCACETGFTGSTCASNIDDCASITCQNGGTCVDGINSYTCSCANGYTGSDCSSNINEC
ASSPCQHVYATCLDGINGYTCQCPSDWTGTHCDIDVNECRRSAPCKNGATCAATGVSTYTCTCTSGYTGT
NCDQDVAECASTPCLNGATCNDYHLYYNCTCAAGYTGAICTTNIDECASNPCQHDYATCVDGINGYTCNC
PSDWTGTHCETDANKCRISAPCKNGATCTTTGVFTYSCTCAPGYTGTNCDQDFAECTSIPCLNGATCHDY
HLYYNCTCAAGYTGAICSTNIDECVSNPCQHAYSTCVDGVNSYTCNCPSDWTGAHCETDGNLCRLSSPCQ
NGGTCSYVSLNVYTCTCAPGYTGINCDQDVNECISTPCLNGATCDNLVNKYNCICAAGYTGTQCGTNIDE
CSSNPCQHSSTCTDGINDYTCTCTSGYTGSNCALDVAECASTPCLNGATCNDYHLYYNCTCAAGYTGAIC
TTNIDECASNPCQHTHATCVDGINGYTCNCPSDWTGTHCETDANKCRISAPCKNGATCAATGVFTYSCTC
APGYTGTNCDQDINECQSTPCQNGGSCTDNVNNYACSCATGYTGTNCQININECSSNPCQNGGTCQDQVS
FYVCNCLFDWTGNHCETDGNACRKNSSLCQNGGTCSATDLNSCRSSPCKYNSTCINNGANSFICNCAAGY
TGITCEQNIDECASNPCQHIQATCIDQINRYTCQCPTQYTGVHCEQDMNPCRIAPPCTNGGNCSYTTPYA
YSCACMANYTGVNCQNDLNSCRSNPCSNGATCNNNGVNNYTCSCVPGYTRNNCETEINECSSNPCLNNAT
CNDMINHYNCSCTTGWTGKTCDTAICRDGCDLSHANCTNAPGECLCNSGWTGNTCMQCVIKEGCTANGNC
VLGNDCVCKTNFSGSNCQYDNNRCRLEPCLNSATCSNIFPDTYNCSCAAGFTGIHCETNIDECVSSPCSN
NASCSDSINGYVCVCTQDYNGTLCEHDHNRCRITPCQNSGTCINVGANQYRCNCGSGFNGTNCENDINEC
HVQPCLNNGVCIDKVNSFTCNCTSDYSGNICQDDINRCRFTPCHNEATCINSAPNYYNCTCASGFTGDQC
TININECSSSPCQNSATCADAINGYNCQCVAGYTGTHCEQDIDECLSMPCQNDGECVNQINKYSCNCIAG
FTGTDCQTNINECISSPCQNGGTCQDLINGYNCTCVPGYAGNECQTNINECESGPCLNDGICNDLIDQYD
CSCLPGYTGYDCETEIDECNSNPCQNQATCHNLVNRYNCTCLPGFLGTNCQIDYNECNSLPCLNGGQCHD
HVNKYNCSCLPGYTGYQCETDINECNSLPCLNNGVCKDMVNMYNCSCQSGYKGVHCEMNVDECASNPCQY
NGTCIDLINRYNCTCTAGYTDTNCETNINECTSNPCFQGSCNDLVNGYNCSCSAGYTGTHCNSNINECLS
SPCKNGGQCIDGINSYSCNCTSTGFNGTHCETNIDDCAGNPCLHNGNCSDWVNDYSCTCSAGYTGKSCEI
NIDECSSSPCINGGSCIDQIASYSCNCASGYNGTTCQINVNECLSNPCQNGGTCQDGINGYSCICNNTGF
NGYHCQNDINDCTAAPCQNNGTCFDQVLDYRCNCIQGYTGKMCQINIDDCSPQPCQNNGTCQDLVSAYQC
TCQAGFTNINCQTNINECTSQPCLNNGTCIDDINQFGCQCKAGFNGTTCQININECNSTPCINGGGTCQD
AINSYSCSCASGYTDVNCETNINECASGPCNHNGTCQDEVNSYQCYCIAGYNGTNCENNINDCAATPCSH
GGTCTDQINDFSCNCIAGYTGKTCQSDIAECSSDPCQHGSTCNEQINSYSCSCANGYTGTHCEQDINECS
SNPCLNNGTCFDRVNQYVCQCIAGFNGTSCQNNIDDCSPNPCHNDGNCTDGVNSFQCKCPNNLQGLLCVD
NCEGKPCLHDGNCTDLRNGYQCTCSAGYTGTSCQIDINECSSNPCTNGGACTNNINSYSCSCQNGFTGNQ
CQTNINECSSNPCATGACNDGINEYNCTCPAGYQGSRCEVNINECTSSPCQHGGTCNDQVNGYTCQCNGY
TGTHCETEINECSSSPCTSGGVCVDRIGSYSCSCRIGFTGQLCETNINECASNPCINGSCIDQVDGFICS
CTTGYTGSNCGVDINECQDPRNCVFGTCTDLVSNYSCSCNPGYTGKSCETNIDECQSGPCQNGGSCLNNV
NQYQCVCARGFTGSSCGVNIDECQSNQCASGSTCVDKVDGYSCSCLPGYTGTFCTVDINDCEPNSCANNG
QCVDQVNGYKCNCGSGYTGTNCTVNIDECQSQPCQNNGQCNDLIAGYSCQCSFGYTGTNCEVNINECAST
PCLHQGICLDLINSYSCNCNNTGYTGTICETNIDDCAGSLCKNGATCIDQVNGYTCNCGLGYTGQLCDSR
IDYCKVYDTSGSLISENICSPNGGCNGLIGGYVCNCSAGYTGPLCKQQIDECSSNPCQNGGTCTDQVNRY
TCTCPTTWTGQHCSTRICVYGGIVYQDSVKWPADCNECSCSSGQVTCTQVWCGPSNCSASVSCTNGGSCV
SYSESNCLQSPCVAQSYCQNTEVGLSCLNYQGTAPSNCYREIHQISPAKLPNGTTINQICDRLRRVRVLK
KYATNTSLVLQCNVTDNIGTDVRIALAIQTNTSTDDAQKAMQALIQHLDTSSGQIQGLQISPDTRVNIVS
PLFFVAISLGVIAAIIAFAVLLLFIYYRNKYVVSKSKQSLDHPLVDISNLNNNPIFKGNHASSRQNPAFE
GNDDPVSTSISRDTKSSPYNSTYMNAKIADSVKKAESNGEIKKTDDDEDDDIHQVYSTIPSNSIKTSISY
AQPKSTAVQIDRVNPYMSSHDRAKLDHTGALTTIDEDSQFQPDEFDSSTTDTSSDNSTNGIINASFSNGT
LTSMSKSKANIKEEDRNDEDYGYSSLDSVASTYKKVTPDAVRAKLSQDQTSSPIYSDNHTYKSSFGNNSI
YQRPISIRKRLESQNSQGNSTVKSSFD

>XP_022321304_1 NOTCH Crassostrea virginica
MSPLNFTISPITYIGSFNYDVTMSWNGTQEDTVGHYVICLSAENLYRQPSESRCLTINITDIDECQLFQP
CHNNGTCTDLVNSYHCDCTAGFNGTNCTINIDDCQMQPCQNNGTCQDLVNDYRCDCVSGFNGTHCEYYFK
DCHDLCQNNGTCLDLVNDYRCECITGFNGTNCENDIDECQPQPCDNNGTCTDLVNGYQCDCTAGFNGTNC
TIDIDDCQTLPCQNNGTCHDLVNDYRCDCLPGFNGNNCENNTNECADNPCENNGTCVDLVNAYECICLAG
FNDSNCINNIDDCQSQPCQNNGTCQDRVNDYTCNCVVGFNGTNCENNIDDCQSEPCQNNGTCQDLVTDYR
CVCVAGFNDTNCENNIDDCQPEPCQNNGTCTDLVNDYSCDCVAGFNGTNCENNIDDCQPEPCQNNGTCTD
LVNDYRCDCVAGFNGTNCEYNIDDCQLQPCRNNGTCHDRVNDYTCDCVVGFNGTNCEYNIDDCQSEPCQN
NGTCQDLVTDYRCVCVAGFNDTNCENNIDDCQPEPCQNNGTCTDLVNDYSCDCVAGFNGTNCENNIDDCQ
PEPCQNNGTCTDLVNDYSCDCVAGFNGTNCEHNIDDCQLQPCRNNGTCHDRVNDYTCDCVVGFNGTNCEY
NINDCQSEPCQNNGACHDLFNGYRCVCVAGFNDTNCENNIDDCQSQPCQNNGTCHDLVNDYRCECVVGFN
GTNCDNNIDDCQSEPCQNNGTCHDLVNNYSCDCVAGFNGTNCDNNTDECADNPCENNGTCVDLVNAYECI
CLAGFNDTNCSTNIDDCQQDPCQNNGTCHDLVNDYHCDCVAGFNDTHCDNNIIDCHGQPCQNNGTCHDLV
NDYRCDCVAGFNGTNCDNNIDDCQPQPCQNNGTCYDLVNDYRCECLVGFNGTNCENNTDECADDPCKNNG
TCVDLVNGYDCICVAGFNDTNCTKNIDDCQQGQCQNNGTCHDLVNDYRCDCVAGFNGTNCDTNIDDCQLK
PCQNNGTCHDLVNDYRCDCAAGFNGTNCDYNTDECADNPCENNGTCVDLVNAYDCICLAGFNDTNCTTNI
DDCQSEPCQNNGTCHDLVNDYRCDCVAGFNGTNCYNNINDCQPQPCQNNGTCHDLVNGYRCECLVGFNGN
NCENNTDECADNPCENNGTCVDLVNAYECICVAGFNDTNCTNDINECQSQPCQNNGTCQDLAGDYLCNCN
AGFNGTNCENDIDDCLSQPCQNNGTCQDRVNDYTCDCVVGFNGTNCENNTDECADNPCENNGTCVDLVNA
YECICLGGFNSTNCSTNINDCQQDPCQNNGTCHDLVNDYHCDCVAGFNGTNCHNNIDDCQPQLCQNNGTC
HDLVNDYKCDCVAGFNGTNCDNNIDDCQSEPCQNNGTCHDLVNDYRCDCVAGFNGTNCDNNIIDCHGQPC
QNNGTCHDLVNDYRCDCVAGFNGTNCDNNIDDCHPQPCQNNGTCHDLVNEYRCECLVGFNGTNCENDTDE
CADDPCKNNGTCLDLVNGYDCICVAGFNDTNCTNNIDDCQQGPCQNNGTCHDLVNDYRCDCVVGFNGTNC
DTSLDIDDCQLKPCRNNGTCHDLVNDYRCDCAAGFNGTNCENNTDECVDNPCENNGTCVDLVNAYECICL
AGFNNTNCTTNIDDCQSDPCQNNGTCHDLVNDYRCDCVAGFNGTNCFNNIDDCQPQPCQNNGTCHDLVND
YRCECLVGFNGTNCENNTDECADNPCENNGTCVDLVNAYECICVAGFNDTNCTNNIDDCRPQPCQNNGTC
NDLVNDYRCDCMAGFNGTNCENNTDECADNPCENNGTCVDLVNGYECICVAGFNATNCTNNIDDCQPHPC
QNNGTCHDLVNDYRCVCVAGFNGTYCDNNIDDCLPQPCQNNGTCHDLVNDYKCECLVGFEGSNCQNKLFL
TTFTIEFTLDVMVSENLSSMNDYDNVKNKVMTALSGVYSGIERATIIINRIREGSLIIDFNLIVPGDSTT
KVLVVETVYKLVNGIVFVNYSGEIVNVTSVTLQHSSSPAITITNSTDGCSIVNSQSVCSPDYNCHEFSNY
TVACIPILSKYKKNF

>XP_006819199_1 NOTCH Saccoglossus kowalevskii
MHGLVLILTIVVLLPVVLSENECLSSPCVNSAVCRDGLGVDYYTCECNDSGPGTAPVYHGQDCSEFTGSN
CGGAHYDPTGIVTSPGYLQGLNYDNRLYCVYLIRVHGAAAITMTITDFQTELNKDVLEIGTGPYVDFTNT
VWSLEGNLTTPRTIVANDHQVWMLFTTDRNIPQKGFHIEYTGDGDDCATFPCQNGATCIDGVLSYTCQCA
AGWTGTHCDININECQSNPCFNGGQCFDLINSYVCQCTPGYSGTRCTVNIDECASSPCQNGAVCQDLING
FLCQCQAGWIGTLCDQDFNECGSSPCQNGGFCSDGPNSYTCICNGGWTGTNCEININECDSGPCINGGVC
VDGINSYTCQCAAGYTGINCQTNINECQSIPCLNGGICNDGINMYTCMCASGYGGINCEIDIDECASSPC
QNGAQCLDSINGYTCVCLPGYGGLRCESNTDECLSFPCANGGECVDGIGFFTCICPAGYTGTYCELDVDE
CASNPCQNEATCINGRNMWTCLCTQGWTGVDCSQDVDECDSGPCRNGAQCVNGRNRFNCVCAAGYTGTYC
EININECDQNPCMNGVCRDEINGYTCQCYGGYTGTDCEIDINECSSSPCKNSGLCNDLINRFTCECLSGW
TGVYCDVDINECASSPCLNSGTCRNLQNSFLCECVAGWTGNNCGIDINECASSPCQNGGSCNNLQNSYSC
FCIPGYTGVNCETDVNECSSSPCQHDAECIDGINRYTCVCTPGWTGTRCEIEINECASSPCRNGATCNNL
INGYSCTCPPGYTGYNCDGDVNECASSPCQNGGNCQNAVNSYNCQCLPGWTGPNCEIDYNECASFPCRNG
ATCNDLINGYECVCAAGWYGTNCDSDVDECISNPCRNNAQCVNGQNQYTCICPPGWFGTTCESNRDECGS
NPCYNGGTCVDLINGYTCNCAAGWTGVNCGVDINECASRPCMNGATCTNEINKYSCTCAPGWTGTNCALV
IDECASNPCENGGTCTDIVNGYQCQCVAGWTGSSCEIDVNECSSAPCLHGGTCQNMLNAYQCLCSPGWTG
INCDIDIDECASSPCNNDGTCVDGIDIYFCTCTPGWGGINCEVETLECISNPCRNGATCFEGENSYACIC
TPGWSGMNCDIDINECASSPCQNAATCSNLLNAFACTCAPGWTGIMCTDDVNECSSSPCVNDGTCYNGPN
FYSCTCLPGWTGYNCELDINECTSNPCQNGGTCYNEQNKYSCGCTPGWFGVNCAQDMDECASGPCLNGAT
CQNGLNSYTCFCLPGWTGTTCNIDVNECSSQPCLNSGTCRNGANSYTCSCLAGWTGSHCELDIDECLSAP
CLNAAGCNNLNNRYSCTCAQGWQGINCEADINECASNPCFNGATCNNLLNSYSCTCAPGWTGVNCESNIN
ECLSLPCLNGGSCANGPDRYTCICLPGWNGVNCENDVNECLSNPCQNGGFCTHLQNAYQCQCLAGWTGNN
CEIGINECSSDPCINGGICINGDNKYSCQCPAGYTGYNCEIEIDECSSNPCSGVSTCVNLVNRYRCLCSP
GWTGVKCDIDIDECASNPCVNGGTCVNGQNQYTCLCVIGWTGINCDNDVNECASLPCQNGATCINGINEY
TCVCRLGYNGVNCDNEIDECISNPCQNDGTCGNDINKYSCQCVSGWTGYNCEIDVNECSSNPCQNGGQCN
NLLNMYTCNCPAGWAGFNCANDINECDSSPCANGGTCLNDVNGYRCLCTPGWQGIHCSIDINECSSNPCK
NGATCDNLVALYECVCPIGYNGVNCEFDINECASTPCLNGGICFNELNSYRCVCPSGFDGTHCEIELLEC
STQPCLNGGTCIDGIDGFTCSCALGWKGFTCETNINECESEPCLNGGLCFDEINSFNCICRAGFTGATCL
FDIDECRSNPCLNGAECHDDVNGYTCVCEAGWTGFHCETALNLCAAAPCLNGGICHNLVNAYLCTCPQGW
TGVNCETAVGCLVNYTIPTGGALEIHSPNYPSSYNNNDYCRWYINPPSSNRIRITIKDFILENRYDYLDI
GNGVDVNDIGTRFLHLSGKNDEDNENIYTASGRIWIVFQSDSSKTERGFSLSLEDQFSVVIDVCMSNPCL
NGGTCVDHGNHQFTCTCEIGWFGTNCDAPTETNKCASFPCRNGATCSNVNTDYMCSCLPGFTGRDCNLDI
DECFGNPCKNGGTCFNGFNQFTCKCSTGYSGPTCEFAPNTETCKTNICDNGGICYYTDRGHECDCPDNFV
GPYCEKDMNKCRLSPCQNNGVCSNKENDYDCDCPPEKTGKNCEVDGVSGCSGINPCRNGATCYYTDDIHC
ECRDGFTGDWCEVDVYDCAPDQNGIAKCTDGQGQCIDKVNGFECSCYPGFTGLRCEIDINECATNPCNNG
GVCVDQQNGYLCVCTDWTGVHCDELPEDGVVSAEDGYTFAGQPISLEPWWIAVIIALVIIALFLVLLLAC
RKNEKARYDAEKARADRRAGRPNEQLDEQIPVIDEEYDNPARENDYGFIPPTGSSRSTIAEVNSYENPWP
TSTDDFTLQKTHL

>XP_027045995_1 NOTCH Pocillopora damicornis
MIKNKSRTRNLPWILWLTAVTTGWHTAFGQQCASNPCYFNGTCTDIGINNYTCGCPPGFTGERCEAVINM
CHFNLCQNNAVCQRFQTGGYQCICHAGFTGLHCETNMNECNQTNLACHNGGTCVDGVNGYTCQCPARFSG
PFCNVTVTKCDGSPCQNDGTCTENVFGYNCTCTSGFSGPYCEENIDDCLPNRCLSFQQCVDGVNSYQCIC
PVGKTGQTCNVDIDYCSGQACLNGATCKSFQGDFNCTCAPGFEGRRCENNTDECASQPCFNGGTCTDKMN
GFTCNCPAGFIGRQCEANIIECLSNPCKNGGTCVESVGLAGYYCTCPAGFQGHHCEFSSSSCQPNPCQNN
GTCTLHGNKLNCTCPAGWTGPYCSLDVDECLTSPCGNLGTCHNAPGGYNCTCLAGFAGANCDKHVDECLD
DPCQNQGTCEDYVNGYRCTCTASFSGKNCEIPLNNCSAQPCKNGGTCRLGGSGFYCDCQPGYTGFTCEVD
INECASNPCNNGGTCVNNVNRYECQCADGYRGRSCEVLFSVSFQQGSYLPALGLTLLSSDLMSFRFRTTL
PSGLLFYQGADLIKEHTDHVIVELTNGSLRLSLNTGLDTATAKVGRGLNDGAWHQITLQITGPQATISID
KDTCSADCSSASVSTTSDSSSQYAGLPYFGGVRQLVPQIRQQLTTDGSFVGCIKDFLYNRIEVGLQNVLA
QAHLVSTGCQRRDVCSNHGCKHGGACVDEWVQYRCDCLQGFVGLFCGHQVTATFDSDDNSGLKFDSAAPI
NSFSLEFSIDPTLPSGVLAYTGSGQGDFGVALNNGRLRVAYVRSFFERNYLDIGRNLSDGKWHRLHINVT
SGSVTIDVDTYHAVLNPPRISQPIADLENTLYMGGLLSRFTDLLIYLNNKQSTFSGCSRNVIMNGNLTTF
ETAQTNGGYSMPKSSCKKDENCAPDSCKNGGACDATWTGFECHCLDDFVGSRCQNVSETSFLSNDSRVEL
TLNSSEWSFGQSGSVWFRTREMDGLLMYAGRRPGGGNTEFMLLEVFSGQARFTADLGSGSSSLLINKVVS
DGDWHHVTWTRRYKRITLDLDGRMRAQGDLPGADGQFDTAHDPVVSVDIGGVPAGVTQPKGLIALKNFKG
CIKDIMFNSRRVHYLSPHSQRGLGVNKKQVTTGCQRNSTCLPNPCPAHSVCVPSWDGFNCTCDPGWMGDK
CDIRIPDCSLNNCTNGATCVNVTRGFDCVCAQGYTGLYCETQITHCHSEPCSNNATCYEISGGYRCDCTV
GYTGKDCESDIGECASTPCKNNGSCIDLLGNYSCQCSTGFAGRDCELNIDDCSPNPCANQGTCTDLIANY
SCRCSVGYTGGNCDIDIDECSPNPCRHGATCLDTVGNYSCSCVSGFTGINCEVDVVECVSNPCLNNASCV
DLVDDYSCQCLIGFTGKNCGVDIDECSPNLCQHNATCTNHVGNYSCSCPLGYTGRNCETDIDHCFPNPCR
NQGTCIDGVGNYSCVCSAGFSGGNCTFDIDECAPHPCQNNATCIDQIAAYTCNCPMGFSGRNCETNVDDC
SPNPCLNQGTCVDLIGSYSCNCFRGFTGSNCSVDVDECSSNPCLNNATCNDLVGRYSCQCPVGFTGSNCA
SDINECAPDPCFNQGTCYDIIGNFSCVCLRGFTGRNCEINIDDCIQGPCQNNATCTDLIADYSCRCPVGF
TGRNCETNIDECASDPCANNASCFDLQGNYSCDCLEGFTGRNCEIDINECSSNPCGRHGTCLDLIGNYTC
SCISGFSGRNCEVNINECSSNPCAHNGTCLDLIGNYSCNCTSGYTGRDCEVDIDECSSNPCGDHGKCSDL
VGNYTCNCVAGYSGRNCNVDIDECSPNQCLNNATCLDLLGNYSCRCSLGFMGRNCEVEIDECASSPCKNQ
GTCIDLVGKYKCTCFDGFTGANCQNNINDCSPDPCQNGATCSDHIGNYSCKCLAGFTGRNCEINIDECAS
DPCKNNATCSDLVAGYSCQCVVGFTGRDCEVNINDCSLNPCKHGGTCSDLIASYSCACLLGYTGRNCETN
MNECASNPCKRGATCVDAIANYTCVCARGFTGRNCEVDINECTSQPCQNGATCMDLVGDFSCNCLPGYTG
KSCRGNIDECSSNPCVNDATCVDLINEYNCSCVPGFTGRRCEINVDDCSPPPCQNGGICSDGVNSFHCDC
TGTGFNGSQCHEDIDECTSSPCVHGACNNTVGSYWCNCLGSGYQGTYCEDDVNECVTLTPCLNSGKCRNN
DGSYQCTCKAGYSGKTCNVNIDECASDPCIHNGQCVDLVNGFYCSCTGTGFRGFRCDINVDECATAEHEC
QNDAQCVDTYGNYTCACASGFTGVFCENELGITIEPTPAARQQNRQMELGLSIGFVLLLVLIAAVLLFFY
RKKQMSKMSGRYYPSDEEYKGGAYPMGQIEKDERLI

>RNA26583_1 NOTCH Brachionus plicatilis
MKSTIETIEVFTHNTACIRKYYELKKIKSSFPIFTEWILSESSFRFFISFNRNNRLRRLKKIDQICLISF
LALNPRSRNSYKNLTLHLFTDNESKNIIRTYPNWISELIFVLSSISVSQVKSDVVLLIDLVNFTNPSGAL
YTGQCCDSYLNQQNCSALPPRCDVGIKICLDSSDYVLNASDANSCHYGSYLLNGLRDLNTFDFSQNPQAT
GPFIFNLNWNYRSLIRLVSSGGDEMSCVQQDSCEGGHYSCDENTGAKICYPGFYEPETDCVKRNFSIQLC
EKTDQEYCSGKGFCYDSPFLPSDQTIPTCCCNKGFGGNNCSEIISCEVTTCQNGGECLIDPQTGYGYCRC
KMGFRGKYCEDKIICPDNFYGDNCDTRCEAVDTCEIHQECDYFGRLKCKDGWGSFPECNTRLINPSIDPE
CPVILASDQNNYPPCLNGGSCWKGGCCCSPGFTGQRCESTVDQCQSSPCLNGGTCKSTINGFSCVCPPSF
SGIFCQAYIDPCGNSTAQCSNAGVCVPFENYTDFSCSCYEGYTGKYCELQIDYCQSMPCINNATCVPIFK
SYFCNCPPRFSGINCEQHMDLCESRPCVHGMCYNLINDYFCNCDPGWTNSKTCNDDIDECQITPSLCLNN
STCINELGSFRCLCPPGFTGQYCENRIDYCSSNSCIQSQTALCKNNQTHNTFTCICKPGFTGQLCESPID
YCASEPCIRDQYDRCINYQSTYSCVCKPGFSGHNCEINDNECLSSPCANNGICIDQINSFRCICPPGYTG
QTCLTNTNPCIINETTNFTICGPFGTCYPQYFPNNTLSYYCQCIQGYEGQNCDKTKSICTMYSPCLNSGI
CIDTSPNNFTCICPQTYTGTFCENLINPCLKGVNLCNSGTCVNSPIGSSNFTCLCPPQFSGQFCEILLDP
CENNKCTPGQSICQPNTLSNGSRSYNCLCFSGFTGQYCEQLVDNCGQNPCQNNATCSNMIGYHTCQCLPN
YYGNNCEYFYVCSLRPCNPTGTFQCIDLSPSSNGSSYKCSCRPGYTGQNCEINIDECESSPCRNNATCTD
LVNSFFCQCPANYQGTLCETAFDFCRLNQCAHGSTCVPTENAYKCLCPVDKTGFYCDLQIDACESLPCQN
GGSCVNLITDFSCNCAPGYTSKDCSQLIDQCAANQCQNNATCVNLVSSYYCNCPVGYTGNLCDKLVDFCN
ASPGQILCLNGGTCFNMADGFRCECTNGFTGSRCDSKIDLCNSTICKNNGLCRTRPDGSGVYCTCPSGFT
GIFCEITVDNCQSMPCLNNATCINFPNSYACYCPFNYYGSRCENKLNFCQSSPCRNNGTCVDETEGFKCL
CPSGFTGEICQIKVLACSSFPCLYGLCIDLLNGNFECKCEQGFTGTLCSERIDICETGIEGNSVCFNNGT
CYNNYNQNSSLLFFCVCPPEYTGLRCETKKKACESFPCVRGNCTDLPNGQYNCLCPSGFTGLNCETDINE
CNDQVCFNNATCINTPGSFECRCLNGYSGRYCELTIDNCFSNPCQNGLCLNENGSFKCVCLNGFTGVFCE
QIINFCESTPCQNQATCQSSGTNHFTCICQAGFTGVLCEKLIDPCESEPCQNNAYCINRSTYLNPSNFSC
VCLAGYTGQFCEKRIDPCLSNTSCLNGGTCFETGLNQFKCICQSGYTGANCEIMDNCLSFPFCPPKFTGP
TCMETTSLCNPNPCLNAGACIESNNSFTCQCPPGYTGPRCELYSTCQPECINGRCVLGANGVYTCLCNPG
FTGSYCQSDILECTSSPCKNGGICSEPFPNYYACSCPTGYSGINCEAVTNVCQSNPCLNAGTCVNHSPNN
YFCICPVGFTGTNCELKFSACASNPCRNGAACIENGNQYTCQCVQGYQGLNCEVDIDECKSIPCQNGALC
TTPDLNMYSCQCQPGYTGSNCQTWVNQCYSNPCQNGATCIQNLANEYHCICLPGYYGKNCENIINPCISQ
KCSKNFTNLNFNF

>XP_013403055_2 NOTCH Lingula anatina
MNIITMSLISHKLVIPGFGTNSLTCRNHKTIFTKLLFILYILTNFVIPCTYTQVSCVSNPLGSGLTEWRD
SPKNFSVVWAVTDVCQTLMACYGLPGEEGYLTQLCPLEIQEGDSVFLLPDPSPIFQMKIGQVTESEFINC
PSGGHPLERMVTATATREVTKIPQRFLSPGINLFAQVPNGFIAFYGCVFGLRVNVTVKSNVCVSPSGQTC
TGNGRCVTRRLEQDYTCLCETEYRGQHCDEYNACASAPCSRGGTCIDVGQGLEGSDFVCQCLPQYTGSMC
ENVLGACTSGICNNGTCVTVSPGVYRCQCHPGYTGVDCETEINECLSQPCVDGATCQDRINDFSCICQEG
RTGKTCNETIDYCVSEPCENGGACTSTELGFTCNCTFQYEGSRCQNVITTCSDDLCLNGANCVVTPEGLV
NCQCPPGWTGDICTDIDNLCLYSPCGNGSTCNDISPPQGPGEYNCSCVFGFTGRNCTERITVCDSGPCQS
NGTCVITSESEYTCICPSGFTGKNCEVDLSQLNPCDPSPCRNNATCSSVGEANFTCYCPSGFTGEICDVI
VMLNPCQSGPCGNNATCNLVGEGNFTCSCTDFYTGIYCELRITTDPCDSNPCDNNGTCVSGTGNSNFTCI
CASGFSGETCSNFINPCDSQPCKNNATCVTDSAGNFSCVCGVFHTGRICNIQVSACDSQPCKNNATCISD
ETGNFSCVCASTYTGQTCDVVVNACLSQPCQNNGTCRPNGTVDYHCDCPAFYSGRNCESQLSGCSSSPCD
NNATCVSLSDGSYTCACPQNYTGPNCEILLDPCGENRCQNGATCSAVSSSNYTCICTSVYTGKYCENLAT
PCARSQCQNNATCLETAEGGGYTCSCVEGYTGLYCEVKMWSCDSQPCFNGATCSEDDEEQTYICSCLPGF
TGKQCQSDINECASDPCPDGSTCQDSVNGYSCVCPTTEYTYTKLVDTSGREFMLIFMENRIEQPKYMLLE
VFVTPSREDIINATVRLQQKLLPDVPAVTVTVSSGEMRALTVPVDLRMAGTNFERSGIRITSDEDILVYA
VNKDEFSTDSFLCLPVHTLGTEYYTVSYAPPTYNTQFGIAAVDNNTNVSIKFPENSDPPIDVHYFSALYR
DGDVLNLTLNQFDAVQIQSDGFADLTGTYITSSKPVAVFSGNVRTNVGSGISRDHLAEQIPPVASWGREF
AILPIPQRTTGDVIRIIASVAATTIRVENQSTSVIREIQNPGELWEMTLPSTSYTHISANHPVMVVQIVY
SQVSTQTNELADPSMILVPPIENYGNDFHFVLPAASEGAVAYTHYFLIVVDTDSRNGLLLDGRNLSEIYN
NLIWHNITGTTYVGTYFVLGTASELSSHVIHHTDSAATFMGILYGAGDRESYGLPVGMRLRERTTANCTI
PEDVCLSFPCMNNASCVQHPKYNNFTCRCAVGFTGRLCETDIDDCVQHGCHGNSTCMDMIGGYVCVCPTG
FTGVFCDIPLPLCSSEPCQNNATCQQQDGNYTCVCVPGYKGRHCETNINDCDPDPCLNGALCVDLVAGYQ
CYCVDGYTGDNCSINFNDCDSRPCRNNATCIDGVANYTCACAPGYSGLDCEVNLDPCLSTPCRNNATCLS
DFVTLNYTCACSLGYEGEQCQRETNECETLNVTCQHGGTCVDRFNNFTCACAEGYLGQYCEVNVDDCVAN
LCAYNSTCVDGLNAYTCSCAPGFTGVYCNNSLTCDPNPCNQGTCMTTASGYSCTCPEDGPRYDEDCNIVD
PCSSAPCLLNSTCISLMENGTFQCLCFPGYGGSLCEKDINECLLYNITCKNGGTCLDAVNNFTCACPIGF
TGVYCEVVTDNCDGNNCSNNASCVSDSSGYTCQCLSGFTGQYCETIIDNCSNNSCSNNATCIDDIMGYYC
QCIAGFTGSFCETDIDDCSQNNCSNNATCIDGIQSYNCHCTPGFTGKFCETITDVCSINNCSNNATCIVA
DNGYYCQCSDGYTGEFCETNIDDCSKNNCSNNATCIVADNGYYCQCSDGYTGEFCETNIDDCSKNNCSNN
ATCIDDVSGYYCQCVSGYTGDFCQSNINDCSNNNCSNGATCIDGIDSYHCQCALGFTGGFCEHNIDDCSN
NSCSNNATCIDGIGSFTCLCLSGFTGTFCESSINHCSSNNCTNNATCIDSVNSYSCQCVPGFTGEFCETN
IDDCSSNSCTNNATCIDNVNSYSCQCVPGFTGEFCKTNIDDCSSNSCTNNATCIDNVNSYSCQCVPGFTG
EFCETNIDDCSSNSCTNNATCIDNVNSYSCQCVPGFTGEFCETNIDDCSSNSCTNNATCIDSVNSYSCLC
VDGFTGEFCEINIDDCSDNSCLNGATCVDGLNGYSCVCPPTYSGPFCELR

>XP_026046718_1 NOTCH Astatotilapia calliptera
MRSSLFHICPLQLQHGDKLLMSADETLKSYGIKLLNVSKENFESCSATGQREDQFLFPHNINEREQVDAR
WLMPGHRYFIALHEGDTQLCTLGLRLNVTVKTQLCRSSPMLRLCSRNGVCQTGVGESAFHCRCHHKYSGR
FCEKFDACLDNPCENKGVCLSNGSTDPHYRTYKCLCPPHFTGVNCSEIIGKANCDSICENGTCLQISPAS
FKCICDNRFSGPPCEKRKASCDPNPCRNGGTCEESPTGFVCHCPERFAGLYCESRVNFDCKSYPCQEEQM
CTAGDRGSECVCADGSAATACKRQNSLCSPSPCLNNSTCVSRGNDYICRCLSGFSGKNCEEIIDYCSLLN
ISCLNEGLCLSVIGGYQCVCARGWVGQYCQYVGDACQIKPNSCLNGATCIATNQPTSPPQYSCKCPLGFT
GTNCETEINECDSRPCQHNGKCCDLLGDYSCQCPTGFQGKSCEVDIDACALSNNTCPPNTECLDLPYGLE
YTCCVPCPQHLQPCAFGGRCVLNNSNAYRCICTPGWSGQDCRVNVNDCIEHGCQNGGTCMDEIDGYSCLC
PRGYTGIYCEEDIDYCVDHRCSEHGFCLDQQYNFTCRCMLGFEGLLCEVEINECHSLPCLNGATCVDLIS
DYRCHCPPGFEGRICSENVNDCWPQPCLNGGSCMDLINDFICHCPTGFKGKDCSLDIDLCSFGMCSEHTL
KCTKTKDGQNFSCTCERGFGGSFCEVNLNECQSNPCQNGGICVDGIDMYQCLCSEGKNCSLSDSPCTPDL
CKNGGTCSYSLTGETQCICPAGYLGKDCSSSVNQCVSNPCNPEGTILCEKLENTSRCVCQHGYTGRHCKT
PINHCVDGLCQHGSACVNLSGGFKCDCLPGLTGQFCEINIDDCEKEPCGVLSICKDTLNGYNCFCAPGFI
GNNCEIEVNECLSQPCRNGGSCVDELNSFSCQCPPGITGIYCEVNIDECTSSPCLHNATCVDLVHAYGCL
CMSGFAGTTCELDIDECASSPCKNGATCIDQPGNYFCQCVAPFKGHNCEFLPCEASNPCENGAVCVEELD
QDHFPLGFRCRCRRGFTGPRCEINVDECSSSPCLHGFCYDVVDGFYCLCSPGYAGLRCEKDIDDCVNSLC
STNSVCKDLHLSYECVCRSGWEGEYCQQEIDECLSQPCKNNATCTDLLNSYKCLCSRGWTGVDCTEDVNE
CDSGPCLNGARCQESDIPGEFSCTCPPFFSGPLCNQPYDPCDPLHNPCLHNSTCLTRSNGTASCRCPAGF
EGSWCEIDTNECSSNPCQNQGDCVDRVNSYSCVCKVGFSGLLCEEDINECASSPCKNAGTCQDLVNKFHC
ICPPGYFGTLCDLDVNECEVSPCLHEGICINTPGGFKCVCRPGYSGPRCEVDVDECVPNPCQNSGKCIDA
PNRYNCLCAGGFTGLRCEANIDECMSTPCLHGSCDDGIYSYTCLCESGWTGSRCETNVDECASSPCLNGG
SCVDLIDKYACFCQVGYTGKTCEEDIDVCEGATFNVSLCFNGATCSDGEGSNFTCSCPPGFTGDFCEVDV
NECCSAPCHNGAVCQDLINSYICHCRPGWTGLHCEDDINECLPQPCNQGICIQNDPGYGYTCFCRPGFVG
SNCEHNYDDCLLNPCPEAFSCVDGINKVSCLPPVMDPVPLATAVENITRGSTPRVPMPTLFPAPAAEGST
DSSYLHYFGSSYLEFPGIDLSTLNNITVRFQTTVAQGTILYVDQGPVNGDFFFMKLFILDGILQYAFCCN
EEEEVTWITTLNHVNDGTVHIVNIRQRLAPCEAELTLSGHEKIKSTASNYWLGHMIQRTNNVFTGGLPQQ
FIPSQKAEPFHNYTGCLEVIEINKLRSFYTSDAIAGSNIARCRFTVHAIQASTTSSSSLEAQSPTFDIVF
ATTFAVPTQAPEHPMNEPQVCRDSLCHNGGTCLQLQPPGEAQLSCHCPLHFTGTFCEKEDVASHKPLPQA
WKQACRDQPQSESQGGQPEGILCHPHGKVRDPTRRSHSEPPSEARARAFTERATAPPAAGCGQSEREPQA
QSARPEGPHHPGGA

>XP_018648078_1 NOTCH Schistosoma mansoni
MRNRGLLRFVFIFLLHIFIYKSTCNNFDVCSTNPCHSNGYCISYENGGFHCRCSQGWTGDDCSVDVDECH
LSSTNPCEHNGVCINSPGGYQCLCSPGYHGSRCEDEILECALNPCKHDGTCIDLINGFQCVCPLGYEGLT
CEDEVNECSSSPCKNGAQCEDLINNYTCHCLPGWTGLHCENPVRPCAANSSLCLNNATCLDLMTTNENIE
MINESNDLFVCLCPEAITTTTFNNNGNSSTFCHCKPGFSGHYCENVQDYCQHSPCHNGGICMLQNSSNNN
NTINHMNVVTAESNYNCMCQPGYSGKHCEINIYDCFNQPCGSYGICKDEIDGYHCECLKGWEGLHCNYCD
IDVNECLESEEKQSSLCQNGGQCINTYGSYICSCTTEYYGKHCEHSFNPCSFDNKSICFNGGICSPTSDG
IGTLCLCPKGFTGPQCREQLNECTGQHSCMNDGICLDVIGNYHCLCPVGRHGMNCEFTSKQICTNQSCSE
NVNVRNCTTNLCLNGGSCINFYTTDNSSVRTDNHNKYLHIPEQNNLLESQLPHCSCPFGYIGEYCQIELD
FCQLFHYIKHYFNYFKQPEEIEDYFRKNLTISSYLINDWLISSSLSSIYHSWYEINSLYSTFIINYTFSR
LLSDTSIRKILSTGNLFINNSLVDIKSTLSNSTLFMITSPMGLCDPIGSSQCVPLLSSVGDSLRSDSSGF
TCICHVDYEGRYCEKYVDFCDKMNKQYNGENCSESSCQDFYITKTMECNQNDESNCTLNDDLKNITFSTN
LPVIYDNNNNTTNMSSSTGHYTNHIVPGSLVLLINSTPEELITTHPEKLSLLTLLNKILHLEVEIEHHPK
TELNTKSVEIRSRYSRHVNMKSSLSNKQLLIDQNEQKKKIYQKESMGSQVYLKLNSKKCYETGGPCFHNV
DFAAQFLTAYMHTRNHNLLQTILTVQSVRPDTSSTSLFEEEKRSRYRIMDISIGRLGQKMIKKVLKAKIW
YPSPGLVRNSRIVHNSPNNYNKPSKFTDDPTKYLSLKLPTLEQQSITTTTTTTSCDEQINDVNIKNKSVS
ELEKCLDMLQGRAYDTTLSCTMTIDNKNSTSLTPSSPTSRNQYDVNKTFSDFGYMNTKFTPNHIPSTLIK
YTTTHTFTMPISCISQNYSSNLSSLSSTEHQQNQRQHYSFMPVLESTEYDHSGSPSNSTITTAINMNRTN
NFNDFDCQQSENSNSFNNNSNNFQTMQELCQFLNSITQSELNSFQKILLKTILDYYGSGDLLEMNSYERY
QQKQQQRLCTTFARSQNPALNSESNISDFNIVCHLLTQNDESNTMQTILHNSMNSVISWQMIYNSTHLHR
LLNLRIPDTGETLLHISARFNQDKAIYNLLNVGADFSTVDNQGRTALYTAVSVSAIESVQAILSHPTSGL
SPFYIFNMLLHAMNVLVCALTKTNISRGQEYTSYDMIGTSTDLLHIQSTSSSLSTGAVASLSPPTTTTTP
TVNGGVEFNYEENTLNFLDINTSDSLGRTALHWAAVTDQSDIIHSLCNSGATVDAQTLHEETPLALACRE
GAVKSCRLLLLSGANLNLADYLDRTPRDLAYLGGHYEIVNLLDEYTANSNTEYCTSGNLNKTRKHDLFTS
KTLTTDTNTLSTLPRITSIEQSYCSYFPTPKLYDNNNQHQLTYYDTESITHKLSTGNPASQHYSMMKSAV
KDMNEECPKSRSVHCIMTTTTTTTTISTIGVATATTSPKFIETYGLTTTVATSSSSMFNNKFDLLSASQY
SLGSELTTKLITTNDVTTTNNNDNNNNTKRTPPSLALLNTNTNNIDNNNTNNTILNSIQTHQTFNKPDNL
DSFTNNTNNNTNSNDVKVELLKDSLLKVDYNFNNKISNSTHINHIITNSNIMGSDESESPNHWSSSSSDL
SPNRTNMNNIILQKFDEQPSIYRGIHHPLNTSNLSSIMLSKCKSCINVNNYPHYNKIITNCNFINPNINN
TTYNKESFLTNYNNQYHFDDYNNNNHQQQYQRQYHSTDRQS

>XP_012798509_1 NOTCH Schistosoma haematobium
MAITEVDQGNNRTYVVNRVTDKLTQLTKSIYCCRSGSAADTQTVADMVRYQLDFHRLEMNREPTVLEAAV
SCKHFCYNYRDDLVAGIIVAGWDEELGGVALAINRDGSSGGCVRLAIISKDGVERILTKESTCNSFDVCS
TNPCHSNGYCISYENGGFHCRCSQGWTGDDCSVDVDECHLSSTNPCEHNGVCINSPGGYQCLCPPGYHGS
RCEDEILECALNPCKHDGTCIDLINGFQCVCPLGYEGLTCEDEINECSSSPCKNGAQCEDLINNYTCHCL
PGWTGLHCENRIRPCAANSSLCLNNATCLDLMTTNENIEVINESNDLFVCLCPEEICETKIINNYCTEIV
CQNGGQCNILDNGKEYCTCLKNYHGLYCEVEENQEEQNTELFRIEKDQIEMETFNCFKTPCFNNGTCHVL
GGISNSSTITITNTTVNSNSNSGSTFCDCKPGFSGHYCENIQDYCQHSPCQNGGICMLKNGSNNNNNTIN
HLNVVTAESNYTCMCQPGYSGKHCEINIFDCFNQPCGSYGICKDEINGYHCECLKGWEGLHCDKKSLSTK
LVTYEKNTGSNSMLMLMNSNSQKLHFNLSRLCPKNYYCANSALCIFTNDDTSSFMLNNLNIASEYKCLCE
TAIGRFEGNYCDIDVDECFESEEKQSSLCQNGGQCINTYGSYICSCTTEYYGKHCEYSFNPCNFDNTSIC
FNGGICLPSSDGIGTLCVCPKGFIGPQCREQINECTGHHSCINDGICLDLVGKYHCLCPIGTYGMNCEFT
SKQICTNQSCSENVNVRNCTTNLCLNGGSCINYYTTNNGSVQRDNQHHKYLRILEQNNFLESQLPHCSCP
FGYIGEYCQIELDFCQLFHHIKHYFFNYFKQPKEIEDYFRKNVTISSYHINDWLISSSLSSLYHSWYEIN
LLYSTFVINYTYSRLLNDTHIRKILSTGNLFINDSLVDRKSTLSDSTLFMIASPMGLCDPIGSSQCVPLL
SSVSDGLRSDSGGFTCICHVDYEGRYCEKYVDFCDKMNKQYNGNYCLNEGWCENQIKQITPNYNSDHNNY
NNTHRHRIFPICHCPSGFGGERCEVYHELCIHSPCLHGGICHPTKQISQLQLKEIKFSSTVSGTNSSSYF
IPPYRCECLFGWSGIHCEVSTGLYCDVSRLCMDYTNCNDSLTFNCPCTKPGYCGLNCDKYGTECFVFTNE
SSSIANEITTDLPIATTVFTTTTTISSTNIVTSNSIKKHKTMSSVTLWPGEETELSYCLRENCQLKKHNG
RCDRECDLIACDFDHGDCLYALSVPLDPLSYIEPLESNDISNHGDNNTTHYVSFVQDIQQHPEPAIPWRS
CSVLIEHTEHTPCHLLFGDGNCDPQCFREECLFDGWDCIQTKFDVNLTKENCSESSCQDYYVTKTMECNQ
NDEDNCTLNDNLKNITFSMNLPIIYDNNNNITNMSSSSRHYTNHIVPGSLVLLINSTPEELITIHSEKLS
LLTLLNTILHLEVEIEHHPKTGNLMIYPVVYITNYTDDNYENSLFRTIQLKNSNLLTSEQVNTKSGGIRS
RYSRHVNMKSSLSDKQLMFDQNEQKKRIYQKESMGSQVYLQLNSKKCDETGGPCFHNVDFAAQFLTAYMH
TRNHNLLQTILTVQSIRPDTSSTSLFEEEKRIRYKIMDISIYITSLLICILFLIFLFGVLFTVNHFQRQR
ANYHLRSTGSFHASGRLGQKMIKKVLKAKIWYPSPGLVRNSRIVHNSPNNYNKPSKFTDDPTKYLSLKLP
TLEQQSITTTTTTTSYDEQTNDVNIKNKSVSELEKCLDMLQGRAYDTTLSCAMTIDNKNSTSLTPSSPSS
HNHYDVNKTFSDFGDMNTKFTHNHIPSALIKYTTTHTFAMPVSCISQNYLCNSSSLSSTEHQQNQRQHYS
FIPMLESTEYDHSGSPSNSTMTTAINMNRTNNFNDFDCQQSENTDSFNNSSNNFQTMQELCQFLSSITQS
ELNSFQKILQKTILDYYGSRELLEMNSYERYQQKQQQRLCTTFSGLPNPALNSEINNSDFDIVCHLLTQN
DESNTMRTMLHNSVDSMISWQMIYNSTHLHRLLNLRIPDTGETLLHISARFNQDKAIYNLLNAGADFSTV
DNQGRTALYTAVSVSAIESVQAILNHPTSGLSPFCYLPNTLQDSTTPLIQAIKLGDTDIFNMLLHAMNVL
VCALTKTNISRGQEYTSYDIVGTSTDLLHIQSTSSSLSTGAVASSSPPTVITTPTVSGGVELNYEENTLN
FLDINTSDSLGRTALHWAAVTDQSDIIHSLCNSGATVDAQTLHEETPLALACREGAMKSCRLLLLTGANL
NLADYLDRTPRDLAYLGGHYEIVNLLDEYTANSNTEYCTSGNLNKLTKKHDLFTSKTLTTEATDINTLST
LPRITSVEQSYCSYFPTSKLYNNSQHQLTYYDTESITHKLSTGNPASQHYSTMKSAVKNMTEKKCSKNRS
IHCIMTTTVSTIGVATTTTAPTFIETYGLTTTVATSSSLVFNNKYDSLSASQYSVVSESTTKLITTNDTT
TTNNNNGNNNNSKRTPPSLALMNTNTNNNDYIDNTVLNSIKTHQTLNKPDNFESFTNNTNNNNSSNDVQV
EIFKDSLLKIDYNFNNNNNNNTHTNHIITNSNIMGSDESESPNHWSSSSSDLSPNRTNINNIILQKFDEQ
PSIIRGIHHQLNTSNLSSIMLSKWKSCINVNNYPHYNRVITNCNSTNPNIINTTYNKQSFLTNYNNQYHF
NDYNNSHHQQQYQRQYNSTDRQ

>AAP05763_1 NOTCH Caenorhabditis briggsae
MRILVVLLFLVSNCLALHNGSCIGSPCGSNGNCQIGPINGTQTTFWCRCNDGFYGSFCERKCLLTCGPNQ
KCVYNEENQATLCVCKDCDTNGNPKTTPDCPAGYGGEKCQNRGWCYYPEDKCQNGGKCVGNGQNATCICP
TGFKGSKCDEDVNECQTNEHDCSPRSTCINTNGSYLCVCPQGFLPPDCLTRGNSSSVEFKPTVCFVEVSS
EYPNGISRYCQTGGYCEKSNGGRCECPPGYKGSTCEISPSPESSKIDNCSKNQCIHGTCSSFAGGFMCLC
DDGFSGSFCEIGKNHCIGNECARGSECINDQNSYFCDCPPGKTGQFCDKMDCSAIPGICNYGTCIDSPLS
EKSFECQCNTGWEGELCDVDKNECQMSNVCMNNGTCVNLPGSFRCDCKRGFGGKWCDEALNVCQDVHCEN
GGTCFPTSDKSPVCQCRNGFIGKRCEKECPLGFGGVRCDLKISVGICSRSGPKCFNGGKCLGGFCVCPPD
FTGNQCDVPRKEVMTSSENLCKSDPCLNNATCIDVDAHIGYVCLCQQGFEGDICERRKDRCLENPCANGG
ICHQDNREFFSCDCPNGFYGERCELEKRFFCTNNTCKNGGICLRDKKSSKCECSYGYTGIRCEEKINLGM
FSEKEFLLRSVCEKRKCWERANDGNCDSDCNYAACKFDGGDCSGKREPFSKCRYGNMCADLFSNGVCNQA
CNNEECLYDGMDCMPGVVRCPAKIREYCAERYSNGVCDSECDTVGCGFDGGDCTNQTETKAYLTDIRITV
QMDPSEFQANGGKSLMEISAALRATVRIQRDEKGPLVFEWDGENERERVEMDVKKLTEQNILSSSVRKIR
SVGGEGVVVYLEVQENCINAKCLYKDSQTVVDLISARLAKKGINSFGIPISEALVSTPRKSGTQSSGSSW
SNLILVLTGGCMMLVVVAGTVTLKENRNRKRRIINAPVWTPPMENEDKNNRRMHNQSMNSSQHSLLDPTG
YFDSKRHRTDYENGHMMTTHYNQFFPQSSNDYITDFGGSATENNNRVSIHQCYSILHEQAASADPITERI
TMESVKYRDPNFLRNVLHWLAANSTGKDEYLLAKEAKECIDAGANVNEMDSKEDTPLMLAVRSRRIRMVL
HMLKAGADPSIYNKSERSALHEAAANRDIRMMKHLLTDKRIIRDIDELDRKGMTALMYIAEREGDEQIEM
VKMMMAKGAKIDYDGAARKDSNIYTGRTALHYAAMVDNLPMVEYLVSQNANKDKQDEEGRTPIMLAAREG
HSRTVMFLVHSGASIEAVDALDRNARQLALSNHFHHIVEIFDNYLPQHLEFSMEMTHHHQQNQRKTARPS
YKSIKKAPKAKKEATPPAPATATTSRDSTHLTPPPSDGSTSSPSPPHFMANTTHTPPTSFHYSPEYHPAS
SDAFHPQCSALPNGEMWYTASPMHQHEPMMRHHAEASYQYY

>AAP05764_1 NOTCH Caenorhabditis remanei
MRRDLSTGLLLLFSIQYLTALHNGSCLGLVCGHNGNCHEGPKNGTQNTYWCRCNEGFYGVYCERRCDLNC
GSNQKCVFNDEIQKTLCVCKDCDQNGLSLLKPNCPPGYGGEKCTISGWCYPEKCKNGGRCVGSGTDAKCV
CPDGFKGEKCELDVNECEVKQDACGPRSTCMNTNGSYLCVCPQGFLPPDCLTPGNSTVVEFKPTVCFVDI
SPEHPNGTSMFCQNGGYCEKALSRCHCPPGYRGSTCEITPESEAEDPCSSNPCIHGSCSSFAGGFQCLCD
DGFSGSYCQDGRNHCVENKCEAGSKCINDVSSYFCDCPPGRTGQFCEKMDCSAVPGICNHGRCIDNPFSE
KSFECQCQPGWEGNLCDSDKNECLSRNMCLNNGTCVNLPGTFRCDCARGFGGIWCDQPVDMCQDVECMNG
GKCLHTSDHSPVCQCRNGFIGKRCEKQCPPGFGGVRCDLRKPTGICSKTGPKCFNGGMCSSGFCVCQPDF
TGNQCEISRNEVTSSQNLCQSDPCMNNATCIDVDAHIGYACICQQGFEGDICERRKDICLENPCANGGTC
HQNRESFSCECPSGFYGERCELEKRFFCTNSSCKNGGVCLRNGTATKCECSYGYTGNRCEEKINLNIFSN
QDAVFRTVCEKRKCWERANDGNCDDDCNFSACRFDGGDCSGKRQPFSKCKYGNMCADLFANGQCNQACNN
EECLYDGMDCMPAVVRCPAKIREYCAARFANGICDTECNTNGCGFDGGDCDNKTESAPLKDIRITVQMDP
TEFQNNGGNSLMEISSALRATVRIQRDLEGPLVFEWDGEKEQKRVKMDMKKLSEQQVLSTSIRKVRSAIG
GKGVVVYLEVQENCSHGKCLYKDSQTVVDLISARLAKKGIDSFGVPISEALVSTPRKSGGESSGSLNSFV
FLIGGCIAVILLIAGIMKVEEIRNRKRRMITAKTWTPPMENEDKNRRNQSINSSQHSLLDPTAGYYDPKR
HRAEFDLASQPHGEYNQFFPQPFINGNGYMTDYGGSVTPMLRLPTTTVHQVSSIKVEEETEVLTKLHEQA
AGPDPITEQINKKSVNVKDPKYKRNVLHFLAANSTGKQEELIVQEAKQCFAVGGKVNEMDCDENTPLMLA
VKARRARLVLYLLKAKADPSIYNKSERNALHEAVINRDSQIMKYLLTNERIIKDIEELDRNGMTALMIVA
CKEGDDQLISMAKLLLIHGAKIDSDGAGRKDSEIYRGRTAFHYAALIGNLPMVEFLVNENANKDKQDEEG
RTPIMLAAKEGHRDTVAYLIQRGASVEVVDALDHTARQLARANHHHDVVELFDNVHFQPSPHLDFFNGMD
IHHQQIHSQPATSTRKNGFIKKSAKKAAGRTKKEAVSSSRDSTHLTPPPSDGSTSSPSPQHFMTATTHTT
PTSLHYMSPEYQFDYSSEAFHPQCSALPNNGMGYTASPMLNEPMMRHAEPAHHYY

>XP_020305236_1 NOTCH Loa loa
MNTRNGSNISGRFCEEDIDECELGLHKCKNGATCFNKKEGYHCVCVNGWEGVHCEINRDDCVDALCEAGS
TCVDHLAKYTCECPSGRIGLFCHMEDPCLSNPCRVGSICEPDTSSGKYTCECPKGYTGEDCSNDINECNQ
GHAVCYNGGTCVNTPGSFHCECPSGYTDWHCQTHVNQCSSNPCLNSGTCLDYGTRFKCVCMSGFHGERCE
LHCPPGYEGENCERRQFVECSMTDCLNGGVCSKGSCRCPPGFTGDRCEKKSDPCKYHNCPQNAICIPINN
EATYKCECKLGFYGHDCKLEMNECASNPCQHGGVCTDHLNGYVCSCSTGYTGEQCQTNIDDCINHPCLHG
GTCIDGINSYSCHCALPYDGDRCQYELDPCRTNRCENGAICKPTPTYRNYTCSCTNGFDGYYCDMDIDDC
EVNNPCLNGGTCTNTFGSYQCHCSDGYTGRNCENDRDDCLPNPCLNGGHCMDELNGYHCECLAGFTGRQC
ATNIDECESSPCENGASCIDHVNGFECVCRRGFSGTFCQTNDDDCQPGLCLNGGTCVDGVNSYRCRCQRG
FTGKNCQLQIDLEQFNVTDLLEHELCAKHDCAAKAGNKVCDQVCNYYACDYDNGDCSAGTKPFEKCESSS
YCAHVFRDGKCDPVCNNQECLFDGFDCDSIPEQCPKNDYCTAHYADGQCDRECNVIGCGWDGGDCDSFNV
ETPLAGNIIVVLLISPEEFLHNAQTFLFTLSQKLRGAVHIRMTDGKPMIYSWTSEDGIGQLYDVPSEKRH
LLVANFQRIKRESQLRGTMVMLTVDMSYCRKIDREECFSDLFSVVDYLGAANAKQELQELGMPMHSARVE
LDNVKQNKGISWQTLLICLLIFITTVLTAYSMIQQGRKRKTLHARIWHPPPSESCKSSTGNLDTYSIHSG
YLFSNYSTAKRTRVDNVPVGIAHPNLYIGEDTQSFLKPKTLGTDERQWTHLHEAADSTLPISLPIEPLLV
NVRGKHGRTAMMQTASNQAKNEEASCVDIRNLLEAGAEIDAQDDSEDTALMLAVKSGRTTVVECLLKNGA
DPTLVDEKDRTPLHHAVAVNIPNIVQLLLDTRQVNVDALDEDNRTPLIICSKFDIRMGTEIAEMLLKAKA
DVACAGDKGSTKYDGRTALHFASQHANLDIIRLLIQNGANKDAQDSLDQTPLFLAASEGHLDAVECLINL
GASKEITDQKERSPRDVAAEKEFRDIVHYLDTIPTPRILPSNMAASLALSAHHRFKKSFKKTTRPIIKKN
PSPTYPSTVAAVTAQSTAAANPLTPPNSDGSNYSTTPSPHDTTATVHGVAAAIRGTTVTQATAGHPENTV
LQSSSVMLSPYSDHHNGIGCSPPQMVTAMQAGWLFSANQSSHQQYEEGLFYGTGMLPFAYDQRTLRPSYS
QSHMPHVQQPPTAYYNV

>KHN80573_1 NOTCH Toxocara canis
MIRLRDETRLLLYLYIAFISNFVGGTFTSLRGGCSALPCRNGGRCVQLTNDVFKCIACRDRSANGSLALC
DSPPVEAIRRLAAYRKAAFINSGSFMFFKFVGHDFASFSEDHYSGTTISDHAIHVEELPISGYRYIVQMV
RCARGFSGEHCERRCDCLNGGECFDRASFPICICPVGFNGSRCEFRQPSVCDSEPCGTNGKCHLTKSTDE
FRCECIPGFMGEKCDQVDHCADEPCADGVCISLASGFKCTCPIGLRGSRCEIDVNECLSSPCIRGRCINE
VGRYRCECPFGYAGHQCEKRVDPCDPSPCKNDAQCFSYRDRHFTCECRAGFTGRRCEVNIDDCTENACLN
GGTCVDGEQGYTCNCPPGFTGKLCERDVDECESGEQLCLNGGTCVNRKGGYHCICVNGWEGENCAINKDD
CVDALCEAGSTCVDHVAKYTCECPPGRIGLLCHMEDPCLSNPCKAGSQCEADTSSGKYTCSCPKGFTGED
CSEDINECEQGTNVCWNGGTCVNTPGSWHCECPPGFTDSWCMSHVNQCLPSPCLNQGTCLDFGTGFKCVC
MSGFHGKFCEQKCPPGFEGDNCERRQHVECNSTDCLNGGVCSKGACRCPLGFTGDRCERRSDPCKYHSCA
PNAVCVPSANGIDYRCECKFGFYGHDCRQELNECASNPCQHGGICADHAGGFTCLCAAGYTGDRCQRNVD
DCASSPCLNGGICIDGVNTFSCHCALPYDGDRCQYKLDPCRGHRCENGGLCRPTSNYKNYTCECASGYEG
PLCRTDVDECFLYSPCKNGGQCVNVEGSYRCRCRDGFAGHNCENDVDDCMPNPCKNGARCVDEVNGYHCE
CLAGFTGAQCATNIDDCASSPCENGATCLDRINGFECVCRPGFSGVRCHSNDDDCQPGICLNGGTCLDGV
NDYQCRCERGYTGRNCERFVDLEQFNKTDVLEQELCRRHECAHKASNGICDAACNYYACGYDGGDCSAGI
KPFDKCSSPSYCAHVFRDRKCDAVCNNEDCLFDGFDCDNVHDRCAQKQFCASRYADGNCDSVCNSVGCGW
DGGDCDQWAENGALLAGDVMMVLLVRPEDFLKNVQTFLLTLSQKLRASVSIRFVDGKPMIYSWNSETGVG
PLVEVPSEKLPYLSSTYRRDKRHAHHPLSGTMVMLALNVARCREEDRGDCFSDLMSVVSFLGAANAKQEL
QELGMPMYSARAEISPVSEERSSPLKAILISCVVVVVIVVVAFLMVQQGRKRKTIHAHIWHPPPTDSCKS
STANLDTYSVHSGFLFNGCGSSTKRTRSDVPVGIAHPNLYVGDDTQLFLKPKSEPVNGDERSWTLLHEEA
DSKQPITTPIDPSLVNVRGKGGRTALMQTASNQAKSESSSVDDIRNLLKAGAHIDAQDDCEDTALMLAVK
SGRRAVVEFLLDSGADPTIVDERDRTPLHHAVAVQSIEIVQLLLDTGRINVDALDVDNRTALIVCAKYDM
MGPEIAELLLKAKADVACTGDKSATNYDGKTALHFAAQHSNLEIIKVLIQHGANKDAQDQLDQTPLFLAA
SEGHAEAVELLLSVGASKEITDQKERSPRDVAAEKLFLEVVNLLDSMPAQRIIPLNINNRAPTLNGSQQR
TKKNSKKPNQRGSTKKAVCVAAYGAGVSQSSANPLTPPLSDGSNYSTTPSPSNVHPSMRTTVHSAHPEGT
LQASSVMLSPYSDHQNGSGCSPPQIMVPQRGWPRSDLASLHYDDGQCYGANTVVDPYSQGQLQEIYSQQY
AAQMQQPNPYYNI

>ADY40195_1 NOTCH Ascaris suum
MRLLLCFLIAFICNYTSGTSNTLRGRCSVTSCRNGGRCVQLANNAFRCMCSRGFIGERCERRCDCLNGGE
CLIAASIPKCICPIGFNGSRCEFRQPSVCDTEPCGTNGRCLLTKSTDEYRCECERGFMGEHCDEVDHCAE
EPCADGVCIHLASGYKCTCPIGLRGSRCELDVNECLSSPCVRGRCVNEMGSYRCECPNGYTGRHCEEIAD
PCNPPPCKNDAHCFSYRDGHFTCECRAGFTGRRCEVNIDDCTENACMNGATCIDGEQGYTCNCPPGFTGK
LCERDVDECESGEHLCLNGGTCVNRKGGYHCICVNGWEGENCEINKDDCIDALCEAGSTCIDHVAKYTCE
CPPGRIGLLCHMEDPCLSNPCKAGSQCEADTSSGKYMCTCPKGYTGEDCSEDINECEEGTSVCWNGGTCV
NTPGSWHCECPPGFTDSWCMSHVNQCSPSPCLNQGTCLDFGTAFKCVCMSGFHGQFCEKMCPLGFEGDNC
ERRQHMECNSTDCLNGGVCSKGACRCPLAFTGDRCERRSNPCKYHSCAHNAICIPSANGIDYRCECKFGF
FGHDCRQELNECASNPCQHGGICVDRAGGFVCLCAPGYTGDRCQKNVDDCASNPCLHGGICIDGVNTFSC
HCALPYDGDRCQYKLDPCRGHHCENGAICRPTPNYKNYTCECTSGYEDPLCRSDVDECLLYSPCKNDGLC
INTHGSYRCKCMNGFAGHNCEIDVDDCMPNPCKNGARCVDEVNGYHCECLAGFTGEQCTTNIDDCASSPC
ENGATCVDRINGFECVCRPGFSGIRCHFNDDDCQPGVCLNGGTCVDGINDYQCRCERSYTGRNCEQYVDL
EQFNKTDILEQELCKRHQCINKANNGICDAVCNYYACGYDGGDCSAGIKPFENCASSSYCAHVFRDRKCD
AICNNEGCLFDGFDCDSIHDSCAQKQFCALRYADGNCDSVCNNVGCGWDGGDCDRSAGNSDQLAGNMIMV
VLVKPDDFLRSAQTFLLTLSQKLRASVRVLFTDGKPMIYSWSSETGVGPLYDVPSEKIPFLSSTYGRIKR
HAEHPLSGTMVMLTLSVSRCHEEDRNDCFSDLMSVVSFLGAANAKQELQDLGMPMYSARAEIPLIPQGEK
SSPLKVVLISCIVLLAIVLVIFLMVQQGRKRKTIHAHIWHPPPSDSCKSSTANLDTYSLHSGFLFNGCSS
STKRTRSDLPVGVAHPNLYVGDDTQLFLKPKTEQSSGDERHWTSLHEEADSQQPIATPIEPSLINIRGKG
GRTALMQTASNQAKSEAASIEDICNLLKAGAQIDAQDDCEDTALMLAVKSGRRAVVEFLLKSGADPAIVD
ERDRTPLHHAVAVQSIEIVQLLLATGRINVDALDVDNRTALIVCAKYDMMGPEIAELLLKAKADVACTGD
KSATNYDGKTALHFAAQHSNLEIIKVLIQHGANKDAQDQLDQTPLFLAASEGHVEAVELLLSVGASKEIT
DQKERSPRDVAAEKLFVDVVSLLDSMPTQRIVPLNITNGIGSLNGSQHRIKKNNKKITQRISTKKAACVA
HGSGASQSSANPLTPPLSDGSNYSTTPSPSSVHASMRAPVHGSHPEGTLQTSSVMLSPYSDHHNASGCSP
PQMIIPQNGWANSDLATLHYEDRQCYAANTIIDPYNQSQLHDIYSQQYVTQMQQQPNPYYNV

>NP_001266228_1 NOTCH Amphimedon queenslandica
MTLARTLFLLLACMVVYSSCTCSQTCVHGTCDSANTCICDQNWFGTNCTEFACNPNNNPCLNGATCSRGE
GNDFICHCAEGYSGTLCDGNDGRIPITLCNYTSSTSCGNFGTCIVDPYTGNETCVCEFGRSGPNCNEVFN
YCHAYPCYNGGTCVLTSGFFTCLCPPAFNLSSTCRERNPCNGTSPCLNEGTCYSVNGANACLCPPGFSGD
ICNVSLSNCDPSPCVNGGMCNNTSDFTDYTCSCPPSYSGKNCQNYTDPCDGFECLNGGVCDSSQLSDDGS
TYATSCNCSAGFEGERCERDIDECTRFSPCLHGATCINQYDGYQCSCAPGYNGTRCENNINDCSPVNPCQ
NGGKCTDGLNSFTCDCSGTGFTGLTCNVSTNTTCSSLGCFFGGNCLFDSFSNRDKCSCPEGYYGELCLFK
VQTCFLTKSCSVSGTSHCSQNNDCICKTGYTGPTCNTTDPCATNQTSDPSCSCPPKLTPGECCSDCANGG
TCLYLDGRKTCICPLGWGGPDCTLDVDECSTNPCQNGVCINTDGNYTCTCASGYIGRNCEEYNGSCTNST
CDNGGVCRETGEGPKCVCPHANCSSLANNSICDLHCFTPACGYDSSDCTFNGNRTTSIWSQCPFTDCRSS
YKDGVCDQKCNNAPCLYDGNDCLFSLPSCPQQNITRCSGLVGNGVCDLYCNTTQCPFDTVDCAKQVYLPG
TLIMILFSLPSVQFDHSHIEPFRRSLGRLINAEVEVLSYSNISKEEASMYIDNTRIDAPLSYWKVTMLIN
IQYCVQACPTSIEQVIRIVRASSGSVKLDDFGIVDAIEGSPPLPTSSPTTPPNNPASATSIIVIIVSVSV
SILIVVLVVGVLGKRVRDNGGVGKVLKKVRSRGIWHVDGRDQTNNSGSNTQDTTDLDRRSSSPECVADSF
SQTDRRGYYIWQPIKVSVDGEESGSVAVIGERGKDLRRWTPLHCEAVRFSGDNTLQDILMRDHSQLDAQG
PGGFTPLMIAIVSQEKKNRHKLITVRTDSSSSSSDQSERDILMTNCAPSYSHPGAVDGMILPGHYPGHHP
PHISPYSPVGILVSHCANVNITNDYGQTALHLAAKLGREDYIHILLSAKADPNIQDMWGQTALHVAIGAA
TPGAFKALLAYPKTSMELKSMGGVTPLIMCVKMANHPMLQQLITKNVDIAATDNEGRTAVHWAAMINNIE
ALKMLIKQGPDNIKDAPNGRGETALYLACREGATECVRYLLFECFANNTLMDMLDKSPLQIAYERQHADV
VELLKQANQASCAMPIPPPPSSYNHKVHVSSANPMFSRANTIKMEPGLPSPHIPPSYQQSLASNLPIGMP
YPLPPRNGLYPLRLLPPTTTNQGVPPMQHSDQEGGGGGPGIPRVSSIEAELEQLVSLAFTYPSPISHTTS
PATQGISSFEQTSPGHSTPGEGVSPGLSHHQDYSPASSNSPSVYPVSNQTTPPASHVTTPPASHLGGAGS
QPLKHLPLSTGYSQDYQPNSVSSVDQLSYNTALQSITHAHLPGGHSPPIAPMTSPDPLSLPLASSSQPNG
LSPGGQGTSFTTKENHSPSTGYQCFPSPPKEVGEYCYPKPHTVDPTADIINSLTPSPEDYSSQQTSVETS
SPSQYLPQHQSTVLRHYAYDYSAATYNPAQLCEGEYHQQHLPGISVSYNAHESTV

>ARX80208_1 NOTCH Hydractinia echinata
MARIYIIYLDFLLVWLCVMVTLTNGTEKKYYKSREETQCKADGIGYTGIIKKLKCNARRAGKLCENDKFC
GKDERCLCNSKCEEFRCKLYTATTPTTHASTNSTRLCLLRCVNGGTCQFQNGTAMCKCSITHTGNVCQTL
IKEFCGHPNPCKNNGHCDPGKEACACSSNFTGKFCETPVCTPPCSGNGSKCTLLSNNQTGCQCEKLGFDG
PDCKKDINECLRHKGICGQHGMCNNTIGDYICLCKPGYQGRYCEIRKTFCAKDTCFNGGTCVEETSSYKC
YCLPPYTGRRCNETRTSCPTNYCLNRGQCELVQGKFICSCPTGFTGSKCGHKIVNKCLDNPCKNGGTCEN
MGDWYQCTCLQNWEGQNCTNKKDFCKGVNCKNGTCLNAADKFHCNCFGGFTGQSCEININECENHTCIHG
ECFDGVNQFKCLCDDGYAGSNCTEPVDKCPFDCGKTGCQQECNTKACNYDNGACTLGMLNPWVNCTKPTC
ENTFGNGVCDPDCNVEECFYDGQDCFSETKCKWESFCRQHYNNSNCEKSCNTVGCAFDNLDCSKNEIDKR
VPGNLVFIVASTKDNFLKRKIEFERDVSKLLRSNVVVEKVELVNSSRTRRSVDQKQPKLRVTTTINNKMC
TGGCFSTTADAASFLAAKASKGQLDLPVPVLAVRGTKGPSAKDSSKTHLSPLLIGLIVVAVPCFVIVMVV
TGKRTYGALWAPEGHRQHRAQGMRREPGVGQEGEELTSLKKECESSSSESSSPSQERQSKRFKHDFVQSL
GGDWMQHTPLRDAATDSSEASLQSPREILTVENGRLETALHVAARLNKLEMARQLIDEYGLDVNVKDKDG
KSPLHLAVQFLSENIFQLLIRNRSCQIDSQCNYGMTALMEACRSCANFMVVDLVSTGAKVNIADRQGYTA
LHHAAIVDNPKSASLLLKNGAKVDAQSVKGATPLFLAAREGCYKTAVVLLSNFANRSCADAADVTPLAIA
DQNGHLDITKLLSNYNSHSYASTPSPTNSPPPSLSPNYSDIRPKIVTKAPLCNFDQKQSNKRKKKPSSRK
ERRGTSGLHGGHPGFTFPMSTQSYPTPPHRTSVEQPSLPELKNVFEDIYSIEDCMQNMPSNNWQPMQNSI
SNCMGNSFVPTTINYEVNFPGEDPSQMFTTELSHPLNLNDVLDHPFPTPPSVNEVDSPYSELAINGPSPF
LTPSPDSYATTSPESGGSIC

>CUU99098_1 NOTCH Hymenolepis microstoma
MFVFQEAGWWYPSLPQFNHLVQAMVSVRPGAITDIQKVTGVALCQAKVSASAFTSPSTCQSNPCLNNGKC
EKSADAPGGYQCICPEPFGGKDCAVENPTCKDDPCLNRGVCEDLPNRQFRCSCPQEYTGLRCEFRNPCIV
KPCKNGAQCFVNNLGTRQCSCQPGFTGEDCGIDINECEIGERSPCEHNGTCINESGGYRCVCLNEYTGVN
CESRVLNCKPNPCQNGGICEEMEDGFECTCPHGYEGPLCQTNINDCVESPCQNGGVCEDLVGAFRCNCLP
GWKGTLCEQRMLPCDFSLCQNNGTCSNTPDGEYVCECPPGFGGSRCEIDINECVGIRCENGGHCIDGQNS
WYCQCRPGFTGRHCEQHIPVPVSAAVTSGFNMYTPHSIPCKDGKSCLHGGICVRSETTNFCECPFQWHGE
FCEIPVCPEDFCANGGVCREILIHPRNVTLASQKEPYCECPTGYFGEHCLEKVTECTPGLCNHGKCVDVD
GKAARCHCDVGFGGNQCERPLRSCLEKPCLNGAICLADPERLFICQCQPGFIGNYCESKIPCYGISCGSH
GKCESDECICERGWSGPHCNISLPDPKTNNQTCEDAPCANHAQCLPLSQLDTNQSAYQFRCLCETALGNF
TGEFCHEDIDECLKEPCRNGGECLNTPGSFICRCPVGFEGRFCEARSNPCDDTYGPVCANGGICSTVNGK
AICRCPTGFSGSHCEVENNECAQKPCLNGGICVPFFGSYTCRCPADFSGRNCERSLAFSPCSNQTCQNGG
YCKGSSFVEECHCPPGYYGRYCEVTLNLCHQLLEISLNADPVYYSASTLGRLLGSKRTLSLTAATSALLE
DSGKLTTSMEVLNNLHLSRTSLGPCYPPGTQQCLPMRKLGDFECHCKHGFFGRYCEQRRDFCAEASQRLA
GGGDICLNGGQCVNRPQGIENQFSNLSISNNKDEQYFVCQCLPGFSGPRCELRSPSCDDVDICQNGGVCA
VDGSRLKCICPRGLGGTFCEIDLVNECEHAGNCLNGGSCLDGLGNYTCECPHDFCGARCELNGFACAIEA
TKDPKRWPGEAAEARLCEMYNCKQKAENGRCDLECDRFACGFDAGECLYLNRQQPQSLIIPVSNQSKMLS
KALPWANCTVIQEQGIPCHLRFGDGKCDSACDSEACLFDGWDCRNENSTVFELTTKYIRMRPKKPVEGSL
ILLVGVPPSQFLLESKEKRELENRFLDGLGDLLKAKLRIRQVPKTGEPMVYPVTLTMVPNEDSGKIDNQR
DAFWSISDFLNGDAVNMSVNRLIIEQKDEDTLMIDPAIKLSQVLSQLAGIAKQPRNQELNQEVFLSRRRR
EASETRIGSRVFLEFQHDKNQPMSGGGGSMFNNVESAAQFVSAALRTRRYTPPVDIFAVETATPETLQRI
ISNEGVVDNRIGFHGLPAPLAYCLIAVVFGLLLIALLGVLYGVMQRRAHTAETSKVVKTTSIWYPRNSSS
RDSRQGGGSGGGGGGVFGCFTSLTDASGQMTSSNPVPHQQSLRNLSTPHSSSLCLWSREQALALGREKMA
MRASPYTIPPSSGYSQVCGVNATNDGSMMSTGDVPSDTPLLLATANQMPQVDVKAYFTSLMECLVSGNGV
TEPFTEGFSQKLEYLRNVELQQQQSEAASNMYRPGARKRTQTQSLLHQLLTSTLPETGETLLHLAARYNC
ANALTSLLNAGADPYAVDSQGQSVLLTAVSASAVDAARALLGSSQVASDMSRLFVACPTVDKTTALIQAV
KVSDIEMVELLLQTMANLVPDPTSLQMPPGPGSQLPPGYPPQMGMQNRRPPPPQSMGPRLGYARLYPPSN
NPGNSLMVNPGGGASADDGSGSGGLSTNSFGVNATDGEGRTALHWAALTEQPAMVQLLLRAGASHDVQTI
HEETPLTFAAHEGSVEICSLLLAAGANIEIADYLDRTPKQLAAANGHTDVVQLLQVYSTAPHQHQQSSSH
HSSLLQQQQQRYSTTQRRATILYPANQSFFQPQQIQQHRYYRPPSVAQNCSADGPSYEKRLKMEPPEYLS
SMGEESFLMQLVPPSTANTPNSSLVVTSATTTVAENEGVSGVSSSDNSKATYFFEQPPLPPIQQQPQQYY
TSNTDGLMTPVTTCQSVVNQSNREGGGGSGVVGKISTDISNNWTTVNQRSGHVATATGTTNGHTPSSDTE
SPAHWSSPSPTAISPPVAPLKMAVTNSGGQYQMSRVVSSSNSNANNTVNQHQGFCPNHGAVNTTSNTSNN
QAATGGYSVAYSKDCIKLEPGVF

>KRX44883_1 NOTCH Trichinella murrelli
LLFFSFDAYFCFCKSINWRKSSADQNISNSKKLFSCEAVNFQIMNRLARTSRRLIPMIIVAASMLVLCQA
NSITYPVFTTMQSYSSCLPSPCQNGGKCAIGNHGFAECECIPGYFGRYCDHPDPCKPNPCMNNGLCRFEI
DDTNGVLVNCSCPLVQLGGFDSSRKSVSSGHRTVQGRMPDWIHSMSAAICNSLPRSSLSLYGCFTASLCE
VQLPNACDSSPCKHGKCILNTLQTYHCECDFGYLGYHCEHVDACAVNRCENGGQCIPLGDANFKCICKSG
FTGRFCEQDVDECKLGICRHGECTNLIGGYSCKCDRAFTGKNCDQAFIPCSPSLCQNNGHCLPTGNFDYI
CHCPSGFTGKNCEINIDDCGEHFCQNGGRCVDGVMSYTCDCPSNYKGRYCTEDVNECQQFPGLCRNGGTC
LNSVGSFQCVCVNGWEGEFCEINMDDCADVRCYNGGTCRDMVASFYCECPVGLKCQLRDSCRSNPCYGEA
RCSTNGVDGSYKCDCPRGFKGDDCSEDVDECALENPCENNSTCVNLPGTFKCLCAPGWTDDNCDTNIDEC
ESNPCQNSGSCLDDIGFYTCLCMKGYTGKQCETRINHCLLDDPDQPNGRCLNNGVCVASTTGDRGLRCSC
PPGFEGQFCEQKRNLCLAEKPCQNGGSCVSLAVGYRCLCRAGYTGTNCTRRLDDCRKNPCVHGFCVDTPH
RFDSSVHCQCEPGWTGQFCDHDVDECLDEPCWFNGTCVNTAGSYKCQCRNGTFGRDCHENVNDCASNPCL
HGGVCRDLVNDYKCECVAGYTGNNCEIDVDECATQPCLNGGRCTDLVNGFRCDCAPGFTGLRCDTERDDC
FHEPCLNGATCRSTPFGKFFCHCPAGFTGTRCELQVSACASNPCRHGATCHNKADSGALITGGSGSTSDY
TCACRPGYTGVNCEQNVDECVQLKPCLNGAKCTDESQGFRCHCPAGFVGKLCEHRLDPCRGKVCLNNGKC
RPSSNYRDFVCQCKAGFHGRMCEYDVDECKLVPPPCRNNGTCENQLGTFNCHCPPGFSGRRCEENIDDCA
SMPCLNGGFCTDLIDHYNCQCLAGFTGQQCETDIDDCASKPCLNGGTCHDYVNSYTCTCPLGFSGTNCQV
NDEDCSPSSCLNGGQCVDGVNNFTCLCRPGFSGRNCQHQADLCENEPCQNGGTCIDHGGHYLCQCVHGFS
GVHCERFVDWCSRSPCKNDGHCIQERNEYRCECPYGWTGKHCDVEMVSCVEAARRRRVSVKELCRNDGRC
EQRGNSHVCLCQAGFTGSYCEVDIDECQSNPCQNGARCRNQNNSFACICAPGYTGSTCAVNIDDCSPNPC
HNGGVCYDLIQGYICSCPPGTGGSECEINENDCYANACHHGGTCVDKVGGFECICPPGFVGQRCEGDVNE
CLSAPCHDEGTISCVQLVNDYSCLCKPGFGGRNCEHRHSFCSSNPCKNGASCNDDTGKCVCTAGFYGQHC
EMSMLDDGEAICKQGGNSNRCLNGGTCVPSVESSLGYQCHCPTGTAGLHCEIDSVDECATLKPCKNGGIC
HNLVGQFQCSCPAKFAGHLCDLYDPTFAGGVDNRIEEDAEDYERQRHLSNNGVGYRSTVDVHLFDEIDRT
ESNSCQRNHCQQKANNSICNPECNFVACGFDGLDCSAGLKPFDRCEHGNYCAHVFRDGKCDPVCNNEQCL
FDGFDCSKMDEQCDPVFESYCIRHLGDGKCDHGCNTAGCNYDGGDCLAENGDKLKRQTLNGEVVLILTVD
PKLFTQDSSRFLMVVGKLVHANVQVKLDEHGSPMIYRWNSKSGIEKDKNNKPLPVFTYNAKLNIDYNKND
NIKKQKRDAGVDYEHPSPIIHGTLVVLVIDVTACSQQAGEECFTNVLTVADFLGAATAREALKSELGWDV
YSANGKMSPPENKKLQNWMIALITFMCSAALIFLSATVLLRKRVRAPVWIPGFGGSDQHERHQVRDAKLQ
FETNLGKKSEFVEPNNYTTDEHHLVALKKQKKYYDTDQYQSNWKSPPSLAAAVDHHQLNSMNKYLDWNPT
NDCATRWSEADTYSTYLRSQTATPNSEMLPLSNKQQQQQQQQLDAVAEESRNWSARHKAILNGKAGTSDL
GDVNALGPDNETPLMLAAYQPFDSEEQQLECLQQLVEEGADLNAQTEVYKQTALMLAVRFSRVQAVSHML
QCGSSPTIGDFKGNTALHHAIMARNSRIVEILLNDARTDLEQKNDEGCTALLLEAKIATGCDLTIGKMLL
RHDASVLSADNQGLTAVHWAASNGNIPFIRLLLQHGAECNVQDLKDRTPLFLAVRENQQETVRYLLEIGA
DKELADQMDRRPRHVAEELGLVAILSLMDSFQGVRIIPATMMRKSKPKAALPKRSRSVKERSPRPINYNT
TYKLENNGLQSCATLFGNNAKISSNTNNNNNNNSAVDGVCFSPTDSGVGSGSSPGTDASVDSPMAQIQES
PSPGTHIPFCPVLQHQHAMQCSQSRSQADIYGHQHQTQLPTKSCVISQTVNSSYTMPIFNNSSSSSNNNN
TTTNPTANGNNNNNSDNNNPCSPFAMQMHTSFNNAVMPHTTNTFGRNVTVHSCPGVGSHPRHMQNSSPPS
ANFGGIVMQPSSENNQFYIAESQRPAYFSTMYTTPSCMEFSNEQPSRQQQMQHQKSYWGQIGDSSGNYDY
AYEPPIYGCYATGPS

>CDW52756_1 NOTCH Trichuris trichiura
MQDTSVKASAFFTPNQAAIHLCNECYEGTLCEFNLDNVCLRTAPCKNGACIPLSQHNYRCNCEKGYEGKN
CDKRNACAFDPCQNEGACFVKGNDYLCACSKGFRGRNCTEDIDECSSDPPVCGVHGTCHNLRGGYKCECA
AGYTGKNCDKKTGPCDASPCLNGARCEITEGSNYRCHCAPGFFGIHCENELKTCSNEWCQNGGKCLDTQH
GRVCQCAAGFTGHYCENDVNECLAESELCKNGATCLNTHGDYQCLCINGWEGKNCEINIDDCQGGKCYNG
GTCHDLVANFRCECPIGYTGLLCHLRDKCLSNPCFGNAICMTNPVDGSYTCACPKGFKGADCSEDIDECA
NGRPCDNNGTCVNFPGSFRCVCPPGWTDENCDVDIDECASNPCLNEGLCLDYTGKFVCLCSAGFEGERCE
KPKSRCYKGDANFPNGKCFNGGSCVENADGMYCLCPPGFSGQYCERDLDSCLSSPCQNNGICIDLSSGYR
CVCPPGYTGIDCQQRKGDCRKNPCQQGRCIDSPDAAENFRCECFPGWTGAFCDTDVNECLFHPCWYNATC
VNTMGSYECRCQEGTYGLDCHENVNDCVSNPCLHGGQCRDMINAYACDCKPGYTGINCEVDVDDCVSAPC
LNGGSCTDLVNSFKCLCPPGFSGATCNVKRNECSKNPCQNGGTCRNRLGKHPMFRYVCTCAPGFQGSRCE
MEVNSCTSNPCGHGGTCVSLRSGFRCKCRAGYTGRNCEKNVDECTQLNPCLNGGICTDENHGFKCHCPVR
FAGKLCETKLDPCKGKECQNNGACKPSPNYRDFQCNCKPGFIGRFCEYDVDECSLKPPPCRNNGTCENLL
GTFICHCPPGLTGKLCEEHVNECDSQPCMNGGTCEDLLDGFACVCPLGFQGKHCEREVNECANQPCLNGG
VCQDYVNSYTCKCPLGFSGTNCEVNDEDCSPSSCLNGGQCIDGVNNFTCLCLPGYSGRNCQHRDNLCQSQ
PCKNEASCIDNGGHYLCQCSHGYTGVHCERFIDWCAQQPCKNGGTCSQQQGEFYCDCPQGWTGGVCDVEM
VSCAEAARRRFTTMDNLCRNRGRCEERGNSHVCICAPGFSGSYCEIDIDECASNPCQNGASCRDLNNGYI
CDCMPGYGGRNCDINLDDCRPNPCHNNGVCHDLVNDFICSCPSGTSGKKCEIDEEDCYAGACHHGGTCVD
KVGGFECLCPPGFVGQRCEGDVNECLSQPCSTEGTVSCVQLTNNFSCICKEGYGGYTCNIRQDFCLSSPC
LNGGLCLTDQQVCLCPAGFYGRTCQRTDLDQVCDAKACLNGGTCVPQQSSTEEYICRCPPGVGGRHCELD
IMDECLVKQCKNGGTCENRIGSYVCHCPPHFTGTHCRRYDKNFPGGIGVGPETDAMTVDLNEFDETDRKE
MQLCSQNDCRQKSNDGICHPECNYYACGFDGHDCSAGLTPFRNCTNPSYCAHVFKDGKCDQACNNEDCLF
DGFDCSLMEDHCNPLFESYCIRHHGDGHCDSGCNTAGCNFDGGDCLAESGSAHRVLSGEIVLILTVDSSL
FAKESNRFLMIVGKLIHANVRIKEDEKGRPMIYQWNSDTGMVKNELDDFVPRFDEKTASEGRSKRHSGAA
KPIHGTLVVLIVDVTTCTTSEGETSADCFTDVVKIADFLGAATAREALKSQLGWDLYSAKGKQAIDSETQ
PSWTLVVVSLAASAALIFLSVLVLIRKRIRAPIWVPSTVTEISNGNFSYESSLAKKASFAVPNPYDMDVL
KKRHCLEGDVKFDAGQMAEGEKLSQYLEWCRNDSNQHGSSVWSDSDTYSTYAQSQQTCSRENGNHHVDQT
TLMKVAYNYFPNEKEQCDVLTRLIDEGADPNEQTGVYKHTALMLAIRYLRYGAADLMLQRGANPNIPDSS
GYTALHHAIAVRNEVLVAIVLKDERCDVEAQDDDGCTPLILEAKYSKTGTNIAILLLEAKASVASTDSQG
LTALHWAAYNDNVQLMTLLLDKGSSRDAQDSTGRTPLFLAASENSVNAVRFLIQSSASKDLADQLDRLPR
DIALSRGYMDIVAMLDNSRTLDLTGIATLPRNGKPKAKRAARRTRSVKAELHTRSCSGDTFPTANQYAQQ
QHLSTSACLKPMASQYCLSPAASSMDPTTSGTSPSTISSLESPQQFHMVESPSPSATFYSAGMFNNFIKP
EFAVEGSTCAMGSYNLQPTSHANGSMSFGKQKLSQQQQVPVGYKVESPTHPFGMTCSPPQGTAMYSTSSP
SYTPGAHSCANQGSPATATCVVSSPPPYPASCDMNKMSAACGKQSMVMDSGLACNFTSACSQNVMMNYDG
VSTNWEQQNGENGYPQTYDYADIYAYQHGPPQMYDRFVNSYAHQV

>RXN34632_1 NOTCH Labeo rohita
MGQLPGVSSGKVIILVICFVKISYGNFCTDDVDECRLQPNACQNGGTCLNTCNGYKCICVNGWSGPDCSE
NIDDCAAEPCTAGSTCIDRVASFVCSCPPGKTGLLCHVDDACISNPCKMGAQCETNPIDGKFICTCPSGY
KGRTCVEDIDECVIGFGGTNCEGNIGDCLNHRCQNGATCIDGVNTYICQCPAEWTGPFCTDDVDECRLQP
NACQNGGTCHNVHNGYNCVCVNGWSGPDCSENIDDCAAEPCTAGSTCIDRVASFVCSCPPGKTGLLCHVD
DACISNPCKMGAQCETNPINGKFICTCPSGYKGRTCAEIDKCVIALQCVDPVKPCVNNATCVTFHNGTGY
CRCAPGFLGDYCQHNDPCYVGYCLNGGECTVSVAGVPGSPSCVCPLGFTGQHCEIQKNSTCFPNNPCTNG
GKCSLLSNDQYKCQCPRRWTGRHCEQEDTCLSGPCANGGTCRALPNREFSCTCPSGYHGPHCLNDTDECA
SSPCKNEGVCLNTPGSYRCNCQPGFTGIHCETDYVPCFPSPCLNGGTCRQMTDTTYICHCLPGFNGTNCE
LNIDDCPNHRCQNGATCMDGVNTYNCQCPPEWTGQFCTDDVDECRLQPNACQNGGTCSNTRNGYNCVCVN
GWSGPDCSENIDDCAAEPCTAGSTCIDRVASFVCSCPPGKTGLLCHVDDACTSNPCKMGAQCDTNPVNGK
FNCNCPSGYKGSTCAEDIDECVIGPNPCEHGGSCKNTEGSFTCNCAPGYTGPRCEQDINECGSNPCQNDA
TCLDQIGDYTCICMPGFTGEMCQVDIDECASTPCHNGAKCLDRPNGYECECAEGFTGALCTDNINDCEPE
PCHHGECIDGIATFTCKCYPGYMGPICSEQIRECLSDPCQNRGRCVDMVNMYQCNCQPGTSGVNCEINYD
ECASNPCQHGICEDGINEYKCVCKPGYTGERCSEEINECSSNPCLSGGTCVDKVNGFQCLCPLGTHGPLC
HSGADHCSPMPCKHGECIEQQDGYVCACEPGWEGKNCEREKNECQSNPCHNGGICKDHHNGYTCVCARGF
AGFNCEININECESNPCLNQGTCVDGVNSYSCHCTLPYKGRRCEEKLVPCDSQPCQRRGVCQPSLDYTSY
TCLCHSGWEGAQCTEDVDECKKNPCQNGAHCRNTVGSYRCECQPGYTGVNCQTNIDDCSSNPCRNGGTCV
DKVGRFLCECRDGFYGERCEQEMDECASNPCWNGGRCTDYVNSYTCQCPPGYDGINCERDIPDCTETSCL
NNGTCVDGINRFTCRCRHGFSGQFCQFELNECDSHPCKNGGTCIDGLGTFHCTCPLMYNGKTCESMVNVC
SKIKCQNGGTCVQKEMDWRCSCQHGWTGLYCDIPNMSCQAVAKNKGVAVDMVCKHAGRCIDKDNTHQCMC
QRGYMGSYCEQEVDECLSNPCRNGGTCMDYQGGYDCKCKAGYQGVNCEYDVDECQSNPCHNGGTCIDLIN
RFSCACPPGTKGLQCEVDVNECAPEFGAHCKNGGQCVDGLGRYTCSCPPGFTGEHCEGDVNECLSGPCHP
TGSIDCVPLTNNYQCRCRLGYTGQHCELMVDLCQSKPCHNNGRCAMNTSSLHGYTCNCQPGYTGFNCGDF
EIFSCASLLCQNGGQCVEIKGRPQCRCQIGFTGPHCESTTNRCMCLNGGTCVTDKSNKFSCQCLPGFTGP
TCQSLVSCPYLECEQRAGDKVCDPQCKNPECDWDGGDCTLFWDKPWKNCTASVPCWDLFHNGRCDPECDN
AGCLFDSFECHKGSSTGPSMCKYDRYCADHYANGHCNQGCNTESCGWDGLDCATDTPPKLAEGTLVVVVL
LQPEEFLGDLKGFLRSLGTLLRTNLRLKLDEQKRPMVYPYYGSEENEFKNNIASMKQRGKRELEKEVIGS
KVHLEIDNRQCSQHSDECISSADQAAAFIAAESLISALPYPVYSVASDPNPDPPVQVFLYLVAVAAAIIM
LILVLGVLAAKRKRKHGTLWLPDGFLAKKDSKRREPVGQDDFGMKSMQKPQDGGLMDGSSTHHWSEEDLT
KKPRMEDKPLLPVGVDGGVDRREWTLQHHKAADITLTPPQADIDMDSLDVNVKGPDGFTPLMLASLRNGS
SPDCGSMLGDEEEESGADEPGTNVITDLIGQGASLNAQTDRTGETALHLAARYARADAAKRLLDAGADAN
AHDNMGRTPLHAAVAADAQGVFQILIRNRATDLDARMNDGTTPLILAARLAVEGMVEELVHCHADVNAVD
DHGKSALHWAAAVNNVDATLVLLKNGANRDMQDNKEETPLFLAAREGSFEAAQVLLDHYSNRDITDHLDR
LPRDTAQERMHHDIVRLLDQYNLVHSPHSGPNHVGNGGGHSSMVCGTNGTGFMIGMRPGPQGKKNRRAGG
KANAVAAGTAKDLKEMKAKRRKKPAGGEVPNVVAVAGGSGNVTKAAGGLSESSVTMSPVDSLESPHSYAG
EAVATSSTANSPPLLSSPSVRPMLPPVSHMLGQQQSWVGLAKHGYNGHMFGLMQPHQMNAGHTSMQQQHH
SPGMLTPMNVTMTREQLPPIVTFQMMAAGNGQSLLKQAQQSQMQAQGQNQAQSQHLHCNQSMMFPMPDVA
MQHGLSHTLSHPHGHNHALPHGLPESQARQVASYQPRQSPVDKYPTPPSQHSYATAGSEGTTPGHPAHNP
SEHPYLTPSPESPDPWSSSSPHSNSDWSDVTTSPTPLGNPHTLPPSCHTHIPEQAQLQPPSQAAQPTQSQ
QSQRSSVYA

>NP_001037825_1 NOTCH Ciona intestinalis
MGLKVLMFCTLVALLIFSFAGNCKGVSCSLNPCLNGGECITHYDGNDICRCARGYGGATCNVQDTTCDVS
HCNNGGTCHTAVEDGRTVQMCLCTFAYTGDTCQVLISSCEEVDCVQGECEIQDGRAVCVCEENYTGPRCN
NYDYCSSEPCRNGATCTNLPQHFSCTCAEYWFGDTCENFRSPCISVPNICKNNGVCETTDDHWYCVCPNG
FVGNYCEAKNIQRSSDPCTPDPCVNSGTCVEKSATVYQCVCLPGFGGTNCEIDIDDCQDDPCHNGATCID
QANSPLCQCAPGWTGATCEHGVDECALNPSACLHGGTCLNSEGSYQCTCVNGWTGEDCGTNEDNCLNKPC
FHGATCIDLVGRFECICPLNKTGLLCHVDNACVADPPPCAAGAQCDTNPINGQAICTCPAGYTGVNCSLD
LNECDLGTNPCEYDGTCVNIPGSYKCVCANGYSGPRCEENINECESNPCVNDATCLDKIGTFLCLCLPGY
TGVTCSEEIDECESNPCLYDGECIDQVHGYICNCAAGYTGTNCQTNIDDCALAHCQNHIECVDDVDDYTC
ICLPGYGGRNCETDIDECASSPCHYGTCVDGINRYTCNCELGYGGTLCDTPINECDSNPCQNGGTCHDLV
ASYSCDCPLGTAGSNCETNIQECASNPCQHGQCVDGINKYTCDCDPGYSGLHCGADINECLSNPCYNGGT
CENRLNSFVCHCPAGYNDPRCYSNIDECMSNPCVNGDCQDDINKYICNCYHGYVGVNCEYDINECESSPC
VNGGSCLDLVNSYSCRCKTGYEGVNCETDIDECSPSPCLNGGSCANLIGRYVCTCPLGFTGSECETALTP
CDPIPCNNGGSCQPNADYLGYTCVCTPGFQGPTCANDINECMSPPCKNGGKCRNREPGYFCECLDGYSGV
NCEENVDDCASDPCMNGGTCLDDVNSYKCLCKRGFDGNQCQNDVNECENEPCKNGATCTDYVNSYACTCP
PGFRGTTCMENIDECNIGSCLNGGTCVDGINSYSCNCMAGFTGANCERDIDECVSSPCKNGAPCIHGINT
FTCQCLTGYTGPTCAQMVDLCQNNPCRNGGQCSQTGTTSKCLCTSSYSGVYCDVPRLSCSAAATWQGVEE
TSLCQHGGQCINSGSTHYCSCRAGYVGSYCETDEDDCASYPCKNGATCTDYPGSYTCTCMDGFQGTRCET
ELNECESNPCLNNGQCVDLINAYKCLCQVGTSGDRCQDNENECTSTSCFNSGNCVDGIGGFTCTCVPGYA
GPRCEGDVNECVPNPCNTEGSTNCVQGINKFTCTCKQGYTGTRCEKKLTSCSTMPCFNGATCTDAPYEPT
GYRCTCSNGYRGTNCEEVMSRCRDGLVCYNGGTCHENASGGEMCCPADYNGDNCIYYIPGQAAGPGTNNI
NIPEFIKKVCLDPTCAALKGNGECDAKCNTHGCEYDGGDCSYGNTDPWAKCPASLQCYNYFHDGACDEAC
NNADCLFDGFDCETPHEACPADYQDYCDKNYKNNKCDSGCNTFGCGWDGLDCDKDHPQQPAAGELIMIVL
IPPEELISRQAEFLRFIGTVLHSVVEFKLTTSGQPYIEAISSQLSRKKRSVISSLGWEKFVGYDSSIYHN
KTHTRLRRASNTFFSKAHLLVNSQKCKQTSSECIDTTDNAASVISARASTGTLEAEFPINTVASTTNPTP
PPQDYTYIVGAAGGVVLVIVIIGVLTHRKRKRETSTLWAPEGFNVTKKQRREPIGQDDLNGLNGSIHPGE
LTQLDTAGTPFLNRWENTSLPQKSNHYHVQYTPENITFLPNNGTVPRSQMSSSAQKSSSRDDMEPTDNRK
WTPQHLEAADLSRAGSACTPVTDLTPPPHIDVDEDDVNARGPDGVTPLMVASIRGGGVDHGISDDESQHS
GDAGISGEGSDSMIAGLLLQGASLSAQTDRSGETALHLAARYARADAAKRLLDAGADANMKDHSGRTPLH
SAVAADAQGVFQILLRNRATDLDARTNDGTTPMILASRLAVEGMVEELISANADVNAVDDHGKSALHWAA
AVNNVDAVSTLLRAGCNRDAQTEREETPLFLAAKEGSYEAIRILLDHYANRDITDHMDRLPRDIAQERLH
TDIVQLLDEYNLVRSPPLPANHMTSHMNGHAMMSRDPYLTSQMKQHTTGKKPRRQSNRADGKPSRRVKKT
PTSSQGPPSSVTTADSITPVIDPTPNMAIHPGITHVGESTLSPGNNSLPSPATTYSTDSTLSPPSSMGPP
SNGTYHPHLHPHQQGVPHQFSNMEERMMSTLNYRGTPPRLSHPLPHGGAPGLYPARSHGHLAGTHTGLGF
SLGQIPNGQVPQEWIQRNERIQQQNQQNQQMYNAVISQSGVHHPSQFAAYRALGFPEQQHNRVDSASSDQ
RRYSEVIYGKGLPIYSLPHTQPQLGYTTIQGVPHQHPVSSAGQTPPVQTGTVIAPHSYTNVLEKYPTPPS
AHTMSPSSGSENLSPPGPLPPAPKHLVHDLSYETPSPDSPDPWSSSSPSNSDWSEGIRSPPGPMQGHHHH
APQPQHQRMRVYPPQNTGAAIAGKMGVA

>BAA25571_1 NOTCH Halocynthia roretzi
MLTYKGIIKEMFELDMKSVYFIVLVVITRSSIVESLCTSDAQCKNGGTCQSNTCSCTSSYVGDTCEVSSP
CIPSPCLNSGTCAVTELTAGDFSYQCTCQTGFTGDTCSQVLYCSPNPCSNGAGCEELSNSFKCTCTSGYY
GDTCANDVNECDTPDICQNAGTCSNNDGGYSCSCVAGFEGNNCEVNIDDCSGHSCQNGATCADAVSTYDC
HCPAEWTGQYCTIDVDECSLSNNVAKRRDLQQTEGGFTCNCVYGFTRDDCSENIDDCSNVACFHNARCID
QAGTFECLCTPGNRILCHLDDACISDPCARGATCDTNPITGHWMCDCPDGWTDKDCSKDIDECSLGGNPC
EHNGQCNNTDGSFECICVAGYSGPRCETNINECEPNPCRNDATCLDMIGNFNCVCMPGFTGIICDEDIDE
CESNPCANGGTCIDEVNAYTCSCALGFTGDDCSQNIDECASTPCMNKATCIDKANAYECECAPGYTGVHC
ETNIDDCVINPCHYGSCRDGVNTFYCDCLLGYEGTKCQTDTNECASSPCENGGTCTDEIGYYTCTCPTGT
SGSSCEINPDDCVGNPCQYGTCVDGVDDYSCSCTPGYTGEHCDTDINECDSNPCMNGATCQNEVNNFVCQ
CPPGIMGTQCSSDIQECSSNPCLHEYARRDQHVHCICDAGYQGENCETEINECASNPCQHGACENKVAQF
VSHCDAGYTGTACEIDINECATQPCQNGGTCTSGINSYNCACPAKYTGVNCETELSPCVPNPCENGATCQ
ESADYLAYVCQCPEGFRGPTCATDINECVNSPCKNGGGCTNLVPGYQCTCSQGFTGKDCDTDIDDCSSNP
CLNGGQCLDDVGSYKCLCLPGFEGNNCQEEVNECASFPCKNGGICTDYVNSYVCTCLSGFYSLDCEKNIE
DCSSSSCMNGGTCVDGINSYSCSCTANFTGDKCQNAVNNCASLQCQNGGTCYYDSGDPKCACVHGYTGTH
CESLQNLCTGPNICKNGGSCVQTSNTVSCNCLGGYEGTDCAVPQVSCTVGASLLGIAVSDLCLNGGTCHD
TSTAHECSCVAGFTGSYCDIDIDECASVPCKNGATCNDLINSYSCICALGYEGATCLTDKDECASSPCKN
GGTCIDRINSFYCSCLAGTEGVLCEINEDECEINICLNGGVCIDGIGGFSCQCPSGYEGRRCQGDVNECL
SNPCSSPGSLACIQGSNSYQCVCDADYTGSECQIRIGSCDINPCLNDGICTDNSQDITGYKCQCTWGYYG
KKCENSYSMCSANFFCYHEAPCQDGTCICTENYYGTNCEKTTAQEGTCSNTCELVKGDGICDKEIGCNVH
ECEFDGGDCSLGISILGGKCDKELRCWQLYQDGHCDEHCNNEDCLHDGMDCATPVGDCNPKYEKYCNEYY
NNDYCDQGCNNANCGWDGADCIKDYPAQYARGFLVIRMEGITPEEMREQEMIFIIEFGKILRSGIEIISI
EEIFLESSRRRRALLDFDVEMSKTRHRRATDTSATSEVKVRLDNRNCLLNDDSCFWEASSAASYVSASAS
TGTLQVSFDVSTATSQPDETSDPETPLVYILSGSVGGVLVLLVAVVLVRQKRKRENGTLWLPEGFGVPKK
QKRREPIGQDGQDLNLKKLSKSSQLDPNSSTPFISHWEDGNQKHKQSKYLAQDESLHGSSLPSYTNQSKP
NSALSDREAHPDVRKWTPQHLQAGGLSELLPSSPLTENGQDLNDIDIRGPDGITPLMVASTRGGGIEVVS
DEESAEGLEEGSENIIANLLTQGASLSAQTDRTGETALHLAARYARADAAKRLLDAGADANMKEQTGRTP
LHVAVAADAQGVFQILLRNRATDLNASTNDGTTPLIFAARLAVEGMVEELINAQADINAVDSHGKSALHW
AAAVNNIEALTALLRAGANRDAQTEREETPLFLAAREGSYEAVRVLLDHFANRDVTDHMDRLPRDIANER
LHTDIVQLLDEYNLVRSPNLPSHMDNSPLVHSNSNYISHMKATNKGKRRPNGKNDTKSSRRGKKKSAGQD
SMESPPGMNGNINSHPMYSSMPLSDGQSPGSNSLSSPATTYSDSTHSPPISNAGMNPYYQRIISQGNPNG
IMENHINIHTPQMTGHKMMQPGRGISGLGLNIGQLQTRYNETAMHHPQHSQMAAFQSLGIPQHLINNPQH
VQMGYRLPDGVRNGEMPFYQPGQPQPSYQPNMQQHYGQQITSIAHAGPHYLHHTKVSSRPSVSSSNLYGM
EKFPSPPSNSLSPPSDHFSPPSVSASHVPRTMQETCYETPSPDSVEWSSSPRSDYWSDSIHSPNGPSSGP
QMHHSGIHQNIHNQNLPSQMRGTGVQMYPPQNPASSVKLQAV

>AFW97634_1 NOTCH Paracentrotus lividus
MGRTTHPGISLFCLPKVGLFLVVVVATLTSTHGTSTCSPNPCNYGGVCIPPDTDDGEVTCRCDEEHVGTR
CEYNNPCSGYFNCQNGGLCEVVFDNDGGTPSFQCNCPLGYEESLCEREVDSVCKITQPCLNGGTCQLTTS
LWDYECQCMPANTGVNCTEDNHCVSNPCLNGAQCMSSRDGYTCDCAEGFEGATCNNDINECTRPGGPDVC
FNGGTCHNQVGGFWCECPQTFTGDQCETVYEPCSPDPCLNGGLCLSTGPFSFSCTCLSGFTGDRCEMNLN
DCSQHLCLNGGRCLDGVNNYTCSCPSEYTGTFCEIDVDECNTPINPCFNGATCSNSIGNFTCVCVAGWEG
RYCEINKDECTPNPCLHGGECLDGVSTFTCTCPPGSTGLLCQLDDACISNPCHHTAVCSTSVVDGSYECS
CARGYQGFNCSEDIDECSLGAPCEMGSCHNLEGSYECICEPGFTGERCSLDIDECSEDPCSNGGTCLNSR
GNFQCVCLSGYIGMSCEIEVDECSSSPCLNGGSCRDQVGQYHCDCVPGFTGSRCQVNINECASSPCYHGG
TCFDSDNRYSCLCPTGYEGTLCELESDECESEPCENGGICVDMVGEYQCQCPTGTTGINCEHNINECASN
PCLNGAICDDDINSYRCLCRDGYDGPHCENDIDECESSPCYNGGTCLDEVNGYRCQCPVGYHDPFCMSDI
NECYSHPCTHGGSCRDGVNDYSCDCLAGYTGKRCESDFDECSSNPCQHGGSCDDGLAFYNCSCTDGYTGQ
NCELNIDDCDPEPCLNGGTCIDGVNTFQCVCPQTFTGLLCQEERSPCEDNECQNGAMCVHSTDYQGYSCI
CTSGFRGEHCELDRNECTYSPCRNGGSCTNLEGTFECTCLAGFEGSTCEINIDECASGPCNNGGICTEGI
ADYTCSCPRGFTGKDCEEDTDECLSTPCMNGATCNEYVDSYTCSCLVGFSGMHCEINDQDCTDSSCLYGG
TCIDGVNSYTCQCTPGYTGSNCQIQINECDSNPCENGATCLDRFGSYSCHCDVGFTGLNCERVVNWCSPQ
NNPCYNGAACVAMGHLYECQCAPNWIGILCDVPKVSCQTAASDKNVSQSNLCLNGGTCIDATSSHSCLCQ
DGYTGSYCEVDIDECASAPCHNSGTCTDGVNSYTCSCLSGFEGRQCEQNIDECASFPCRHGGQCHDMVNG
YTCSCPAGTQGTDCSINLDDCYEGACYHDGICIDQVGTYTCDCPLGFVGQHCEGDVNECLSNPCDLLGSQ
HCVQLVNNYQCVCNPGFTGQDCEEEIPTCQDDPCENNGVCTPSDDGYYCQCQAGYTGVHCRERITSCAAI
PCQNEGTCVESGPDSNDYICICPSGVSGDNCEIDQNECASSPCTNRGTCLNEYGQYRCDCPATWNGQNCQ
LFDPTFAGGIGMDPETVAPPPETTTEIVTTPTPEPPRCTTECLMKKGNSICDDECNTHLCEWDGKDCSLN
LDPWANCTATNTLCWNHFANDICDRECNTAGCLFDGQDCNPRQPEECLDDSFCLERYEDGFCDEECNNIG
CLYDGLDCQDSPEYAHGVLIVSIWIPYEEMLTPNRSHYFLQDMSAVLNTVILFARTADNQNKIEPWGNDA
RAVHVPVKRDVLTIDREGRLSIQKRDVNSDTDPGTKAFLLLENSKCHEERPGTCFNHAADAAAFLAALVK
DQLLPVSLPIAGVGTEDDSPAPSLNINILIAIGIIGTFVLAALCVIGRKRLRTNGTWFPSNFVRTSSTKS
SDTLPKATRECPIGNESPPSTICSSIDTGEDAMNALEYGRAPKRQRISQHSPTNTMFGHTTLDMDGPWTT
PATNGILTPPRENDPPIITNKGPDGVTPLMLAVMRSSTASSEQEEEANAHFVEDLISRGADINDRTETRG
ETALHLAARFNVPVVARKLLEYSVNTNAEDHNGETPLHAAVRADAIEVFRLLIQSRSTQIDAKTKAGFTP
IIIAVRLMVENMVEELDLAGADIAATDNDGRSALMWAAALNHIPALEFLLKKGSNKDLQDNQEQTPLFLA
AKEGHMEAVKMLLDHGANREITDHLDMSPREIANRMCLLNVVRLLDTYSMMSPALTPNSHVTSPMDMHNG
ELVASGYSNGAKPKKKRGANKDGKERGKEKRKGKKRPTSDESLPPPQVPSPPESVESPVGYNRTPPPGAM
FSLPVTTQNMMMPDHYQLKEVARHGQGSNVVDMHPNTIMNGRLYSPGNHPSPAKGSMGGDDLSTNIAGGS
DLVSPTIWPRGSAALRNHMSMHVPDNQQVMVQGNTSQPMTMIRQAPSTQSLQQIRSPETHDSSPKPCTMV
PSPPYMASSPNLPVSTSQQATQYAMANNPPYVDSPHRGKVPQQMHPLYQSQNGMNPNACISELPNGQPNS
PENCMQDYHHVREQELLNHGKQNMYVVNSKMPNGQHRDIMAEKFTNPHSHNGSTMDPTTYSMATRISEHS
YPTPSPESPGKWSNPSPNSASDWSGSEAICSPPMPPNQQQMNGQELLNGHGHNNARLMNGHDMPIITLQG
SCQGVAYI

>AAB82088_1 NOTCH Lytechinus variegatus
MRRTTHSGISIFCLPKVGLFLVVVISTLTSYGASGTSTCSPNPCNGGTCIPPDTQDGEVTCSCERTHVGD
RCQFENPCYHAEICQNDGECEVRFNSDGSNPYFHCNCPLGYELSLCEGEVDNVCKLEEPCQNGGTCRLTT
SLWDYECFCTPANTGENCTDDNHCVSNPCLNGAVCTSSSDGYSCECAQGFQGDTCNNDINECTRPNGPTV
CYNGGTCFNQYGGFQCECPLGFTGDQCELVYEPCSPDPCRNGGQCASTGPYTFTCTCQNGFTGETCELNL
NDCTQHQCLNGGTCIDGVNDYTCSCLKEFTGTYCEMDFDECDTAVDPCFNGGTCSNTYGNFSCICVRGWE
GQTCEINKDDCTPNPCQFEGECEDRVASFKCTCPPGRTGLLCHLEDACMSNPCHHTAQCSTSVVDGSFIC
DCATGYQGFNCSEDIDECSLSMDSICQSGGTCQNFDGGWSCLCSSGFTGSRCETDIDECDDDPCYNGGTC
LNKRGGYACICLTGFTGTLCETDINECSSNPCLNGASCFDITGRFECACLAGYTGTTCQVNIDDCQSSPC
ENGGTCIDGVNQFTCLCETGYEGHRCEMDSDECASRPCMNGGVCEDLIGFYQCNCPVGTSGDNCEYNHYD
CSSNPCVNDGTCVDGINEYTCMCHEGYRGLNCEEDIDDCESRPCHNGGTCVDEVNGYHCLCPIGYHDPFC
MSNINECSSNPCVNGGSCHDGVNEYSCECMAGYTGTRCTDDFDECSSNPCQHGGTCDNRHAFYNCTCQAG
YTGLNCEVNIDDCVDEPCLNGGICIDEVNSFQCVCPQTFVGLLCETERSPCEDNQCQNGATCVYSEDYAG
YSCRCTSGFQGNFCDDDRNECLFSPCRNGGSCTNLEGSFECSCLPGYDGPICEINIDECASGPCTNGGIC
TDLIDDYFCSCQRGFTGKNCQNDTDECLSSPCRNGATCHEYVDSYTCSCLVGFSGMHCEINDQDCTTSSC
LYGGTCIDGVNSYTCECVTGYTGSNCQIEINECDSDPCENGATCQDRFGSYSCHCDVGFTGLNCEHVVQW
CSPQNNPCYNGATCVAMGHLYECHCASNWIGKLCDVPKVSCDIAASDKNVTRSELCLNGGTCIDATSSHS
CLCQDGYTGSYCEVNIDECASAPCHNGGTCTDGVYSYTCSCLPGFEGPRCQQNINECASSPCHNGGQCHD
MVNGYTCSCPAGTQGTDCSINLDDCYEGACYHGGVCIDQVGTYTCDCPLGFVGQHCEGDVNECLSNPCDP
VGSQDCVQLINNYQCVCKPGYTGQDCEQEIPNCQNDPCQNNGLCLPSDEGYYCDCLRGFTGVHCETKLTP
CGTHPCQNEGTCMEYGDDFDDYTCMCPSGVSGDNCEIDYNECASSPCINGGTCLDEYGQYRCDCPATWNG
RNCHLFDPTFAGGIGMDPEIPTEPPVTIPITVATTTEPPRCSQECLRKKGDYFCDEECNTHLCEWDGKDC
SLNLDPWENCTAANVPCWNRFGDGSCDRECNNHGCLFDGFDCVDQKPEECGEDAFCLERYGNGFCDEECN
NIGCLYDGLDCEENPEFAHGVLIVDVMIPYAEMLTLNRSQMFLQDMSVVLNTVVLFAPTADNQNKIEPWE
NDPRAVRAPVRRDVLAVSREGKLTVKKRQAELTPDDGTKCFLLLDNYKCHQDRPGNCFETAADAAAYLAA
LVTSQLLPTSLPITGVGSETTPAQTVSPSVLIAVAIIGAFVIAAACVIARKRFRTNGTWFPSNFVRTSST
KSENPKVPRECPIGNESPPSTICSSIDAGEDAMNALECRAPKRQRISRLSPVDYGQGHTTLDTDTPWMTM
TSNGPLHPSMALTPPRDQEPPFITNKGPDGLTPLMLAVMRSKASITDQEEETHAHFIEDLITRGGDINHR
TETRGETALHLAARYNLPVAARKLLEYSVNTNAEDNMGETPLHAAVRADAIEVFRLLIQNRSTQIDAKTK
AGYTPMIIAVRLMVENMVEELELAGADTAATDNDGRSALMWAAALNHLPALEFLLKKGSNKDLQDNQEQT
PLFLAAKEGHVGAVKMLLDHGANREITDHLDMSPREIANRMSLQDVVRLLDTYSMMSPALTPNSHVTSPM
DMHNGELGYSNGAKPKKKRGTNKNGDVRERGKEKRKGKKRPSSDESLPPLVPSPPESVESPQGYNRTPPP
GGIYSLPVTTQNVMMPQDHYQLKEVARHGQGPHVVDMHPNTIMNGRLYVPGNNPSPAKGSMGGENMDIPG
ASDLVSQTIWSPDHALLQNQRSMHDPNVMVPGTTSQAMAMIRQAPSTQSMQQTLSPEARDSSPKPCTMVP
SPTISNQYIMASSPNLPSTTSQATHYARANNPLYAGSPHRGKVPQQIHSMYQSQNRMNPRACISELPNGH
PNSPENCMQEYMIREPELLNPAKQSMYVVNGKVPNGQHRDILSEKTSFSNPHNNNGSTVDPSCTYTMVAH
MPDHSFPTPSPESPSKWSNPSPTSASDWSGSEAISSPPVPPNQQQVSGQELMNGHTGRLLTGHDMPLGIS
LQGSCTEVAYI

>XP_026680888_1 NOTCH Diaphorina citri
MKPVDYLLFLTFVLFLLVRSTSGFVSCYPNPCKNGGQCVSTPKGESICNCTSKFVGEYCQHLNPCHTGPR
PRCQNGGTCNVRQSPSYSPSFWCSCPIGFSASLCEIPVANSCDSFPCMNGGTCTLKSLDRYTCTCAPGFT
GSQCELQDHCASSPCRNGAVCTSLEDTYECDCAPGFVGQTCSEDIIECVDDPCVHGECFNTHGSYTCMCE
PGYTGQNCESKYVPCDPSPCQNGGVCRELDNLNYECECQSGYRGKNCEENIDDCPGNLCQNGATCMDGIN
KYSCLCLATYTGDLCEQDVDECSIRPSVCHNGATCTNSVGGFSCICVNGWTGPDCSLNIDDCAGAACFNG
ATCIDRVGSFYCQCTPGKTGLLCHLEDACTSNPCHADAICDTNPIINGSYTCSCASGYKGVNCSEDINEC
EQEERFVELEGALEKINWDVVGLSEVRRMGESVLERKSGHIFYHIGQTKGLYGVGFLVNKRLKDNIISIE
GTSERVAVLKLELLKKSITIVQAYAPTELATEDTIEEFYDQLEETMETHKADLNYVIGDFNSRIGFREAN
EETVMGRYGYGLRNNRGDRLIQFAFGNQLKIVNTYYKKKSTRKWTWRSPDDSEVHKAIKELKNGKCPGSD
GITNEILKTVSEEISEPLSKIFSNIMKTTVIPNDWNISEIVLLHGYKLQITGINCEINIDDCAFKPCRHG
GTCIDLVNAYKCVCQVPYTGHDCHQKLDPCVPNRCLTPGMIVIRSWILVYRTERMVIDFGMKHIGSRCEG
DINECLSNPCSSHGTLDCVQLVNNYHCNCRPGYMGRHCEVRSRCEGDINECLSNPCSSHGTLDCVQLVNN
YHCNCRPGYMGRHCEVKVNFCESGPCQNGGVCTALDGGHTCICPDNYSGRNCEYFGYDCDSNPCQNGGFC
RSKEGGGYRCDCPPGATGTHCELDSRNECYSNPCQHAGTCEDRIADYACYCLPMWNGKNCDLYDPLFRGG
LGRDTKKQITSLSGFDFELEKEMEKCKQNNCRAKAGNHRCDDECNTIACHFDGNDCSLGINPWINCTANI
NCWEVFMNGRCDEVCNNPQCLFDGRDCEKNLQPCNPIYDGRLLFSQLNFARDHDPGVWLIYKLQITGINC
EINIDDCAFKPCRHGGTCIDLVNAYKCVCQVPYTGHDCHQKLDPCVPNRCQHGARCTPSANFQDFACHCG
VGWTGRYCNEDVDECQLSSPCRNGATCHNTNGSYLCECAKGYEGRDCLINTDDCASFPCQNGGTCLDEVG
DYSCLCVDGFSGKHCEVDIDECSSNPCHNGATCNQYVNSYTCTCPLGFSGINCLTNDQDCTDSSCMNGGT
CVDGINTYTCICPEGAPSSPCEHDGTCVNTPGSFACNCTQGFTGPRCETNVNECESHPCQNDGSCLDDPG
TFRCVCMPGFTGTQCETDIDECASNPCLNGGICNDLINTFKCACPIGFTGSHCQINIDDCVSSPCHNGGI
CKDSIAGYTCECLAGFTGMSCETNINDCASNPCHRGECIDGENSFTCACHPGFTGALCNTQLDECASNPC
QFGGQCEDLINGYQCRCKPGTSGTNCEININECYSNPCRNGAKCVDGINRYSCECLPGYTGLHCETNINE
CASNPCANGGVCVDLIDGFKCECPRGYYDARCLSDVDECASDPCLNGGTCEDGLNQFICHCKPGYGGKRC
EFDIDECGSNPCQHGGICTDHLNGYTCECQIGYTGINCEINIDDCAFKPCRHGGTCIDLVNAYKCVCAKA
GNHRCDDECNTIACHFDGNDCSLGINPWINCTANINCWEVFMNGRCDEVCNNPQCLFDGRDCEKNLQPCN
PIYDAYCQKHYANGHCDYSCNNAECNWDGLDCEREPPSLADGAISIIVLMDMQMFKQNKVSFLRELGHEL
RATVRIKQEPTGHEMIYPWRIQSGSDSSANPSSGVIAYLEIDNRRCTLTDAECFSNANEAADFLAASAAA
HALSTTFPIYRVRGVSSAEYPPIDSPANVKYVLMGVFLMMLVGLLLGVLVTTQRKRSHGITWFPEGFLRN
NSGPRRQSRRRGPDGQEMRHITNGKQGNISCLEVNHGRWSDDESEFPPAKRIRDNGYTSDQTQEYVDAQE
LWSQSHIDRKPQILTPPSLESVDVRGPCGMTPLMIAAVRGGGLDTGDDEEEDGTAAVINDLVAQGAELNA
TMDKTGETSLHLAARYARADAAKRLLDAGAEANAQDNTGRTPLHAAVAADAMGVFQILLPSCSDMPVLMP
LRDYWMQEQRLMLRTTQDVPLYMQLWPLTLWECSSPLSDLINADADINVPDNSGKTALHWAAAVNNIDAV
NILLSHGVNRDAQDDKDETPLFLAAREGSYGACKALLDNFANREITDHMDRLPRDVASERLHHDIVRLLD
EHIPRSPQMVSVISNGSLIGSPNHHHMISYPTVIGGCKTIPNNNNSKYKRRPKSTVGNGSPTSPESDPPQ
PVRRKNSVKKANKKPPALDGLEAGMLGLDGLYGNAHSMSQPPAYDDCMKNPPMQNLGLDYQYQTSAFQEP
SPPHSVTLSPSPAKSRPSLPTSPTHIAAMRVATHQKHPQMQFDFTDAYKMTQTGKAVGYQQPQQQYYHYL
TPPSETPESFPTPSPDQVEGGLGSPFHWSSSSPHSNSDWSEGISSPNGQQHSGSKQADAIYI

>XP_013144227_1 NOTCH Papilio polytes
MLCFIMWSRNFTPDYGIMLLSIGVLLSSLAAKIHGVEGFVSCSPSPCKNSGTCLSTPRGESFCNCTSRYA
GEFCQHLNPCHSESSPRCQNGGTCRVRPGVGGGPPSFACDCPLGFSASLCEIRVPAACDSAPCLNGATCR
LTSLHTFECDCPPGYTGAECSHEDHCASQPCRNGGRCVADNTTTAGYSCACPPGFTGPRCIDDVVECSSG
SGPCHHGRCFNTHGSYTCVCEPGFTGRDCDAEYVPCEPSPCLHGGRCTPLDQLRYECDCPPGFRGQNCEI
DIDDCPGNLCQNGATCIDGLNSYTCECPPTFTGTLCETDVDECALRPLVCQNGATCTNSVGGFSCICVNG
WTGPECSVNIDDCAGAACFNGATCIDRVGAFYCKCTPGKTGLLCHLDDACTSNPCHADAICDTSPINGSY
TCSCASGYKGLDCSEDINECEQGSPCEHDGTCVNTPGSFACNCSVGFTGPRCETNVNECESHPCRNDGSC
LDDPGTFRCVCMPGFTGTQCEVEIDECANNPCLNGGVCHDMINAFRCTCVIGFTGARCQVNIDDCASSPC
RNGGTCHDSIAGYTCECPPGYTGMSCETNINDCLSAPCHRGECIDGDNSFTCNCHPGYTGRVCQTQINEC
ESNPCQFGGHCEDLIDGYQCRCKPGTSGRNCEINVNECYSNPCRNGATCIDGINRYTCECIPGFTGQHCE
TNINECLSNPCANGGKCIDRINGFRCECPRGYYDARCLSDVNECASNPCINGGTCEDGVNQFICHCLPGY
GGQRCERDIDECSSNPCQHGGTCHDRLNAYKCDCVLGFTGVNCETNIDDCAGNPCLHGGSCIDLVNGYRC
VCAPPHSGRNCENTLDPCLPNQCRHGGRCVAEASYAEFTCACGAGWAGALCERDVDECAASAPCHNAATC
VNTAGAYACLCARGYEGRDCAINTDDCASFPCQNGATCLDSIGDYNCVCASGFAGKHCEVDIDECQSRPC
MNGATCNQYVASYTCTCPLGFSGTDCQTNDEDCTDSSCMNGGTCLDGINSYNCSCPPGYTGSNCQFRINM
CDSSPCSNGATCHDHVTFYTCHCPYAAGITWFPEGFIRNNSSTRRRTRRRGPDGQEMRNLNKASIGCIDV
DINGGHMGPPHWSDEDDDGSAPPRAKRARGPGDANGAPGGYASDHTAITDYEEAGHEPRVWTQQHLDAAD
IRVPPSMMTPPAIHDSHVDVNARGPLGMTPLMVAAIRGGALDAGSDAEDEQTAHIISELVAQGAQLNAAM
DKTGETSLHLAARYARADAAKRLLDAGADANSQDNTGRTPLHSAVAADAMGVFQILLRNRATNLNARMHD
GTTPLILAARLAIEGMVEDLINADADINAADNSGKTALHWAAAVNNVDAVNVLLVHGANRDAQDDKDETP
LFLGAREGSYGACRALLDALANREITDHMDRLPRDVAQERMHDDIVRLLDDHCPRPQHHHLLPSPNPHPQ
LISQPTVIAGAGKGKPKKARAKPGPDSPQDQPYDNNMHLAQIRRKPSVKKNNKKVAQEVPQSVESLGSSL
SPVESPLQNLQDLPSPYDATSLYSNAMAQFPGMEPLLQHKQPPSYEDCVKTGQTLQYGGGALGASLSPPY
SNHSPTHSNHTTSPHAYIGSPSPGKSRPSLPTSPAHMAALRHSHHQHQLDAATYSALAHLSANGQHNAQL
QAVMTHAAALGQVQGHHPALTNMISGIGLYGSWGIGDTFPTPSPESPDQWSSPSPQTPLTQSPHSDWSDR
AALSPNDMQQTNKGATEAIYI

>GBP73349_1 NOTCH Eumeta japonica
MYRNAIDCPTEDIIAICFSGFTGTQCEVEIDECANNPCLNGGVCHDLINAFKCTCVIGFTGARCQINIDD
CASSPCRNGGSCHDSIAGYTCECPPGYTGMSCETNINDCLSAPCHRGECIDGDNSFTCSCHPGYTGRVCQ
TQINECESNPCQFGGHCEDLIDGYQCRCKPGTSGRNCEINVNECYSNPCRNGATCIDGINRYTCECVPGF
TGQHCETNINECLSNPCANGGKCIDRINGFRCECPRGYYDARCLSDVDECASNPCINGGSCEDGVNQFIC
HCLPGYGGQRCERDIDECSSNPCQHGGTCHDRLNAYKCDCVLGFTGVNCETNIDDCAGNPCLHGGSCIDL
VNDYRCVCRLPHSGRNCEHTLDPCMPNQCRHGGRCVAEASYAKFTCQCPAGWAGALCDRDVDECAVTAPC
HNDATCLNTEGSYTCVCAHGYEGKDCAINTDDCASFPCQNGATCLDSIGDYNCVCASGFTGKHCEVDIDE
CQSHPCMNGATCNQYVASYTCTCPLGFSGINCQTNDEDCTDSSCMNGGTCIDGVNSYNCSCPPGYTGSNC
QFRINMCDSSPCANGATCYDHVTHYSCHCPYGYAGKHCEEFVDWCEGNPCENGATCSQKGPHYTCTCAPG
WSGKLCDVEMVSCKDAAIRKGVKLKQLCNNGTCEDIGNSHRCHCLDGYTGSYCHKEINECESAPCQNGAM
CKDLIGTYQCQCAKGFQGQNCELNINDCLLNPCQNGGTCHDLIDNFSCSCPFGTLGKICEINVNDCTSDA
CHNNGTCIDKVGGFECKCPPGFVGLRCEGDINECLSNPCSAPGTQDCVQLVNDYHCNCKPGFMGRHCEAK
VNFCANSPCQNGGICTAIQGGHECLCNDGFYGKNCEYSGYACDSNPCQNGGYCRTSEIGGYVCECLSGLS
GINCEIDSLNECLTSPCKHPEARCFDKPGDYLCYCPRQWTGKNCDIYDPHSKGRYGSPVGEVFQNNPGLN
YQELDLAFQREQCVKYGCKEKRSDQHCDEECNTYACDFDGNDCSLGLNPWANCSAPINCWKVFMNGECDE
VCNTKACLFDGRDCEKSLQRCNPIYDAYCQKHYANGHCDYGCNNAECNWDGLDCENEPPELAEGVMSVIL
LMDIRTFKESSVAFLRDLGHQLRTTVLIKKDHLGNDMVYPWKGVTNIGLQDTDFGKKHHVVFTERGQTGV
QIYLEIDNRKCTSTSNSECFNSAREAAEFLAATAAKHSLSPDFPIFQVKGEVTSEVPDEAATNSKYVFIG
VIVVLLVGLLIGVLVTAQRKRAAGITWFPEGFIRSSSSSRRRSRRRGPDGQEMRNLNKNGSIGCIDVDIN
GGHMGPPQWSDDDDDGSAPPRAKRPRGPGEANGAPGGYASDHTAITDYEEAGHDPRVWTQHHLDAADIRV
PPSMMTPPAIHDGHMDVDARGPLGMTPLMVAAVRGGGLDTGSDAEDEQTAHIISDLVAQGAQLNAAMDKT
GETSLHLAARYARSDAAKRLLDAGADANSQDNTGRTPLHAAVAADAMGVFQILLRNRATNLNARMHDGTT
PLILAARLAIEGMVEDLINADADINAADNSGKTALHWAAAVNNVDAVNVLLLHGANRDAQDDKDETPLFL
GAREGSYGACRALLDAMANREITDHMDRLPRDVAQERMHDDIVRLLDEHCPRPQHHHHLMPSPTPHPQLI
SQPTVIGAGGGQAAAKGKHKKRTKPGPDSPSETYDNNNSQIRRKPSVKKNNKKIAQEVPQSVDSLGSSLS
PVESPLPNLQDLPSPYEATSVYCNAVAQYAGVEHALMPHKQPPSYEDCVKTGQTLQAGNGGYGGGLGATL
SPPYSNHSPTHSNHTTSPHAYIGSPSPGKSRPSLPTSPAHMAALRHSHQHQLDAAAYSAALAHLSGGGAH
SAQLQAVMTHAAALGQVQGHHPALTNIMSGVYGSWGIGDTFPTPSPESPDHWSTPSPQTPLTHSPHSDWS
ERAALSPNEVQQPGKAASEAIFI

>XP_027838220_1 NOTCH Aphis gossypii
MRRRNPGRTFVGTCLLLAFWTLAAGPDGASGSTGIVSCSPNPCLHGGTCYMKKTGEYACNCTGLFVGPYC
QWKNPCHTGPVPRCQNSGTCAVTQVSPHSQPGFSCQCPLGFTASLCEIPISNACDSKPCQNGGTCWLHNI
KEHRCNCAPGFTGPNCELEDHCASGPCKNGAECTSKDDSYECTCAPGFTGTTCSEDIEECSTTEPCVHGQ
CINTHGSYACICEPGYTGKNCEMVYVPCDPSPCMNNGRCMQIDDLNYECKCKSGFRGKNCEENIDDCIPH
ACLNGGSCVDGVNSYTCSCPAQWTGDSCEMDVDECAMRPSVCHNGATCTNSLGSYNCICVNGWTGQDCSV
NIDDCAGAACFNGATCIDRVGSFHCQCTYGKTGLLCHLDDACTSNPCHTDAICDTSPINGSYTCSCASGY
KGIDCSEDINECEQGSPCEHDGVCVNTPGSFACNCPQGFTGPRCETNVNECDSHPCKNEGSCLDDPGTFR
CVCMPGFTGTQCEVDVDECETNPCENGGVCTDMINGYKCSCPAGFSGPRCQINIDDCVSSPCKHGGICHD
SIAGYQCECSPGFTGFNCENNINDCLSNPCKHGECIDGQNSFTCSCHPGYTGLLCQDQLDECASAPCQHG
GTCEDLINGYQCRCRAGTSGPNCEVNINECVSNPCRNGAKCIDGINKYSCDCLPGFTGLHCEMNVDECAS
SPCANGGTCVDLVAGWRCECPRGYYGPRCLSDIDECASNPCSLNALRCEDGLNQFICHCRPGYTGKRCDI
DIDECSSNPCQHGGVCTDRVNGYTCQCKPGYSGHNCDVNIDDCAINPCKNGGSCIDLVNAYKCVCQLPFT
GSECQSRLDPCTPNRCRNGAKCSPSSNFLDFSCECSIGWKGRLCNEDVDECALTAPCRNGATCQNTDGSY
KCACAPGFQGRDCVINTDECASSPCQNGATCLDGIGDYTCMCSDGFSGRHCEVDIDECLSQPCLNGATCK
QYVNSYTCTCPVGFSGMHCLTNDQDCTDSSCMNGATCVDGINNYTCICPTGYTGLNCQTRINECDSSPCE
NSGTCLDHGKYYTCHCAYGYTGKNCESLVDWCSGGGGIPQPCENGATCKQIQNLYQCVCQPGWTGKVCDV
EMVSCNDASLRKGVRRDALCHNGGVCEDIGNSHRCHCADGYSGSYCTKEINECDSAPCQNGATCRDLVAG
YCQCPRGFQGQNCELNVDDCHPNPCQNGGTCRDLINSFSCSCPPGTLGIICDINIDDCSPEACHNNGTCI
DRVGGFDCRCPAGFVGHRCEGDINECLSNPCDPYGTLDCVQLVNNFHCNCRAGYMGRHCETKVNFCESSP
CQNGGVCSQVEGGHTCVCPKEFSGRNCEFFGVDCDSSPCQGDGVCHSLEHGGYQCECPPGTAGIHCEVDS
YNECESNPCEHDGTCQNKLGDYACFCPTYWSGKNCNIYDSKFKGGLGKFPSKGIMTKKDYDWERELAACV
TNGCAAKSQDNRCHQECNTAACDFDGGDCSLGLNPWRNCTTTKNCWQVFADGRCDVECNTPECLYDGRDC
ERTLMPCNPIYDAYCQSHYANGHCDYGCNNAECNWDGLDCEREPPKIAEGAMRLILRMDYHQLLSNLTSF
LREVGRELRATVRVKQDELTGKQMIFPAESPPGAVVVYLEIDNRKCEITRDVECFSSGTGAAGFLAASAA
SHALSTSFPIYRAEGVGPGSQIPIEQPRSSTALVLTGMFLILVVGLSLGVLISTHRKKANGITWFPEGFL
RTGSNSSRTSTQRRVPDGQELRTMKQNNMTLSCMDMNSGVMTMGRGAGAWSDEDAEGDMPPAKRHRPAPI
LSQPLDNPYDDVWSHCTLNSNDNKATVMYTPPSRETEVNERLPGGLTRLMDVTVAGGAGLDTSIDNEDEG
EQDATTNMISELVSQGAELNATLDKTGETSLHLAARYARADAAKRLLDMGADVNFQDHTGRTPLHAAVAA
DAMGAFQILLRNRSTNLNARMHDGTTPLILAARLAIEGMVEDLIHADADINIPDNSGKTALHWAASVNNV
DAVNILLANNANKDAQDDKDETPLFLAAREGSFEACKALLDNFANREIADHMERLPRDVASERLHHDIVR
LLDSHVAHPNQTMVPVNNNFMSKSQRNRVSRPLVPLPKNTSTTMTNTTTPATEIDLGMCLFTDSQHMMSA
HSNINIPGMKLSNGGSGGSTKGKKRSKPSNPTSPADSMDSNLSLKRKGSVKKPPPLPPTSAMSSSAAAPS
NKKPFGLDVTCASGPNNMDLMALDVSRLYGGGGGGLPQQPPAYEECLSQLPSASQRPMANYGAAMHHQQH
QQQQQQQQQQQQQQQQQQQQPDYRVIHQQMMGMQTSFQEPSPPHSVVMSPSPGKTRPSLPTSPTHMQALR
HATMQAVDPFSQFHHFYGSVQQTPQSLQLPQSQHVQQYLTPPSDAAPESFPTPSPDSPWHWSSSSPNSNS
DWSEGISSPPNNNNNNNGHPNKVSDAVYI

>XP_031628992_1 NOTCH Contarinia nasturtii
MDIWIKLFVCTILLCGLISGTEGFTSCAPSPCKNGGQCISKPKGESYCNCTTRYVGEFCEHLNPCHTSSG
PRCQNGGMCEVDYTSAVPTFKCRCPIGFTASLCEISERNACDSGPCQNGGACHLKSLQDYVCSCAQGYTG
KYCEKQNLCASSPCNNGGTCISLPGGDFKCHCPKGFQGKTCSEDVEECNTKPCQHGGTCHNTLGSYQCSC
VAGYTGKNCESKYIPCAPSPCQNGGTCKSLGHYAYECKCPPGFQGVNCEQNIDDCPGNLCQNGGQCVDGV
NSYRCKCSPNYTGEYCENDIDECLTRPSVCQNGATCTNTNGGYSCICVNGWTGPDCSENIDDCADAACFN
GATCIDGVGSFYCRCIPGKTGLLCHLDDACTSNPCHADAICDTSPVNGSYTCSCASGYKGVNCTEDIDEC
VQGSPCEHNGICVNTPGSFACNCSQGFTGPRCETNVNECESHPCQNDGSCLDDPGTFRCVCMPGFTGTQC
EININECENSPCLNGGSCMDMINGFKCVCPIGFSGSRCQTNIDDCMSQPCRNNGICHDSIASYTCECPPG
YTGFSCETNINDCQSSPCYRGTCIDGDNSFTCQCNPGYTGELCQTQINECESNPCQFEGHCEDLVGGYRC
RCKPGTSGENCEVNVNECHSNPCRNGATCIDGINRYTCKCVPGFTGAHCEINIDECASNPCANNGVCMDL
INGFKCECPRGYYDARCLSDVDECASNPCVNGGRCEDGVNQFICQCPSGYGGKRCEKDIDECDSNPCQHG
GICIDGLNSYTCNCMPGYTGENCETNIDDCVAQPCRNQGSCIDLVNGYKCVCKIPYTGRNCDYKMDPCHP
NQSIHPNRCHNGAKCTPSSNYQDFSCTCPLGYTGRLCDQDINECALQSPCRNGATCKNVPGSYQCLCAEG
YEGRDCTINTDDCASFPCSNGGTCLDGIGDFTCLCLDGFEGKHCEIDIDECASNPCRNGATCNQYVNSYT
CRCPLGFSGMNCQTNDEDCTESSCMNKGTCIDGINSYNCSCSAGYTGSNCQYKINKCDSQPCRNGATCTD
HNNDYSCHCAYGFTGKDCTEYVDWCSQNPCENGASCSQRENTYKCSCLSGWTGKLCDVEMVSCKDAAIRK
GVNVKELCNNGTCENFGNSHKCHCHLGYTGSYCQKEINECESQPCQNGGTCKDLIGFYQCICRRGFQGQN
CELNIDDCRPMPCRNGGTCHDLVNGCSCSCPPGTLGMYCEVNIDDCVSGACHNNGTCIDKVGGYDCLCPP
GFVGSRCEGDINECLSNPCSSEGTLDCIQLVNNYHCNCKPGYMGHHCEIKIDFCATAPCQNGGLCSARAG
GYHCECSEGWYGKFCENSGHDCDASPCVVGNCEVVIGGGYRCICPVGTSGENCEIDTFDECNPNPCKRGA
ACENKLGDFMCYCPAKWSGKTCNEFDPSYKGWIPSGGMLLDLEHQREQCNKKGCGSKRGNRKCDEECNTY
ACDFDGNDCTLGVNPWANCTATTVNCWEVFGNGVCNDECNNQHCLFDGRDCDKRLRPCAFDAYCAENYAN
GVCDQMCNSAECNWDGLDCDKLNTPKLATGMISAIFLMSESEFKERSIQFLRDMGHQLRTNLRIKKDNLG
NDMIYSWHGDIDEMQTFSKKAIQVFMEIDNSRCQAILGAECFETAQDAAGFIGASARVMSNPDFRLYKVR
GVNSPDEPMGPPANGKYVALGAFTIILASFLLGIMITAKRKRAYGQIWRPEGFFTTSSRSGQRRGPDGQE
MRNLNKNSSLACIDASTNGQMGHSHQWSDDESQVPKRGRYEYDHTTSTDYEEPNNRCWTQQHFEAAAIRI
PASIMTPPSHHEKHDVDARGPCGMTPLMVAASQGVGVDLVGELNEDESTVQAISELLAQGAELNATMDKT
GETSLHLSARYQRADAAKRLLDAGADANCQDATGRTPLHTAIAADAIGVFQILLRNRATNLNSRMHDGTT
PLILAARLAIEGMVEDLITAEADINAADNSGKTALHWAAAVNNVDAVNILLMHHANRDAQDEKDETPLFL
AAREGSLEACKALLDNFANREITDHMDRSPRDVACERQHNDIVRLLDEHVPRSPQMMPIMQNTVVNSPPC
QSQLVSQPTVIPNSGKQNKPQKKKQQKASASNNNNNPNSPDDETTLKRKSTAKKTSTSTKKTNAQPVLPD
IQLSSDGVFSTEDSPVASLPSPIQYDTASLYSNALAHHGIDVMTPKQPPSYDDCIKNAQSMQSLHNINFD
NYGYTMGSPFPDLMNTQRSVPNVNNMGDQGLSPPYSNQSPPYSVQSNMALSPQGYIDSPSPAKNRPCLPT
SPTHIQAMRHATQQKHGAQLHALNSTGSSVQSPLSSSSSHCSNSPHSQSQLQHMQQQQLQMQAQQQQQQQ
QQQQQQQQQQQQQQQQQQQQQQQQQQQQQAQQSQMQQQQHDFLQQLQQQTQPQVSQPQQDQNQASSTQQQ
NDGSNNGAIMDFEYELSMAEIASYCSITGQMNHGSMSQHTNSTQSSPHSQQNYYQYLTPPSQHSGGITPQ
HMTHTLDSFPTPSPESPGHWSSSSPHSNSDWSEGINSPPANNMNYMANTGGNQTNKGTDAIYI

>XP_029710542_1 NOTCH Aedes albopictus
MWSFITTTTTARRRSPVGTSGLSNTRINMLIVGLFLIVLIDSTSGFLSCSPSPCKHGGTCISKPNGGSYC
NCTTRHTGDFCEFTNPCHIGAGPRCQNGGICEVTFPNGIPSFSCRCPIGFTESLCEIPVKNACDSSPCNN
GGTCKLRSLSEYSCHCATGYSGKHCDKQNLCASSPCRNGGTCTLSVNGHVKCMCPKGFKGLTCSEDIEEC
IKNPCVNGGTCVNTHGSYQCNCEAGYTGKNCESHYIPCSPSPCQNGGTCKQSTKFHYECKCPPGFQGKNC
EENIDDCPGNMCQNGGTCVDGVNAYHCKCPPSFTGDYCDTDVDECVQQPTICKNGATCTNTHGGYNCICV
NGWNGPDCSNNIDDCVDAACFNGATCIDGVGSFYCRCTPGKTGLLCHLDDACTSNPCHADAICDTSPING
SFTCSCAMGYKGIDCSEDIDECDQGSPCEHNGICVNTPGSFACNCTQGFTGPRCETNVNECESHPCQNEG
SCLDDPGTFRCVCMPGFTGTQCEIDIDECATNPCLNGGICRDMINSFKCTCAIGFTGLRCQINIDDCLSQ
PCRNGGICHDSIAGYTCECPPGYTGMSCETNINDCASNPCHRGHCIDGDNSFTCQCNPGYTGYLCQIQIN
ECESNPCQFGGHCEDLVGGYICRCQPGTSGLNCEVNVNECHSNPCRHGAKCIDGINRYTCQCVPGFTGTH
CETNINECASDPCANGGVCMDLVNGFRCECPRGYFDARCLSDVDECASNPCINGGRCEDGVNQFICHCPP
GYGGRRCETDIDECGSNPCQHGGICRDGLNSYTCQCMPGYSGRNCEINIDDCVNNPCRNGGSCIDLVNGY
KCVCRVPFTGRDCESKMDPCLPNRCRNGAKCSPSQNYMDFSCSCTLGYTGRLCDEDINECALSSPCRNGA
TCRNTNGSYQCLCAKGYEGRDCTVNTDDCASFPCQNGGTCLDGIGDYTCLCVDGFEGKHCEVDVNECVSM
PCQNGATCTQYVNSYTCTCPLGFSGMNCQTNDEDCTESSCMNGGTCIDGINSYNCSCQAGFTGSNCQYKI
NKCDSQPCRNGATCYDYDNDYTCHCSYGYTGKQCMDYVDWCSQSPCENGATCVQRENVYQCICAPGWTGK
LCDVEMVSCKDAAIRKRVEQKLLCHNGTCEDFGNSHRCHCQQGYTGSYCQKEINECESQPCRNGGHCKDL
IGSYKCICKKGFQGQNCELNIDECKPNPCRNGGICHDLINDYKCSCPPGTLGVLCEINTDDCVPGACHNN
GSCIDKVGGFECRCPPGFVGSRCEGDINECLSNPCSNPGTLDCVQLVNDYHCNCKPGHMGRHCEIKVDFC
ANSPCLNGGICSIRQSGHHCVCTDGYYGKNCEFSGHDCDSNPCINGLCQIADDGGYRCECPLGTSGVNCE
IDILDECNSSPCERGAACQNKLGDFECFCPPKWAGKTCNIYDPSYKGWFESDTKKKGILNIYAIDLEYQR
AQCVKKGCREKQGNHRCDEECNTYACDFDGNDCSLGINPWLNCTASINCWEVFQDGICNEECNNAQCLFD
GRDCEKKLQPCNPVYDAYCQKHYANGFCDYGCNNAECNWDGLDCENDREPAQLAEGAISIILLMDMETFK
KNSVQFLRDLGHQLRTTVRIKKNSAGMEMIFPWKGGTALQGLAESEFGRKHHVVYTETRQTGIQVFLELD
NRKCIGMTGAECFGTASEAAEFLAATASKHSLSKQFPIYQVKGVNPDDDGLPEQTNTNYVLLGFFIGLLL
FAMCGVLVANRKRAHGVTWFPEGFFTANTNVRRPSRRRPDGQEMRNLNKNPSMVDMANGHMGNSQQWCNS
DDESEMPQPKRLRGIDQGYSSDHTAITDYEETEPRVWSQQHFEAADIRDHPAMMTPPTHHDGGHNDVDVR
GPCGMTPLMVAAVRGGGIDSGEDIDAADDSTAQIISELVAQGAELNATMDKTGETSLHLAARYARADAAK
RLLDAGADANSQDNTGRTPLHAAVAADAMGVFQILLRNRATNLNARMHDGTTPLILAARLAIEGMVEDLI
TADADINAADNSGKTALHWAAAVNNVDAVNILLTHGANRDAQDDKDETPLFLAAREGSFEACKALLDNFA
NRDITDHMDRLPRDVASERIHQDIVRLLDEHVPRSPQMVTTIPNTIMSPTTHPHMITHPTIIASTKQSKQ
KKRAKMNGVGGPQNPNSPDNDGSIRRKAVAKKPTPGAKKNNNLGDVQISDDQLSSVESPLANIPSPYDTV
SLYSNAMAVHQLDTMTGAGTGKKPPSYEDCIKSAQSMQSLHNINLDNYGYSMGGAGNTPFQDLLMNQRNN
VAANMLHAMHAMGESGLSPPYSNQSPPHSVQSNLALSPQGYIGSPSPAKTRPSLPTSPTHIQAMRHAQQQ
KHGVQMISNGSMQQQQQQQQQQQQQQQQQNSGSIGCGPQQQQQQSSSNNNSSNNTNSAMLAGLQMSFVNG
SSGLELAGFCSPTGQGSQATTSQNTTATTISSPSSSTMSSAHLSPMSSASAHCQQSTLNSQQSSFYQYLT
PPSQHSGGITPQHLVQTLDSYPTPSPESPGHWSSSSPHSTSDWSEGVQSPAAANMNVYVTSAAPGGHQAN
KGSEAIYI

>XP_017099259_1 NOTCH Drosophila bipectinata
MQLQRSRRRSRAVVSTWILSKMLALPRSASLLPSLLLLTLAFANLPNTVHGGTDTALVPISCTSVGCQNG
GTCITKNNGKTFCACDPHYVGDYCQHRNPCTSVRCQNGGTCQVIFRNGRPGISCQCPLGFEQSLCEIPVP
NACDRVRCQNGGTCQLKTLEEYTCSCANGYTGDHCETKNLCASSPCRNGATCTALAGSSSFTCTCPPGFT
GHTCSEDVEECQSNPCKYGGTCVNTHGSYQCMCPTGYTGKDCDTKYKPCSPSPCQNGGTCRSNGLSYDCK
CPKGFDGKNCENNVDDCVGHRCQNGGTCVDGISDYRCQCSPNFTGPFCQHDVDECAQRPPVCQNGATCTN
THGSYSCICVNGWTGPDCSENIDDCVQAACFYGATCIDGVGSFYCQCTKGKTGLLCHLDDACTSNPCHAD
AICDTSPINGSYACSCAPGYKGVDCSEDIDECDQGSPCEHNGKCVNTPGSYRCNCSQGFTGPRCETNINE
CESHPCQNEGSCLDDPGTFRCVCMPGFTGTQCEIDINECQSNPCLNDGICHDKINGFKCSCALGFTGARC
QTNIDDCLSQPCRNRGICHDSIAGYSCECPPGYTGSSCEININDCDSNPCHRGKCIDGDNSFKCLCDPGY
TGYICQKQINECESNPCQFDGHCQDRVGSYFCQCQPGTSGKNCEINVNECHSNPCNNGATCIDGINSYSC
QCVPGFTGQHCEKNVDECISSPCANNGVCIDQVNGYKCECPRGFYDAHCLSDVDECASNPCVNEGRCEDG
INDFICHCPPGYTGKRCEQDIDECSSNPCQHGGTCYDKLNAFSCQCMPGYTGHKCETNIDDCVTNPCGNG
GTCIDKVNGYKCVCKVPFTGRDCESKLDPCASNRCKNDAKCTPTPNFLDFSCTCKLGYTGRYCDEDIDEC
SLSSPCRNGASCLNVPGSYRCICTKGYEGRDCAINTDDCASFPCQNGGTCLDGIGDYSCLCVDGFDGKHC
ETDINECLSQPCQNGATCSQYVNSYTCTCPLGFSGINCQTNDEDCTESSCLNGGSCIDGINSYNCSCLSG
FTGANCQYKLNKCDSNPCLNGATCHEQRDEYTCHCPSGFTGKQCSDYVDWCSQSPCENGATCSQIKHQFS
CKCSAGWTGKLCDVQTISCQDAADRKGLSLRQLCNNGTCKDHGNSHVCYCSQGYAGSYCQKEIDECQSQP
CQNGGTCHDLIGAYKCSCPQGFQGQNCELNIDDCAPNPCQNGGTCHDLVNNFSCSCPPGTLGIICEINQE
DCEPGACHNNGSCIDRVGGFACVCPPGFVGARCEGDINECLSNPCSNAGTLDCVQLVNNYHCNCRPGHMG
RHCEHKVDFCAQSPCQNGGNCNVRQSGHHCICNNGFYGKNCELSGQDCDSNPCLVGNCVVEDDGFGYRCE
CPRGTAGEHCEIDTMDDCQPNPCQKGAACENRLGDFECLCPAKWHGKRCDIYDANYPGWGDAGGFMGSGV
TASSKDRYAEDLKVQRALCVQKGCTEKQGNGYCDQECNSYACNFDGNDCSLGINPWANCTAHECWNLFKN
GRCDQDCNNAACHYDGHDCESQLKSCNSLYDAYCQKHYGDGLCDYGCNNAECSWDGLDCENTTQTPVLAE
GSMSIVMLMNVDQFRMIQAQFLRNMSHMLRTTVKLKKDSMGQDMIFNWRDTVRVPDIEDTDFARENKIIY
THKVYQTGIQVTLEIDNRKCTECFSHAVEAAEFLAATAAKHQLLNDFQIHSVRGIKNPGDEELGEPSANV
KYVITGIILVIIVLAFFGMVLSTQRKRAHGVTWFPEGFRAPAAVMSRRRRDPHGQEMRNLNKQVGLQSQG
VGQSGAHWSDDESDMPLPKRQRSDPVSVVGLGNNGGYASDHTMVSEYEEADQRVWSQAHLDVADVRAIMT
PPAHQDGKHDVDARGPCGLTPLMIAAVRGGGLDTCEDIENNDDSTAQVISDLLSQGAELNATMDKTGETS
LHLAARFARADAAKRLLDAGADANCQDNTGRTPLHAAVAADAMGVFQILLRNRATNLNARMHDGTTPLIL
AARLAIEGMVEDLITADADINAADNSGKTALHWAAAVNNTEAVNILLMHHANRDAQDDKDETPLFLAARE
GSYEACKALLDNFANREITDHMDRLPRDVASERLHHDIVRLLDEHVPRSPQMLSMTPQAMIGSPPPGQQP
QLITQPTVITAGAGNGAGNGGNNGPASGKQSNQTAKQKAAKKAKLIEGSSPDNGLDAAGSLRRKASSKKT
NAASKKAAAVAGGGLNPLQAAATTATAAATTAATTTATAATTAATTTTTAATTASRRGTNGSTFGTRWHA
GRFTANP

>SPP88533_1 NOTCH Drosophila guanche
MHLQRSRQRSRAFTWINKMFALPLLTLTLMLAFANLPSSVQGTDTALMARSCTHMGCQNGGTCITQNNGK
SYCTCDSRYVGDYCEYRNPCSTVRCQNGGTCQKTFGNGGISPGFSCKCPLGFNESLCEIAVPNACDRHRC
YNGGTCQLKTLQEATCACANGYTGEHCETKNLCASSPCRNGATCTALAGSSSFTCTCPPGFMGRTCAEDV
EECQSNPCKYGGTCQNTHGSYNCVCPTGYKGKDCDEKYKPCNPSPCQNGGNCRSNGLSYDCKCTTGFEGK
NCDQNIDDCSGNMCQNGATCIDGINDYRCSCPPNFTGRFCEDDVDECALRPAVCQNGATCTNTHGSYSCI
CVNGWAGSDCSENIDDCVQAACFYGATCIDGVGSFYCQCTKGKTGLLCHLDDACTSNPCHEDAICDTSPI
NGSYACSCATGYKGVDCSEDIDECDQGSPCEHNGICVNTPGSYRCNCSQGFTGPRCETNINECESHPCQN
EGSCLDDPGTFRCVCMPGFTGTQCEIDIDECQSSPCLNDGTCHDKINDFTCSCALGFTGARCQINIDDCQ
SQPCRNRGICHDSIAGYSCECPPGYTGTSCEININDCDSNPCHRGKCIDGNNSFTCLCDPGYTGYICQKQ
INECESNPCQFDGHCQDRVGSYVCHCQPGTSGKNCEINVNECHSNPCNNGATCIDGINSYSCQCVPGFTG
QHCEKNVDECISSPCANNGVCIDQVNGYKCECPRGFYDAHCLSDVDECASNPCVNGARCEDGINEYICHC
PPGYNGKRCETDIDECSSNPCQHGGTCYDKLNAFACQCMPGYTGQKCETNIDDCVTNPCGNGGTCIDKVN
GYKCVCRVPFTGRDCESKLDPCASNRCRNEAKCTPSSNFLDFACTCKLGYTGRYCDEDIDECALSSPCRN
GASCLNVPGSYKCLCTKGYEGRDCAINTDDCASFPCQNGGTCLDGIGDYSCLCVDGFDGKHCETDINECL
SQPCQNGATCSQYVNSYTCTCPLGFSGINCQTNDEDCTDSSCLNGGSCIDGINGYNCSCLSGFSGANCQY
KLNKCDSSPCLNGATCHEQRDEYTCHCPSGYTGKQCGDYVDWCGQSPCENGATCSQMKHQFSCKCSSGWT
GKLCDVQTISCQDAADRKGLSLRQLCNNGTCKDHGNSHVCYCSQGYAGSYCQQEIDECASQPCQNGGTCR
DLIGAYECNCRQGFQGQNCELNIDDCAPNPCQNGGTCHDLVKDFSCSCPPGTLGIICEINQEDCVPGACH
NNGSCIDRVGGFECVCPPGFVGARCEGDINECLSNPCSNAGTLDCVQLVNNYHCNCRPGHMGRHCEHKVD
FCAHSPCQNGGNCNIRQSGHHCICNNGFYGKNCELSGQDCDSNPCLVGNCVVDDDGFGYRCECPRGTTGE
HCEVDTLDECQPNPCQQGAACDNLLGDYDCLCPSRWKGKRCHVYDASYPGWGGSSSSSLDRYKADLEQQR
AMCQQRGCQEKQGNGICDAECNSYACNFDGNDCSLGINPWANCTGPECWTVFKNGKCNDECNNVACHFDG
HDCERKLKSCNFLYDAYCQKHYGDGVCDYYCNNAECSWDGLDCENKTQSPQLAEGAMSVVMLMDVEQFRS
LQAQFLRNISHMLRTTVRMKKDSLGRDMIINWKDTVRMPEIEDSEFGRKNKILYTQQGYKTGIQIYLEID
NRKCTECFQHAAEAAEFLAATAAKHQINAFPIHSVRGVQSPGDDDGGEPPANVKYVIAGIILVIIALAFV
GMVLSTQRKRAHGVTWFPEGFRAPAAVMSRRRRDPHGQEMRNLNKQVAMQSQGVGQPGGHWSDDESDMPL
PKRQRSDPVSVVGLGNNGGYASDHTMVSDYEEADQRVWSQAHLDVADVRAIMTPPAHQDGGKHDVDARGP
CGLTPLMIVAVRGGGLDSGEDIENNDDSTAQVISDLLAQGAQLDATMDKTGETSLHLAARYARADAAKRL
LDAGADANCQDNTGRTPLHAAVAADAMGVFQILLRNRATNLNARMHDGTTPLILAARLAIEGMVEDLITA
DADINAADNSGKTALHWAAAVNNTEAVNILLMHHANRDAQDDKDETPLFLAAREGSYEACKALLDNFANR
EITDHMDRLPRDVASERLHHDIVRLLDEHVPRSPQMLSMTPQAMIGSPPPGQQPQLITQPTVISAGAAGN
GAGHGAGKQSNQTAKQKAAKKAKLIEGSSPDNGLDAAGSLRRKASSKKTNAASKKGAMNGGTSLNPVQLM
SGSTTGTGTGASVGAGAGAGAGAPNQPPAATTASLLSAAGAVMASELDASSPLGVNGMNGNLPSPYDTNS
MYSNAMAAPQPSGPNGAKQPPSYEDCIKNAQSLQSLPPGNGLDMIKLDNYGYSMGSPFQQELLNGQGHGM
NGNGGGSIGIGGNRNGNGMCGGLVGGLTGAGSSSSHEQGLSPPYSNQSPPHSVQSSLALSPHAYLGSPSP
AKSRPSLPTSPTHIQAMRHATQQKQFGGSNLNSLLGGGQVGPQSSPVSLGIISPTGSDMGIMLAPPQSSK
GSAIMQTLSPQQQQQQQQQQQQQQQQQQQQQQHQQQQQQQQQQQQQQQQQQQQQQQQQIGGLEFGSAGLD
LNGFCGSPDSFHSGQMNPPSIQSLMSGSSPSTNMLSPSSQHNQAFYQYLTPPSQHSGGHTPQHLAQTLDS
YPTPSPESPGHWSSSSPRSNSDWSEGVQSPAANNLYISGGHQANKGSEAIYI

>XP_020803020_1 NOTCH Drosophila serrata
MQSQRSRRHSRAQTTWICCWFSKMLAASLPMLLLALAFANLPSTVHGTDTALAPVSCTSSGCQNGGTCVT
QNNGKSHCVCDPNFVGFHCEHRNPCNSRRCQNGGTCQVTFRNGRLGISCQCPLGFDESLCEIAVPNACDH
VTCLNGGTCQLKTLQEYTCACATGYTGERCETKNLCAGSPCRNGATCTALAGSGGFTCSCPPGFTGPTCS
EDVEECQSSPCKYGGTCVNTHGSYQCMCPTGYTGKDCDTKYKPCSPSPCQNGGVCRSNGLSYDCKCPKGF
EGKNCEQNLDDCLGHKCQNGGTCVDGISEYSCRCPPNFTGKFCQEDVDECAQREHPVCQNGATCTNTHGS
YSCICVNGWAGLDCSNNTDDCKQAACFYGATCIDGVGSFYCQCTKGKTGLLCHLDDACTSNPCHADAICD
TSPINGSYACSCATGYKGVDCSEDIDECDQGSPCEHNGVCVNTPGSYRCNCSQGFTGPRCETNINECESH
PCQNEGSCLDDPGTFRCVCMPGFTGTQCEIDIDECQSNPCLNDGTCHDKINGFKCSCALGFTGARCQINI
DDCQSQPCRNRGICHDSIAGYSCECPPGYTGTSCEININDCDSNPCHRGKCIDDVNSFKCLCDPGYTGYI
CQKQINECESNPCQFDGHCQDRVGSYYCQCQAGTSGKNCEVNVNECHSNPCNNGATCIDGINSYKCQCVP
GFTGQHCEKNVDECVSSPCANNGVCIDQVNGYKCECPRGFYDAHCLSDVDECASNPCVNAGRCEDGINEF
ICHCPPGYAGKRCELDIDECSSNPCQHGGTCYDKLNAFSCQCMPGYTGHKCETNIDDCVANPCGNGGTCI
DKVNGYKCVCKVPFTGRDCESKMDPCASSRCKNEAKCTPSANFLDFSCTCKLGYTGRYCDEDIDECSLSA
PCRNGASCLNVPGSYRCLCTKGYEGRDCAVNTDDCASFPCQNGGTCLDGIGDYSCLCVDGFDGKHCETDI
NECLSQPCQNGATCSQYVNSYTCTCPLGFSGINCQTNDEDCTESSCLNGGSCVDGINGYNCSCPAGFSGA
NCQYKLNKCDSSPCLNGATCHEQRDEYTCHCPSGFTGKQCGEYVDWCGQSPCENGATCSQAKHQFSCKCS
AGWTGKLCDVQTISCQDAADRKGLSLRQLCNNGTCKDYGNSHVCYCAQGYAGSYCQQEIDECQSQPCQNG
GTCRDLVGAYECSCPRGFQGQNCELNIDDCAPNPCQNGGTCHDRVMNFSCSCPPGTVGIICEINKDDCKP
GACHNNGSCIDRVGGFECVCQPGFVGARCEGDINECLSNPCSNAGTLDCVQLVNNYHCNCRPGHMGRHCE
HKVDFCAQSPCQNGGHCSLRQSGHHCICSSGFYGKNCELSGEDCDSSPCRVGSCLVADEGFGYRCECPRG
TAGEHCELDTLDECSPNPCGQGAACDDLLGDFECLCPSKWRGKRCDIYDAAYPGWNGGGASSSSSSSSLA
NGNGGGAGIIGGMGSSGSERYAADLEQQRAMCEKRGCGEKRGNGVCDAECNTYACNFDGNDCSLGINPWA
NCSANECWNKFKNGKCNEECNNAACHFDGHDCERKLKSCDSLFDAYCQKHYGDGFCDYGCNNAECSWDGL
DCENKTQSPVLAEGAMSVVMLMNVEAFREIQAQFLRNMSHMLRTTVRLKKDALGHDIIINWKDNVRVPVP
EIEDTDFARKNRILYTSRPQLHQTGIQVYLEIDNRKCTECFSHAAEAAEFLAATAAKHQLRNDFQIHSVR
GIQSPDYEDGEPAANFKYVIAGIIMVILAIACLGMVVSTQRKRAHGVTWFPEGFRAPAAVMSRRRRDPHG
QEMRNLNKQAALQAQGVGLGQPGSHSHSHWSDDESDMPLPKRQRGDPASGLGMGLGLGLGSNGGYASDHT
MVSEYEEADPRVWSQAHLDVADVRAIMTPPAHQDGGKHDVDARGPCGLTPLMIAAVRGGGLDTGEDVESS
EDSTAQVISDLLAQGAELNATMDKTGETSLHLAARFARADAAKRLLDAGADANCQDNTGRTPLHAAVAAD
AMGVFQILLRNRATNLNARMHDGTTPLILAARLAIEGMVEDLITADADINAADNSGKTALHWAAAVNNTE
AVNILLMHHANRDAQDDKDETPLFLAAREGSYEACKALLDNFANREITDHMDRLPRDVASERLHHDIVRL
LDEHVPRSPQMLSLAPQAMVGSPPGQQPPQLITQPTVISAGGGNGNGSSGNGGAAGGKQSSQAAKQKAAK
KAKLIEGSPDNGLDAAGSLRRKASSKKASAASKKAAGLNGLNGGPGMTPGGAVGPPPPPNSAVAAVVAMA
HELDSSPVGVGVGVGLNPYDTSSMYSNAMAAPLANGNPGAGTGAKQPPSYEDCIKNAQSLQSLQSNGLDM
IKLDNYGYSMGSPFQQELLGGQGQGQGQGQNQGQGQGLGMNSSGGGGPRNVLPGGLCGMGGLNGGGNGSG
HEQGLSPPYSNQSPPHSVQSSLALSPHAYLGSPSPAKSRPSLPTSPTHIQAMRHATQQKQFGGSSLNSLN
SLLGGAGGGGGVVGGGGAQNSPVSLGIISPTGSDMGIMLAPPQSTKSSAIMQAISPQQQQQQQQQQQQQH
QQQQQQHQQQQQQHQQQQQQQQLGGLEFGSAGLDLNGFCGSPDSFHSGQMNPPSIQSSMSGSSPSTNMLS
PSSQHNQQAFYQYLTPPSQHSGGHTPQHLVQTLDSYPTPSPESPGHWSSSSPRSNSDWSEGVQSPAANNL
YISGGHQANKGSEAIYI

>XP_030568364_1 NOTCH Drosophila novamexicana
MQLQRSRRRCRAHRIWINEMLAGVALLLPLLALANFSSAQATETGTSLAISCTTLGCKNGGTCITQANGK
SYCACDTRYVGDNCEHRNPCLTGHGRCQNGGTCQVAFRNGRPGISCLCPLGFEESLCEIAVANACDQARC
FNGGTCQLKTLQEYSCICANGYTGDHCQTQNLCASSPCRNGGTCSALAGSSRFSCNCPPGFTGHTCSEDV
EECQSNPCQYGGTCVNTHGSYQCMCPAGYTGKDCDTKYKPCSPSPCQNGGTCRANGLTYDCKCPRGFEGK
NCDQNIDDCPGNLCQNGGTCVDGINDYRCNCPPNFTGRYCDVDVDECALRPSVCQNGATCTNTHGTYSCI
CVNGWAGSDCSENIDDCVQAACFDGATCIDGVGSFYCRCTAGKTGLLCHLDDACTSNPCHADAICDTSPI
NGSYACSCATGYKGVDCSEDIDECDQGSPCEHNGICVNTPGSFMCNCSQGFTGPRCETNINECESHPCQN
EGSCLDDPGTFRCVCMPGFTGTQCEIDIDECQSSPCLNDGICHDKINGFKCSCALGFTGTRCQINIDDCQ
SQPCRNNGICHDCIAGYSCECPPGYTGTSCEININDCDSSPCHRGKCIDGDNSFKCLCDPGFTGYLCQKQ
INECESNPCQFGGHCVDRVGSYLCHCLPGTSGKNCEINVNECHSNPCNNGASCIDGINSYSCSCVPGFTG
QHCELNVDECASNPCANNGVCMDLVNGYKCECPRGFYDARCLSDVDECASSPCVNDGRCEDGINEFICHC
PPGYTGKRCELDIDECASNPCQHGGSCFDKLNAFSCQCMPGYTGHKCETNIDDCLSNPCANGGTCIDKVN
GYKCVCKVPYTGLNCESQLDPCASNRCRNEAKCTPSPNFLDFSCTCKLGYTGRYCDEDIDECAFSSPCRN
GASCLNVPGSYRCLCTKGYEGRDCAINTDDCASFPCQNGGTCLDGIGDYSCLCVDGFDGKHCETDINECL
SMPCQNGATCRQYVNSYTCTCPLGFSGIDCQTNDEDCTESSCLNGGSCVDGINGYNCSCLPDYSGANCQY
KLNKCDSAPCLNGGTCHEQRDEYTCHCPSGFTGKQCSDYVDWCAQSPCENGASCSQLKHQFNCKCAAGWT
GKLCDVQMISCQDAAQRKGLSVKQLCNNGTCKNHGNSHVCYCSQGYAGSYCQQDIDECASQPCQNGGTCR
DLVGAYQCSCRQGFQGQNCELNIDDCAPNPCQNGGTCHDLVHGYSCSCPPGTKGMLCELNHDDCKPGACH
NNGSCIDRVGGFECACPPGFVGARCEGDINECLSNPCSNAGTLDCVQLVNNYHCNCRPGHMGRHCEHKVN
FCAKSPCQNGGVCSTKQSGHHCVCADGYYGKNCEFSGQDCDSNPCRAGNCIIEDAGGYRCECSRGTAGQH
CEIDTLDECQPNPCLQGAACDNLLGDYDCLCPSKWTGKRCEIYDASYAGWSGAAGGGGGIYAADLDQQRA
LCEKRGCPEKQSNGVCDSECNTYACNFDGNDCSLGINPWANCTARECWRVFMDGQCNQDCNNAACLYDGR
DCEQKLKRCASIYDAYCQKHYGDGYCDYGCNNAECSWDGLDCEKSEQSSQLAEGAMSVVMLMDMRQFRAE
QAQFLREMSHVLRTTVRVKKDALGNDMIFSWKGASRMPDIQDTEFGRKHKILYTQRNGQTGIQIYLEIDN
RKCTECFNRATEAAEFLAASAAKHTFTNRYPIYSVRGVQSPGEGEGAESPANVKFVIMGIVLVVIALVFF
GIMLGTQRKRAHGVTWFPEGFRAPAAAVMSRRRRDPHGQEMRNLNKQVGLAQAQAHQLAGGVGSAGIGVG
GGSHWSDDESDMPQPKRQRADQLNSGGLAGLGGGVGGGSVAGLTSVGYASDHTMISEYEEADQRVWSQAH
LDVADVRAIMTPPAHQDGGKHDVDARGPCGLTPLMIAAVRGGGLDSGEDIENNEDSTAQVISDLLAQGAE
LNATMDKTGETSLHLAARYARADAAKRLLDAGADANCQDNTGRTPLHAAVAADAMGVFQILLRNRATNLN
ARMHDGTTPLILAARLAIEGMVEDLITADADINAADNSGKTALHWAAAVNNTEAVNILLMHHANRDAQDD
KDETPLFLAAREGSYEACKALLDNFANREITDHMDRLPRDVASERLHHDIVRLLDEHVPRSPQMISMTPQ
AMIGSPPPGQQPQLITQPTVIPAGGGAGKQSSQAAKQKAAKKAKLIEGNSPDNVLDSSAGGPVGNMGSLR
RKASSKKGNNNNHNNHNNNNNGSSAASKKAMNGLNAAQLLTSSAIAQVTNNNCTDLDSPPPPTIATAGGG
GNGNVNGQLVNLPSPYDTSSMYSNAMAAPPNNNNGTKQPPSYEDCIKNAQSLQSLPANSLDMIKLDNYGY
SMGSPFQQEMLNGQALGLSGGRSTNTLCGLVNGAPNGGHEQGLSPPYSNQSPPHSVQSSLALSPHAYLGS
PSPAKSRPSLPTSPTHIQAMRHATQQKQFGSNLNSLLGGGNGSMGPQSSPVSLGIISPTGSDMGIMLAPQ
SSNNAKSSAIMQTLSPQMQQQQQQQQQQQQQQQQQQQQQQQQQQQQQQQQQQQQQQQQQQQQAIGGLEFG
SAGLDLNGFCGSPDSFHSGQMNPPSIQSSMSGSSPSTNMLSPSSQHNQAFYQYLTPPSQHSGGHTPQHLV
QTLDSYPTPSPESPGHWSSSSPRSNSDWSEGVQSPAANNLYISGGHQANKGSEAIYI

>XP_023037219_1 NOTCH Drosophila willistoni
MMALPILMLLLMLQATSSSVQATETSVVLATVSCTTLGCKNGGTCITHTNGKSYCNCDARYVGDYCEHRN
PCLTMGHGRCQNGGTCQVAFRNGRPGISCQCPLGFGESLCEIAVANACDHTRCFNGGTCQLKTLQEYTCA
CANGYTGEHCETQNLCASSPCRNGGTCSALAGSSSFSCKCPPGFTGHTCSEDVEECQSNPCQYGGTCLNT
HGSYKCMCPAGYTGKDCDTKYKPCSPSPCQNGGTCRANGLTYDCKCPRGFEGKNCEQNIDDCPGNLCQNG
GTCVDGIYDYRCNCPPNFTGRYCEDDVDECAMRPSVCQNGATCTNTHGSYSCICVNGWTGSDCSVNIDDC
VQAACFNGATCIDGVGSFYCRCTPGKTGLLCHLEDACTSNPCHADALCDTSPINGSYACSCATGYKGGDC
SEDIDECDQGSPCEHNGICVNTPGSFMCNCSQGFTGPRCETNINECESHPCQNEGSCLDDPGTFRCVCMP
GFTGYQCEIDIDECQSNPCLNDGTCHDKINGFKCSCALGFTGSRCQINIDDCQSQPCRNRGICHDSIAGY
SCECPPGYTGASCEININDCDSNPCHRGKCIDGDNSYKCVCDPGYTGYLCQKQINECESNPCQFGGHCVD
RLGSYLCHCLPGTSGKNCEINVNECHSNPCNNGATCIDGINSYSCQCVPGFTGQHCEQNIDECASSPCAN
DGVCIDLVNGYKCECPRGFYDARCLSDVDECASNPCVNDGRCEDGVNDFSCRCPPGYNGKRCELDIDECS
SNPCQHGGSCFDKLNAFSCQCMPGYTGHKCETNIDDCLSNPCGNGGTCIDKVNGYKCVCKVPFTGRDCES
KLDPCASNRCRNEAKCTPSRNFLDFSCTCKVGYTGRYCDEDIDECAQSSPCRNGASCLNIAGSYRCLCTK
GYEGRDCAINTDDCASFPCQNGGTCLDGIGDYSCLCVDGFDGKHCETDINECLSLPCQNGATCHQYVNSY
TCTCPLGFSGIDCQTNDEDCAERSCLNGGSCIDGINGYNCSCLAGYSGANCQYKLNKCDSQPCLNGATCH
EQRDEYTCHCPSGFTGKQCSDYVDWCSQSPCENGATCSQVKHQFNCKCSAGWTGKLCDVQTISCQDAADR
KGLSLRQLCNNGTCKDHGNSHVCYCSQGYAGSYCQQEIDECASQPCYNGGTCHDLIGAYECKCRDGFEGQ
NCEINIDDCAPNLCQNGGTCHDLVLNYSCSCPPGTLGMLCELNQDDCVAGACHNNGSCIDRVGGFECNCP
PGFVGARCEGDINECLSNPCSNAGTLDCVQLVNNFHCNCRPGYMGRHCEHKVDFCVQSPCENGGHCSPKQ
IGHHCLCPDGYYGKNCEFSGQDCDSNPCEAGKCQIDDQNMIGYRCECPRGTAGERCEIDTMDECQPNPCL
QGAACDNLLGDYECLCPSKWSGKRCETYDLSYPGWSGASNKYSIDLEQQRAMCTKRGCPEKMGNGICDKE
CNSYACEFDGNDCSLGINPWANCSDPDCRRTFMDGQCNEQCNNAACLYDGRDCEQTLKRCNTIYDAYCQS
HYANGLCDYGCNNAECSWDGLDCEQQDISPQLAEGAMSIIMLMDNKEFEDQKAKFLREISYVLRTNVQIK
KDSRGNDMIFMWRGSTPMQSEIQDTDFIRKHKIVSTQRQGQTGIQIFLEIDNRKCTECFNRAAEAADFLA
ATAAMRSMNFPIYKVNGVPSPDDYDGGMDGASANVKYVITGIILVIIALAFVGMVLSTQRKRAHGVTWFP
EGFRAPAAGIMSRRRRDPHGQEMRNLNKQQQGVLAGHQGVGGGMVTSASGHHWSDDESDMPQPKRQRNEP
VSMLGGLNMAGTNGGYTSDHTMVSEYEEADQRVWSQAHLDVADVRAIMTPPTHQDGGKHDVDARGPCGLT
PLMIAAVRGGGLDTGEDIDTNDDSTAQVISDLLAQGAELNATMDKTGETSLHLAARYARADAAKRLLDAG
ADANCQDNTGRTPLHAAVAADAMGVFQILLRNRATNLNARMHDGTTPLILAARLAIEGMVEDLITADADI
NAADNSGKTALHWAAAVNNTEAVNILLMHHANRDAQDDKDETPLFLAAREGSYEACKALLDNFANREITD
HMDRLPRDVASERLHHDIVRLLDEHVPRSPQMLSMTPQTMIGSPPPGQQPQLITQPTVITAGAGNGGIAG
SKQSSQTAKQKAAKKAKLIEGNNSPDNLLDAAALVGAVGAGSLRRKASSKKANAASKKAMNGGIGMNGMN
PQQLMSNNNNNNSQPGVQQQQQQQQQQVQQQPPPTTTTTTTTNGTSGGGGTTTGPEQMDQSPTGNLSSPY
DTSSMYSNAMAAPPNNNGTKQPPSYEDCIKNAQSLQSLPVGNGLDMIKLENYGYSMGSPFQQDMLNGQAG
NGGVGGGLGGMNNIGRSTNTLCGGLIPNNNGHEQGLSPPYSNQSPPHSVQSSLALSPHAYLGSPSPAKSR
PSLPTSPTHIQAMRHATQQKQFGSNLNSLLGGSSQGPQSSPVSLGIISPTGSDMGIMLAPPQSSKSSAIM
QSLTPQQQQQQQQQQQQQQQQQQQQQQQQQQQQQAIGGLEFGSAGLDLNGFCGSPDSFHSGQMNPPSIQS
SMSGSSPSTNMLSPSSQHNQQAFYQYLTPPSQHSGGHTPQHLVQTLDSYPTPSPESPGHWSSSSPRSNSD
WSEGVQSPAANNLYISGGHQANKGSEAIYI

>XP_030386660_1 NOTCH Scaptodrosophila lebanonensis
MQRSVRRCSAAYCHREGRKSNNSNSSRTQTWIKMLTVALLFLLASANFGVVHATEITQALSCTSIGCKNG
GTCITQTNGKSYCSCETHYVGDYCEHRNPCLTGHGRCQNGGTCKVAFRNGRPTISCVCPLGFAESLCEIA
VPNVCDSSRCFNGGTCHLKTLQEYTCSCANGYTGKHCETQNLCASSPCRNGGTCSALAGSSSFSCNCPPG
FTGHTCNDDVEECQTNPCKYGGTCVNTHGSYQCMCPAGFTGKDCDTKYKPCSPSPCQNGGTCRANGLTYD
CKCPNGFEGKNCEENIDDCPGNMCQNGGTCVDTINAYRCNCPPSFTGLYCEVDVDECALRPSVCQNGATC
TNTHGSYSCICVNGWTGTDCSENIDDCRQAACFDGATCIDGVGSFYCRCTPGKTGLLCHLDDACTSNPCH
ADAICDTSPINGSYACSCATGYKGGDCSEDIDECDLGSPCEHNGICVNTPGSFMCNCSQGFTGPRCETNI
NECESHPCQNEGSCLDDPGTFRCVCMPGFTGTQCEIDIDECQSSPCLNDGACHDMINGFKCSCALGFAGA
RCQINIDDCQSQPCRNNGICHDSIAGYTCECPPGYTGASCEININDCDSNPCHRGKCIDGDNAYKCVCDP
GFTGSLCQIQINECESNPCQFGGRCVDRVGFYMCHCLPGTSGKNCEINVNECHSNPCNNGATCIDGINKY
TCKCVPGFTGVHCEINVNECASNPCANNGVCMDLVNGYKCECPRGFYDARCLSDVDECASNPCTNEGRCE
DGINEFICHCPPGYSGKRCDVDIDECSSNPCQHGGICFDQLNSFTCQCMPGYTGYKCETNIDDCVTNPCA
NGGTCIDKVNGYKCVCKVPFTGRDCESKLDPCSTNRCRNDAKCTPSPNYLDFSCSCKLGYTGRYCHEDIN
ECEPSTPCRNGATCLNVPGSYRCLCDKGYEGRDCAINTDDCASFPCQNGGTCLDGIGDYQCLCVDGFDGK
HCETDINECMSMPCQNGATCRQYVNSYTCTCPLGFSGINCQTNDEDCTESSCMNGGTCVDGINGYNCSCL
PGFTGSNCQYKVNKCDSSPCQNGATCHESRDEYTCHCPTGYTGKQCKEYVDWCAQSPCENGATCSQVGHQ
YSCKCNSGWTGKLCDVEMVSCQDAAIRKGVSLKQLCNNGTCKTHGNSHLCYCSQGYTGSYCQQEIDECES
QPCQNGGTCRDLVGAYKCVCRNGFQGQNCELNIDDCSPNPCQNGGTCHDLVQNFSCSCPPGTLGIICELN
QDDCVPGACHNNGTCIDRVGGLECACPPGFVGSRCEGDINECLSNPCSNAGTLDCVQLVNNYHCNCKPGY
MGRHCENKVDFCANSPCENGGVCSTKQSGHHCVCADGFYGKNCEFSGHDCDSNPCQAGTCIIADAGGYRC
KCPRGTAGVHCELDTIDECNPNPCLQGAACDNLLGDFDCFCPSKWTGKRCEIYDPKYPGWVSDTSRSASN
KYAADLEYQRELCNKRNCEQKKGNGVCDVECNNYACNFDGNDCSLGINPWANCTAPECWRVFMDGQCNKE
CNNTGCLYDGRDCEKKLNRCNAVYDAYCQKHYGDGFCDYGCNNAECGWDGLDCEQKEESPVLADGAISVV
MLLDIQQFREQQIEFLREMSHVLRTIVRIKKDSMGNDMIFIWKGASRMPDIEDTEFGRKHKILFTERNGQ
TGIQIYLEIDNRKCTECFNRAAEAAEYLAATASKHTFPQKFPIYSVRGVQSPGEDQPDSPTNLKYVITGI
ILGVLLLAFFGMVVTTQRKRAHGVTWFPEGFRTPANAIARGQRRRRDTNGQEMRNLNKQPSMACMSNDVN
MNSGHMGGHHAPQWSDDESDMPQPKRIRNEHGGYASDHTMVTEYEEADQRVWSQAHLDVADVRSIMTPPA
HQDGKHDVDARGPCGLTPLMIAAVRGGGLDTGEDIENTDDTTAQVISDLLAQGAELNATMDKTGETSLHL
AARYARADAAKRLLDAGADANCQDNTGRTPLHAAVAADAMGVFQILLRNRATNLNARMHDGTTPLILAAR
LAIEGMVEDLITADADINAADNSGKTALHWAAAVNNTEAVNILLMHHANRDAQDDKDETPLFLAAREGSY
EACKALLDNFANREITDHMDRLPRDVASERLHHDIVRLLDEHVPRSPQMITMTPQAMIGSPPPGQQPQMI
TQPTVIAAGKQTTQAAKNKAAKKAKLIEGSPDNGLIEGHVTAAGAGSLRRKASSKKGTNASSGGGTASKK
GVNGLTAAQLLNGLAPTTNPTTGHAAHGDSSSNQLLDASTLDSPPPTTTGLNSLPSPYDTTSMYSNAMAA
PPHPHAGELLGSNSTGNTLSNNGSKQPPTYEDCIKNAQSLQSLPANSLDMIKLENYGYSMGSPFHQELLN
GQALGMTGRNTLCGLGGPPNGTNLLGGHEQGLSPPYSNQSPPHSVQSNMALSPHAYMGSPSPAKSRPSLP
TSPTHMQAMRHATHQKQFGSNLNSLLGGGSNSTSIGTSNGGPQSNSSAAGSSPNSLSFQSSSSQSSPVSL
GIISPTGSDMGVMMAPQQQQQSQSNNTKSSAIMQSLTQQQQQQQQQQQQQQQQIGGLEFGSAGLDLNGFC
GSPDSFHSGQMNPPSIQSTMSGSSPSTNMLSPSSQHNQAFYQYLTPPSQHSGAHTPQHLVQTLDSYPTPS
PESPGHWSSSSPRSTSDWSEGVQSPAANNLYISGGHQANKGSEAIYI

>XP_023292445_1 NOTCH Lucilia cuprina
MWLLVKNHTFAKSDIFWIKYLTLFLLIFSILQGISAAGSSCLSVGCKNGGTCITKTNGGSYCNCSSKFVG
DYCEFPNPCLTGPGRCQNGGTCQVSYRNDRTLGISCVCPIGYTESLCEIKVPNACDSSPCHHGGTCNLKS
LDEYTCACVNGYTGKHCETKNICATSPCRNGGTCTSVSGGTSYKCICPTGFKGNTCIDDVEECNNNPCKH
GGTCLNTHGSYQCMCPAGYTGKNCESKYVPCSPSPCQNGGTCRSTGLTYECKCPEGYQGKNCEQNIDDCP
GHLCQNGGTCIDGINSYHCACPPNYTGENCEKDVDECAIRPSVCQNGATCTNSQGSYSCICVNGWTGPDC
SENIDDCVAAACFYGATCIDGVGSFYCRCTPGKTGLLCHLDDACTSNPCHADAICDTSPINGSYTCSCAT
GYKGVDCSEDIDECDQGSPCEHNGVCVNTPGSFRCNCSQGFTGPRCETNINECESHPCQNEGSCLDDPGT
FRCVCMPGFTGTQCEIDINECQSNPCLNGGICNDMINGFKCSCALGFTGSRCQINIDDCQSQPCRNNGIC
RDSIAGYTCQCPPGYTGLSCEININDCDSNPCHRGKCIDGDNRFTCVCDPGFTGYLCQTQINECESNPCQ
YGGHCVDRVGSYMCHCLAGTSGKDCEINVNECHSNPCNNGATCIDGINKYTCQCVPGFTGVHCEININEC
ASNPCANNGVCMDLVNGYKCECPRGFYDPRCLSDVDECASNPCINGGRCEDGINEFICHCPPGYGGKRCE
NDIDECSSNPCQHGGFCVDELNAFKCQCMPGYTGLKCETNIDDCINNPCANGGTCIDKVNGYKCVCKVPY
TGQDCESKLDPCATNRCRNDAKCTPSPNFLDFSCTCKLGYTGRYCDEDIDECKLSTPCRNGATCHNVPGS
YRCICAKGYEGHDCAINTDDCAMFPCQNGGTCLDGIGDYTCLCVDGFDGKHCETDINECLSMPCQNGATC
RQYVNSYTCTCPLGFSGINCQTNDEDCTESSCMNGGTCIDGINSYNCSCLPGYTGSNCQYKINKCDSQPC
QNGATCHENGDEYTCHCSYGYTGKQCTDYVDWCTKSPCENGATCTQVKNQFSCRCAPGWTGKLCDVEMVS
CSDAAIRKGVSLEQLCNNGTCKEHGNIHRCYCKQGYTGSYCQQEINECESQPCLNGGTCRDLIGSYACVC
RKGFQGQNCELNIDDCSPNPCQNGGTCHDLVNTFSCSCPPGTAGLICEVNENDCKRGSCHNNGTCIDRVG
GFECACPPGFVGSRCEGDINECLSNPCSNAGTLDCVQLVNNYHCNCKPGYMGRHCENKVDFCANSPCQNG
GICSPKQGGHHCLCTEGFYGKNCEFSGHDCDSNPCQAGACIIDDGGGYRCECPRGTEGRHCERDTMDECT
PNPCLQGAACDNLLGDFVCLCPRKWSGKRCESYDPNYPGWENDPSRGASEKYAKDLEYQRAMCVKRGCEQ
KKGNHVCDPECNTYACNFDGNDCSLGINPWVNCTAPIQCWRVFMDGKCNEDCNNAACLFDGRDCEKKLQP
CNPVYDAYCQKHYANGFCDYGCNNAECNWDGLDCENSAEAPNLADGAISVIVLMDLKQFREQQVVFLREM
GHHLRTTVRIKKDSMGNDMIFSWKGTQPINDIQNTEFGRKNKILFSERIGQTGIQVYLEIDNRKCTECFY
SASEAAEFLAATASKYTLSAKFPIYSVRGVTNPGEDVMDSPTNVKYVTLGIILVVLAFALFGVLVTTQRK
RAAGITWFPEGFRTPTINPQRRRRDPTGQEMRNLNKNPSMACMSNDVNMNSGHMGHAPQWSDDESDVPQP
KRLRNDHGGYASDHTMVTDYEEADNRVWSQAHLDVADVRSSIMTPPAHQDGKHEVDVRGPCGMTPLMVAA
VRGGGIDTGEDIEQSEDATAQVISDLLAQGAELNATMDKTGETSLHLAARYARADAAKRLLDAGADANCQ
DNTGRTPLHAAVAADAMGVFQILLRNRATNLNARMHDGTTPLILAARLAIEGMVEDLITADADINAADNS
GKTALHWAAAVNNTEAVNILLMHHANRDAQDDKDETPLFLAAREGSYEACKALLDNFANREITDHMDRLP
RDVASERLHHDIVRLLDEHVPRSPQMIAIAPQTMIASPPPGSQPQMITQPTVIASGKQPSKAAQAKAAKK
AKLLEGSPDGLLDNGGSLRRKPSSKKGLGQASKKGSSNNNSNSLTASQLLNGLAGGQTVVQNPGSVENQQ
QQLLDAALNSVDSPPPTALTSQPSPYDTTSMYSNAMTGGGQGNQHHNDLLGNNNVKHPPSYEDCVKNAQS
MQSLVPQQSHDMIKMENYGYSMGSPFHQELMNGNQNGNNGLNGNNMMGGHEQGLSPPYSNQSPPHSVQSN
MALSPHAYLGSPSPAKSRPSLPTSPTHMQAMRHATHQKQFCGNNLNTLLGGSGASALQSQNSPNSMNFQT
PSSQNSPVSLGIISPTGSDMGIMMAANQQQQQQQQLQQQQQQQQQQQQNKNSAIMQSMQQQQQQQMGGNN
NGGPGMDFSSAGLDLNSFCGSPDSFHSGQMNPPSIQSSMSASSPSTANMLSPSSQHNQAFYQYLTPPSQH
SGSHTPQHMVQTLDSYPTPSPESPGHWSSSSPRSDWSEGVQSPAANNLYISGGHQANKGSEAIYI

>XP_026480650_1 NOTCH Ctenocephalides felis
MWIKSTGPDWIMIAFLATLALLSFVPDATGFISCTPSPCKNDGICVSNSRGESRCNCTGRYVGEFCQYPD
PCRTGPGPRCQNGGTCHVRPGAPSFTCACPPGYTASLCEIKVANACDSRPCQNGAECRLKTLDSYTCACR
QGYTGLHCEELDHCASHPCRNGGTCSGAPGALVGTSAVGAPYRCRCTPGFTGPDCDQDIVECARKPCKHG
KCLNTRGSYKCICDPGYTGQDCESEYIPCSPSPCQNGGTCRQVDSLTYQCHCPKGFEGTNCEENIDECPG
NLCQNGGTCVDGVDSYKCVCPPAFTGPFCEADVDECLLRPSVCQNGATCNNIAGGYGCICVNGWTGPDCS
VNIDDCEGAACFNGATCIDRVGSFYCQCTPGKTGLLCHLDDACTSNPCHADAFCDTSPINGSFTCSCASG
YKGLDCSEDINECEQGSPCEHDGICVNTPGSFACNCSRGFTGPRCEINVNECESHPCRNEGSCLDDPGTF
RCVCMPGFTGTQCEIDIDECASKPCLNGGACRDLINSFHCDCAEGFTGSRCQINIDDCASSPCRNGGVCR
DSVAGYTCSCPPGFTGTSCEHNVDDCASAPCRRGTCVDGDNSFRCLCHPGYTGRLCETEINECDSDPCMF
GGQCQDLVDGYRCRCLPGTSGINCEVNVNECHSNPCRNGARCIDGINRYTCECVPGYTGPHCETNIYECA
SNPCANGGVCIDQVNGFRCECPRGYYGTRCLSDVDECSSNPCANGGTCEDGVNQFSCLCPSGYRGKRCEA
EIDECASNPCQHGAHCRDLLNGYSCTCLAGYTGRNCETNVDDCRHQPCLHGGSCIDLVDDYKCVCRLPHT
GRDCESKLDPCSPNRCRNGARCTPSTSYLDFSCACTLGYTGRLCQEDVDECAISSPCRNGATCRNTNGSY
ACLCATGYEGRDCTINTDDCASHPCQNGGTCLDGVGDYTCLCTDGFAGKHCERDIDECMSQPCQHGATCN
QYVNSYTCTCPLGFSGINCQTNDEDCTESSCMNGGTCVDGVNSYTCTCRPHFTGSNCQYRINECDSSPCA
NGATCHDHNLYYTCHCPYGYTGKHCDAYVDWCQDSPCENGATCRQQGNQYRCDCAPGWTGKLCDVEMVSC
ADAALRKRIQVPLLCGNGTCEDFGNSHRCHCPEGFTGSYCQQEIDECESAPCQNGATCRDLVGSYQCLCA
KGFQGQNCELNIDDCRPNPCQNGGTCHDLIDSFSCSCPFGALGIICEVNTDDCTPGACHNGGTCVDKVGG
FECLCRPGFVGPRCEGDINECLSDPCSDSGTLDCVQLVNDYHCNCKTGYMGRHCEVKVDFCATSPCQNGG
ICSARREGHHCLCPDGYYGKNCEFSGYDCDSNPCHNGGVCVIADGGGYRCECARGTAGVNCELDSLDECE
SKPCRHPDAVCQDKIGDFACYCPRHWTGKTCDVYSPDGRSDQSGKSVRPVLKDKKDDLGVSVPRPDLKRC
AAEGCKEKQGNFRCDMECNTYACNFDGGDCSRAVADPWRRCPLAEQCSRVFGDGRCDTQCDTADCLFDGR
DCQRSLQRCQAESYCRVHYADGRCDEACNTAECNWDGLDCSGSNNGGSGGGSGGGSGGGDMDLTADGVVS
MVVLMTERDFRANLMVFLRDVGNELRANVKVKKDKNGADMIYPWRGAAQDSSVQDTAFGRKHHVAFKETH
GRSGVIVYLEVDNTKCSSDENAECFLSAKQAAEFLAAKAAKRTLSSSFPIYQVGGEAVPRDTPGPTSTDS
PANLKYVFIGVVLVLLAGLLFGVLVTAQRKRAAGITWFPEGFLRSDSGAGRRRSRRRGPDGQEMRNLNKP
PKQLVLGIEGIMRQQWSDDEEDLHDDSSGQPRAKRHCSNRHNGGYGSDHTAVTEYEEASSGTGTNSSAGG
VWTQQHLEAADIRVPPSMMTPPSHQDGPLDPNARGPMGMTPLMLAAVRGGGAGLDSGGEESGQGEGGTPA
DDVTAAVIAELVAQGAELDAAMDKTGETSLHLAARYARADAAKRLLDAGADANVADNTGRTPLHAAVASD
AMGVFQILLRNRATNLNARMHDGTTPLILAARLAIEGMVEDLINADADINAADNCGKTALHWASAVNNVD
AVNILLVHGANRDAQDDKDETPLFLGAREGAYEACRALLDAYANREITDHMDRLPRDVAGERMHHDIVRL
LDEHHAPAGVQGGRGGAGMTVAGAQGHTLIAHFAGSPNHHQMITHPTVIGATGVQGSNKSRSKKRASGKN
NINNNNNTNPGQNPHSPVDGTGTNLQDGNNSLRRKPSTKKSNQQRKTPNSNNASNGNTGLDSLTNNGSGN
ATSGNTMSLVDGLTLSPHQDIGSPYDLGQISGNGGVYSNMGHRLDLINGKQPPSYEDCIKGTQSLHSLHA
ANLTSLEYAYALQQHQQQQQQQHQNSYPTTELLLSSSGLLMSQAGNPQGGVSLLHPGGGLVGGGPGGAGG
GGALSPPYSNQSPPHSVQSNMSMSPQAYIGSPSPAKSRPSLPTSPTHIAAMRHAQQQKQHLQQQTTASAT
TQQQQQQQQQQQVQQQQQQLAAMLQQQLLQQNDAMGSLVGGFDFSGGLDMPFGNSQGNQQQSQSLQYYHH
QYLTPPSQHSESTGTPHHTVQTPESFPTPSPESPGHWSSSSPHSNSDWSEGVNSPSYTSGHGGTVTGGSN
GNGGCNGTGNKGPEAIYI

>AXY96273_1 NOTCH Locusta migratoria migratoria
MYVGEYCPRTGASTASTRTRATRARARAARTAARATCARRRRRRPRSRARAPSATRRRCARSRWPTRATP
TPASTAAPAACAASSPTPAPARPATPGSTASCRTTARPCRAATARTARRWATRTSAAARPASWGRPAART
WGAARTWRSAATTPACTASASTRTAPTSACATRGTRARTARASTSRAARRPASTGAPAARSTSSATSASA
RKGTAARTARRTWTTARATCARTARRAWTASTRTRASARPATRASTASATWTSARCARPSARTAPRAPTR
WAASRASASTAGPGQRLDRRRLLAQHRRLRRRRLLQRRHLHRPRRQLLLPVHARQDRPAVPPGRRVHVQP
VPRGRHLRHQPLDRVGSFSCQCTPGKTGLLCHLDDACTSNPCHADAICDTSPINGSYTCSCASGYKGVDC
SEDIDECEQGSPCEHDGLCVNTPGSFACNCTQGFTGPRCETNVNECESHPCKNDGSCLDDPGTFRCVCMP
GFTGTQCETDIDECQSSPCLNGGICNDLINTFSCACAFGFTGNRCQTNIDDCISNPCRNGGICRDSVAGY
TCDCPPGFTGINCETNINDCQSSPCHRGECVDGENSFTCNCHPGYTGYLCQNQIDECESNPCQFGGHCED
LIAGYQCRCKPGTSGPNCEINVNECFSNPCRNRANCVDGISKYTCECLPGYAGQHCETNINECASNPCAN
GGRCMDLVDGFRCECPRGYYDARCLSDVDECASNPCMNGGRCEDGVNQFICHCIPGYGGKRCELDLDECG
SNPCQHGGTCTDKLNAYSCKCVPGFTGINCETNIDDCAINPCNNGGSCIDLVNDYSCVCELPYTGRDCQD
KLDPCSPNRCRNGARCSPSSNFLDFSCSCGLGYTGRLCDEDVDECVLSSPCRNGATCRNTNGSYHCICAL
GYEGRDCITNTDDCASFPCQNGGTCLDAIGDYTCLCVDGFGGKHCEIDIDECQSSPCHNGATCNQYVNSY
TCTCPLGFSGMNCQTNDEDCTDSSCMNGGKCVDGINNYTCICQPGYTGSNCQYRINECDSHPCSNGGTCQ
DHVKYFTCHCPYGYTGKYCDSYVDWCSTEPCMNEATCSQSKNTYQCICAPGWTGKVCDVEMVSCNDAALR
KGVNREDLCNNGTCEDIGNSHRCHCMDGYSGSYCQQEIDECESAPCQNGATCKNLVGSYACQCAQGFQGQ
NCELNVDDCRPNPCQNGGTCHDLVARFSCSCPPGTLGIICEINVEDCVPGACHNNGTCVDRVGGFECRCP
PGFVGPRCEGDINECLSDPCSSPGTQDCVQLVNNYHCNCKPGYMGRHCEVRVDFCASAPCANGGICEALE
AGHTCICPEGYYGPDCRFAGYGCESDPCQNGGACRVIDGVGYHCDCPSGTAGAHCELDTRDECASSPCQH
GGTCQNRIGDYACYCLRTWTGKNCELYDPSFPGGIGRPPPAEPTVSTIGIYSVDIDMDRQRQKCIENGCR
EKAGNHHCDEECNVAACNYDGNDCSLGIDPWKNCTAPIDCRRVFMNGVCDAVCNNPMCLFDGRDCQKSLN
PCNPIYDAYCQKHYANGHCDYGCNNEECNWDGLDCENEQPLLADGLISIVVLMDMQVFRSNIVAFLREIG
NQLRTTLRVKKDEAGNDMIYPWKLESDSSSSIMFGRGSSGVIAYLEMDNRKCALESAECFRSANEAAHFL
AGTAARHSLSKTFPIYQVRGVEGPLPDDEPSTNVKYVFIGVVIVLLAGLLIGVLVTAQRKRAQGITWFPE
GFLRSSSKMSFDSGQRRRSRRRGPDGQEMRNLHKQPSGGCVDVTTGAVPGAPVGVGTGPGQAAQWSDDEV
DLHPPKRLRVGTCEAGYASDHTAVTEYEEGEARTWTQQHLEVADMRHRPDPAILTPPSLEGGQDVDVRGP
CGMTPLMVAAVRGGGIDTGEDEDDDGSAAAVITDLVAQGAELNATMDKTGETSLHLAARYARADAAKRLL
DAGADANLQDNTGRTPLHAAVAADAMGVFQILLRNRATNLNARMHDGTTPLILAARLAIEGMVEDLINAD
ADINAADNSGKTALHWAAAVNNTEAVNILLAHGANRDAQDDKDETPLFLAAREGSYEACKALLDNFANRE
ITDHMDRLPRDVAGERLHHDIVRLLDEHVPRSPQMVTVIPNGPIIGSPNHHHHLITHPTVIGAGTKPSKS
KKRPKPGANANGQTAAGGSSPTSPDTDGVAGVRRKPSVKKSGGKKPPVGTQPQSVESAASSLSPVTSLES
PRTVGGPAGAADGSIPSPYDGSVYSNGGLSLPKQPPAYEDCVKGTAGGPLQSLRALGLDQYGCYGGLFDP
TGAGQQQLQLATLQVHAQAQALSPPYSNQQSPPHSVSSPAASYGGSPSPAKSRPSLPTSPTHMAALRAAT
QQKHGLTGQQQAQAVGFDFPDLAGAPVGAAGAGPGAAFGLQQQYYHYLTPPSQHSEATPQHYVQAPDNFP
TPSPESPGHWSSSSPRSASDWSEGMRSPAYATGAQHQKQAEAIYI

>XP_022904746_1 NOTCH Onthophagus taurus
MWINDYYCYGRKDYCYYYRLWIIAALLLLTVVQQATGFVSCSPSPCKNGGTCVSSVRGEFSCNCTAKYVG
EYCQYDNPCYTGARCQNGGSCKVQVSSDKYPRFSCDCPLGFSASLCEIRDPNSCDSRPCQNGGTCSLTTT
LETYQCLCPSGYTGKHCEKQDHCASQPCMNGATCTPVGNSYKCKCPSGFTGKACKEDRDECRNKPCVYGK
CHNTHGSYTCTCNEGYTGKDCETEYIPCDPSPCLNDGKCRKKDKYSYGCECPAGFRGHDCEENIDDCPGH
KCQNGATCVDGLNDYSCQCPATYTGRFCEHDVDECSLRPSVCQNGATCTNSVGGYSCICVNGWTGPDCSG
NIDDCAGAACFNGATCIDRVGSFYCRCTPGKTGLLCHLDDACTSSPCHADAICDTSPINGSYTCSCASGY
KGTDCSEDIDECEQGSPCEHDGLCVNTPGSFACNCTQGFTGPRCETNVNECDSHPCKNQGSCLDDPGTFR
CVCMPGYTGTQCEIDIDECKDKPCLNGGICHDLENNFSCTCSYGFAGDHCQTNIDDCISSPCKNGGICHD
SIAGYSCECPAGFTGMSCETNINDCQSSPCQHGECIDGQNSFHCTCHPGYTGNVCETQIDECASNPCKYG
GECIDLINSYQCACKSGTSGRNCEININECNSNPCRNNAICRDGINRYTCECQPGFAGQHCETNIDECAS
NPCANGGVCIDLINGFRCECPRGYYDARCLSDVDECKSNPCKHGGSCEDGVNRFICHCLPGYSGKQCEID
IDECASNPCQHGGTCHNHLASYSCECLPGYTGINCETNIDDCAKKPCKNAGTCIDQVNSYKCICNIPFTG
RDCEQKLDPCSPNRCRHNARCTPNSNYMDFACTCSVGYTGRYCDTDVDECMVSKPCRNGATCRNTNGSYH
CVCALGYEGKDCSINTDDCASHPCQNGGNCLDGIGTYMCMCVSGFEGKQCEIDVDECLSNPCQNGATCNQ
YVNSYTCTCPLGFSGINCQINDEDCTMSSCMNSGTCIDGINSYSCICGPGYTGTNCQSRINLCDSAPCYN
GATCQDHMLHFSCHCAYGYTGKDCREYINWCATNPCENGATCHQEKNKYQCLCAPGWTGKVCDVEMVSCR
DAALRKDVAVKKLCNNGTCEDIGNSHRCHCLDGYTGSYCQHEINECQSAPCQNNAICIDLVGNYACQCPS
GFQGQNCELNVDDCKPNPCQNGGLCHDLIDKFSCSCPPGTLGIICEINTDDCGPNACHNNGTCIDKVGSF
ECKCPPGFVGPRCEGDINECLSNPCSSDGTLDCVQLVNDYHCNCRPGYVGRQCNNKVNFCDISPCMNGGI
CVPKQTGYECSCLEGYYGKRCDYLGISVCEPSPCLNGGSCRSTDNGYHCDCPIGTMGNNCEIDTCDECSS
NPCKNNGLCQDQPGHYTCYCAPKYNGKNCEIYDPSFPGGMGIFPNPKKVNTSNYYPNFELQRQQCNLNQC
DKKHGDGVCNEECNNYACDFDGNDCSLGINPWANCTAPIKCWQVFMNNVCDEECNNPQCLFDGRDCERTL
QPCNPIYDAYCQKHYGNGHCDYGCNNAECNWDGLDCEKEPPEIADGAISIIVLLDVQMFKQGLIAFLRDT
SHQLRTNLRVKKDHMGNDMIYPWVGDRIDHSSLSPQQRETIGTKVYLEIDNRKCMMIPNSEFCFQSASSA
AEFLAAKATRGKLSQSFPIYRVNGSERGETADSPTNSRYVILGIVVVVGMSILCVFVVITAQKKRASGIT
WFPEGFFSTASTTATRRSRRRGPDGQEMRNFTKNASIGCMDLDMNMHGQHMGHGQQWSDDESEMPQRKRL
RVGLDNAYSSDQTAITEYEEAEPRVWTQTHLEAADIRPTAMLTPPQGEVISDVNARGPCGMTPIMVASVR
GGGIGTGDEDEDDTAGAVIQDLVAQGAELNATMEKTGETSLHLAARYARADAAKRLLDAGADANAQDNTG
RTPLHAAVAADALGVFQILLRNRATNLNARMHEGTTPLILAARLAIEGMVQDLISAEADINAADNSGKTA
LHWAAAVNNVEAVNILLANGANRDAQDDKDETPLFLAAREGSYQACKALLEAYANREITDHMDRLPRDVA
SERLHHDIVRLLEEHIPRSPQMVNVIPNNAMMTSPSGQMIQHPTVIVPKRQKSKRPTKNSSNNNNPMGPT
SPEVEGACTGSSIRRKASVKKPTKKSQNNLQHATELPVDALSAALSPVESPITNLPSPYDTTSMYSNMGI
AATGLEALMTTTNKQPPSYDDVIKSNALHNLVNIENYGGAFLATFQDAMMMRQMQQNTLSPPYSNQSPPH
SVQSNMSMSPQQAYGGSPSPAKTRPSLPTSPTHIAAMRAATQQKHGGIPQAQTLPMGFDFSQAGLDLPMA
YSSAGQQAAPAAALQPQQFQQQQQSFYLTPPSQHSTDVATPPSQHISEHFPTPSPESPEHWSTSSPISSV
SDWTESPTTYTSAGHQTNKGSEAIYI

>XP_030756468_1 NOTCH Sitophilus oryzae
MWINNVKKKELWIITVGFFLAILFVPQTTGLISCSPSPCKNGGTCISSPTLKGESFCNCTSKYVGEYCQH
LNPCHTGKGPGPRCQNGGSCQVKIGPGGAPSFECRCPLGFSASLCEIPIANSCDRRPCMNGGTCSLTSLE
SYQCGCAPGFTGEHCEKQDHCASQPCRNGAECTSVGDSYQCTCAPGFTGASCTEDKDECKQKPCKHGKCH
NTHGSYACTCSEGYTGQNCESEYIPCDPSPCANGGTCRSGEKHTYTCDCPSGFRGPNCEENIDNCPGHQC
QNGGKCIDGVNTYTCECPSTYTGEYCEQDVDECALRPSVCQNGATCTNSVGGFSCICVNGWTGPDCSVNI
DDCAGAACFNGATCIDRVGSFYCRCTSGKTGLLCHLDDACTSNPCHADAICDTSPINGSYTCSCASGYKG
VDCSEDIDECEQGSPCEHDGICVNTPGSFACNCTQGFTGPRCETNVNECESHPCHNDGSCLDDPGTFRCV
CMPGFTGTQCEIDIDECKDTPCLNGGVCHDLINSFKCTCAIGFTGSRCQINIDDCVSQPCRNGGTCHDSI
AGYTCECPPGYTGMSCETNINDCQSSPCHHGECLDGENSFTCMCHPGYIGRLCQYQLNECDSNPCQYGGI
CQDLVNGYQCICKPGTSGPNCEININECNSNPCRNGAKCIDGINSYACECMPGFTGRHCENDIDECASNP
CANGGVCIDLVNGFRCECPRGYYDARCLSDVDECKSNPCRHGGSCEDGVNQFICHCLAGFGGKQCEINID
ECASNPCQHGGICYDHLASYTCECLPGYSGINCETNVDECASNPCKNGGTCIDHVNSYECVCELPFTGRE
CQDRLDPCAPNRCRHNAKCTPSSNYLDFACTCNLGYTGRFCEQDVDECVVSRPCRNGATCRNVNGSYQCL
CARGYEGKDCSINTDDCASSPCQNGGTCLDEIGEFTCLCVNGFEGKQCEIDIDECLSNPCKNGATCNQYV
DSYTCTCPLGFSGINCDTNDEDCTESSCMYGGTCIDGINSYTCNCKPGYTGSNCQNRINLCDSSPCRNYA
TCQDHTTHYTCHCPYGYTGKDCGEYVDWCSTNPCENQATCKQVKNQYQCTCGPGWTGKVCDVEMVSCQDA
AIRKGIPWQFLCNNGTCETIGNSHRCHCKEGYTGSYCQIEINECESAPCQNGATCKDLIGSYSCECPKGF
QGQNCELNIDDCQPNPCQNGGLCHDLIDGFLCSCPAGTLGYLCEINHNDCQSDSCHNNGTCIDKVGGFEC
KCLPGFVGPRCEGDINECLSNPCSNPGTQACIQLVNDYQCNCKPGYTGHHCEEKTNVCAASPCQNGGVCT
IVYHGHKCTCQEGYYGKNCQFSGYDCDSDPCQNGGTCRISDAGGYVCDCPVGTAGVNCEIDSLNECNSNP
CRHPNAVCQDKFGDYACYCPPKHTGKNCEIYDKNAPAGLGVSIKTSIDFSKYFEKDLERQRQQCIKNKCA
SKRGNRRCDEECNTYACDFDGNDCSLGINPWANCTAPINCWDHFYDGHCNEECNTPQCLFDGRDCEKKLN
PCNPIYDAYCQKHYGNGHCDYGCNNAECNWDGLDCDEEPPELAEGVISMIVLMDMQAFRKNLIAFLRDTS
HQLRTTVRVKKDRLNNDMIYPWVGNTRSHLDGDFSSKHHIIYSETAQSGVKVYLEIDNRKCTEFGENSEY
CFQTASAAAEFLAAKASKHSLSQSFPIYQVNGDSDFDDDVTQPTNSKYVFGGIAIVLITALAIVMVIQAQ
RKRAAGITWFPEGFLRNNSSLGRRRRGPEGQELRNLSKNQSIPGLELDSQHGHIPQYSDDDYPSYPLPPK
RGRVGETGYSSDQTAITEYEEAEPRWTQTHLEAADIRPSAMLTPPQGENNHDINARGPCGMTPIMVAAIR
GGGMDTGEEDEDESAGAVIQDLVAHGADLNATMDKTGETTLHLAARYARADAAKRLLDAGADANAQDNTG
RTPLHAAVAADALGVFQILLRNRATNLNARMNEGTTPLILAARLAIEGMVQDLISAEADINAADNSGKTA
LHWAAAVNNVEAVNILLAHGANKDAQDDKDETPLFLAAREGSFQTCKALLEAFANRDITDHMERLPRDIA
CERLHHDIVRLLDEHVPRSPQMVSVVSNSQLMTSPTGHMLQQPTVIMAHNKRQKSKRPSKVTSPISPQDG
ADNGNATGGSIRRKASVKRSNNNNNKKAQQQTQITEIPPQSAESAASTLSPVESPMTNLPSPYDATTLYS
NMGLTPQSLESLMNNKQPPSYEDVVKNTLQFGIDNYGAFNIFQQDALLMQQRQLQNTLSPPYSNQSPPHS
VQSNMSLSPQGYNGSPSPAKTRPSLPTSPTHIAAMRAATQQKHGGVPQTQTLPMGFDFSQTGLELPLSYM
GGNAQTLQQSQTQQAQLQAQGQAFNQQNYYMTPPSQHSDQLLPDNFPTPSPESPGHWSSSSPRSCNSDWS
ENVASPNTGTYVAPSAVGGHQTNKGSDAIYI

>XP_019762372_1 NOTCH Dendroctonus ponderosae
MWINNVKKKGDFLWIITGVFLTIFGLSVQPAAGFVSCSPSPCKNGGTCISAPSLKGESFCNCTSKYVGEY
CQHLNPCHTGKGPGPRCQNGGSCQVRIGQGGVPGFECMCPLGFSASLCEIHVANSCDRRPCLNGGTCSLR
SLESYQCSCAPGYTGEHCEKQDHCASQPCRNGAECISVGDSYQCKCAAGFTGASCKEDKDECKQKPCKHG
KCHNTHGSYACTCTEGYTGQNCENEYIPCDPSPCANGGRCRSGDKHTYTCECPSGFRGPNCEENIDDCPG
HQCQNGATCIDGVDSYTCQCPSTYTGRYCEQDVDECANRPSPCQNGATCTNSIGGFSCICVNGWTGLDCS
VNIDDCAGAACFNGATCIDRVGSFYCRCTPGKTGLLCHLDDACTSNPCHADAICDTSPINGSYTCSCASG
YKGIDCSEDIDECEQGSPCEHDGICVNTPGSFACNCTQGFTGPRCETNVNECESHPCHNDGSCLDDPGTF
RCVCMPGFTGTQCEIDIDECKDKPCLNGGICQDLINSFKCTCAGGFSGTRCQTNIDDCEIQPCLNGGTCH
DSIARYTCECPAGYTGTSCETNINDCQSSPCHHGECIDGENSFTCKCNPGYIGRLCQYQQNECDSNPCQY
GGSCQDLVNGYQCLCKPGTSGHNCEININECNSNPCRNGATCTDGINSYACECRQGYTGRHCENDIDECS
SNPCANGGVCIDLVNGFRCECPRGYYDARCLSDVDECKSNPCKHGGSCEDGVNQFICHCLTGYGGKQCEI
NIDECASNPCQHGGICHDHLASYTCECSAGYSGTNCEVNIDDCAINPCKNSGTCIDFVDDYKCVCDLPYT
GRQCQDRLDPCSPNKCRHSAKCTPSSNYMDFACTCNLGYTGRFCEQDVDECVVSKPCRNGATCKNINGSY
QCLCALGYEGKDCSINTDDCASYPCQNGGTCLDGIGEFTCVCVNGFEGRQCEIDIDECLSNPCRNGATCN
QYVDSYTCTCPLGFSGISCETNDEDCTESSCMYGGTCIDGINSYTCSCKPGYTGSNCQNRINLCDSSPCR
NGATCQDHSTHYTCHCPYGYTGKNCGEYVDWCATDPCENQATCHQAKNQYQCSCGPGWTGKVCDVEMVSC
QDAAARKGIPLQSLCNNGTCETIGNSHRCYCKDGYSGSYCQKDINECESAPCQNGGSCRDHVGSYACECP
EGFQGQNCELNVDDCYPNPCQNGGTCHDLINNFQCSCPSGTLGLLCEINQNDCKADSCHNNGTCIDKVGG
FECKCPPGFVGPRCEGDINECLSNPCSNPGTLDCVQLVNDYHCNCKAGFMGRHCERKVNFCIASPCQNGG
VCTTIHSGHKCTCQEGYYGKNCEFSGYDCDSDPCQNGGTCRISDAEGYVCDCSTGTAGINCEIDSLNECD
SNPCQHPDATCQDKLGDYACYCPPKHTGKNCEIYDRKAPAGLGRTIKVNDVSRFEEMDLENRRQECIANK
CPSKRGNRQCDEECNSYACDFDGNDCSLGINPWANCTAPIKCWEHFGDGICNEECNTPACLFDGRDCEKK
LQPCNPIYDAYCQKHYANGHCDYGCNNAECNWDGLDCDNKRSPEIAEGVISMVVLMDKQAFKKNIIAFLR
DTSHQLRTTVRVKKDNLGKDMIYSWVGNANPLDDDYYRRKYHVAMTETVQSGVKVYLEIDNRKCADTSDT
GDYCFQTASAAAEYLAAKASKHTLSKSFPIYQINGSTDSGEDVTQPTNSKYVVLGILLVICISGVIFIVV
QTQRKRAAGITWFPDGFLRTNSGTRRRRRGPEGQELKTMKKNTAMPGMDMDGHNGRVSQYSDDDSYPSYP
LPAKRGRVEAGYASDNTCITEYEEAELKAWTSTHLEAADIRASTMLTPPRGAENNHDINARGPSGMTPIM
VAAKRGSGLDTGEVDEDDGSGALIQDLVARGADLHATMDKTGETSLHLAARYARADASKRLLDAGADANA
QDNSGRTPLHAAVAADALGVFQILLRNRATNLNARMHEGTTPLILAARLAIEGMVQDLISAEADINAADN
SGKTALHWAAAVNNVEAVNILLAHGANRDAQDDKDETPLFLAAREGSYQTCKALLEAYANRDITDHMERL
PRDIACERLHNDIVRLLDEHVPRSPQMVNVVANNQMLSKYPSPTGHMLQQPTVIVSKRQKSKRPSKNAGP
TSPQEGAEASLGGSIKRKASVKRNNNNNSKKVQSTQQMSEVPPQSADSIGSSPVESPMTNLPSPYDTTTL
YSNMGLTLESLMANKQPPSYEDVVKNTLQFGIDNYGALNSIFQPDLMMQQRQLQNTLSPPYSNQSPPHSV
QSNMSLSPQGYNGSPSPAKTRPSLPTSPTHIAAMRAATQQKHGGVPQAQTLPMGFDFSQTGIEMPLSYMG
CNATQGMVQGQTQAGQSQAPQGYTQSNYYMTPPSQHSDHLLPDNFPTPSPESPGHWSSSSPRSCNSDWSE
NVASPNTATYIAPSTIGGHQTNKGSDAIYI

>XP_028149505_1 NOTCH Diabrotica virgifera virgifera
MWINCTKEYHQCLWIITITIVLALVRDTTAFESCSPNPCKNGGACISPLKEDTFCNCTSKYVGEYCQYPN
PCHPSQGPRCQNGGSCQVRVSPGEAPSFTCQCPLGFSASLCEIRIANSCDQKPCLNGGTCSLRSLESYQC
ACAPGYTGEHCEKQDHCSSQPCRNGAECTSVGDSYKCTCAPGFTGASCREDKDECKHMPCRHGKCHNTHG
SYTCTCNEGYTGQNCESEYIPCEPSPCQNDGQCRTRDKHTYTCDCPKGFRGSNCEENIDDCPGHQCQNGG
VCVDGVNNYTCKCPSTYTGTFCERDVDECSMRPSVCQNGATCTNSIGGFSCICVNGWTGPDCSVNIDDCA
GAACFNGATCIDRVGSFYCRCTPGKTGLLCHLDDACTSNPCHADAICDTSPINGSYTCSCASGYKGIDCS
EDIDECEQGSPCEHDGICVNTPGSFACNCTQGFTGPRCETNVNECESHPCHNDGSCLDDPGTFRCVCMPG
FTGTQCEIDIDECKERPCLNGGTCHDLINSFKCTCGTGFTGSRCQINIDDCASSPCRNGGVCHDGIAAYT
CECPPGFTGMSCETNINDCLSSPCLHGECIDGENSFTCTCHPGYAGALCQQQINECESNPCQYGGLCQDL
VNGYQCLCKPGTSGHNCEINVNECYSNPCRNGARCLDGINRGFPYYEPYTCECHPGFTGRHCENDIDECS
SNPCANGGVCIDLINGFRCECPRGYFDARCLSDVDECKSNPCKHGGSCEDGVNQFICHCLPGYGGKQCEI
NIDECASNPCQHGGNCRDHLASYTCECLPGYSGINCESNIDDCAVNPCKNGGSCIDLVNDFKCVCELPFT
GRECQDRLDPCQPHLCQHNSKCTPSSNFLDFACSCGVGYTGRFCEQDVDECIVSKPCRNGATCRNTNGSY
MCMCMRGYEGKDCSINTDDCASSPCQNGGTCLDELGDFVCLCINGFEGKQCEIDIDECASHPCQNGATCN
QYVDSYTCTCPLGFSGINCQTNDQDCTESSCMYGGTCIDGINSYVCTCKPGYTGSNCQNRINLCDSSPCL
NGATCQDHTTHYTCHCPFGYTGKNCGEYVDWCATNPCENHSTCRQSKNQYSCTCGPGWTGKVCDVEMVSC
KDAAAKKGIHWKYLCNNGTCETIGNSHRCHCKEGYTGSYCQKEINECETAPCQNGATCKDLIGSYSCICP
KGFQGQNCELNVDDCQPNPCQNGGTCHDLVDSFLCSCPPGTLGYICEINIDDCRADSCHNNGTCMDRVGG
FECKCPPGFVGPRCEGDINECLSNPCSNPGTLDCVQLVNNYHCNCKAGFMGRHCERKVDVCAASPCRNGG
ICIPTNSGYNCTCPEGFCGRYCELNGYDCDSEPCKNGGVCHVSEMGGYFCECPETTTGANCEIDLVNECD
SSPCLHPQAVCENRIGDYVCYCPPKHVGKNCEVFDRNAPGGVGKPVRQLQDFNSFYAMDLEKQRQECIRN
KCPIKRGNMRCDEECNTYACDFDGNDCSLGINPWANCTAPTKCWEVFMDGRCNEDCNNPQCLFDGRDCEK
KLQACNPIYDAYCQKHYANGYCDYGCNNAECNWDGLDCEKEPPELADGVITMVILMDMESFKNNLVAFLR
DTSHQLRTTVRVKKDQLGNDMIYPWMGSTPSDNLQDDYFRKKHHVVYSEQAQTGVKVFLEIDNRKCASLA
ENSDFCFQTASAAAEFLAAKASKHTLSSSFPIYQVNGSTGLDPDENPPANAKYVLIGILMVICLSALIFV
VIQTQRKRAAGITWFPEGFLRTNSGTRRRSRRRGPEGQELRNLSKNPSIPGMDIDPNGHQCHVPQWSDDE
SDMPQPKRFRGNDMGYSSDHTAITEYEETEPRWTQQHLDAADIRPSVMLTPPQSNEVGDINARGPCGMTP
IMVAAVRGGGMDTGIEEDDDDGAGQIIQDLVAQGAELNAAMDKTGETSLHLAARYARADAAKRLLDHGAD
ANAQDNTGRTPLHAAVAADALGVFQILLRNRATNLNARMHEGTTPLILAARLAIEGMVQDLISAEADINA
ADNSGKTALHWAAAVNNVEAVNILLAHGANRDAQDDKDETPLFLAAREGSYQACKALLEAYANREITDHM
DRLPRDVATERLHHDIVRLLDEHVPRSPQMVSVIPSNTVMTSPTGHMLQQPTVIIPKRQKSKRPSKANGP
TSPENDGGMMTVGSIRRKPSVKKNNKKVQQAEMQQNIDSVNSTLSPVESPMTNLPSPYDATSLYSNMNLP
QGLESLMANKQPPSYEDVVKNNGFALDNYGATFSLFPADLIMQQRQLQANTLSPPYSNQSPPHSVQSNMS
LSPQGYNGSPSPAKTRPSLPTSPTHMAAMRAATRSQQQKHGGVPQVQNLQMGFDFSQIGLELPLTYTGLA
NTSHATQAALQPQQYQQQNYFLTPPSQHSDHLLPETFPTPSPESPGHWSSSSPRSCNSDWSENIASPNTY
VSSGHQTNKNADPVYI

>XP_023013801_1 NOTCH Leptinotarsa decemlineata
MWITNSTKDYYFWIIALTTILLSLVHHTTGFVSCSPSPCKNGGTCFSSPKDDRFCNCTSKYVGEYCQYPN
PCHTSRGPRCQNGGSCQVRVSPGEAPSFSCSCPLGFMASLCEIRIANSCDEKPCLNGGTCSLRSLKSYQC
SCAPGYTGIRCEKQDHCASQPCRNGAECTSVGDSYKCTCGPGFTGASCREDKDECKQDPCHRGKCHNTHG
SYTCTCEEGYTGQNCESEYIPCEPSPCLNGGQCRQRDKHTYTCDCPSGFRGQNCEENIDDCPGHQCLNGG
TCVDGINSYTCKCKSTYTGQFCEQDVDECSTRPSVCQNGATCTNSIGSFSCICVNGWTGPDCSVNIDDCA
GAACFNGATCIDRVGSFYCRCTVGKTGLLCHLDDACTSNPCHADAICDTSPINGSYTCSCASGYKGTDCS
EDIDECEQGSPCEHDGICVNTPGSFACNCTQGFTGPRCETNVNECESHPCHNDGSCLDDPGTFRCVCMPG
FTGTQCEIDIDECKDKPCLNGGICHDLINSFKCSCATGFTGSRCQINIDDCLSNPCRNGGVCHDSIAAYT
CECPPGFNGLSCETNINDCLSSPCLHGECIDGENSFTCTCHPGYSGNLCQHQINECESNPCQYGGTCQDL
VNGYQCLCKPGTSGPNCEINVNECHSNPCRNSARCVDGINSGYPYYDPYVCECIPGYTGRHCENDIDECS
SNPCANGGVCIDLVNGFRCECPRGYFDARCLSDVDECKSNPCKHGGSCEDGVNQFICHCLPGYGGKQCEI
NIDECASNPCQHGGNCRDHLASYTCECIPGYSGINCEYNIDDCAMNPCKNGGSCIDLVNDFKCVCEVPFT
GRECQERLDPCQPNLCQHNAKCTPSSNFMDFACTCSVGYTGRFCEQDVDECVVSKPCRNGATCRNTNGSY
MCICMRGYQGKDCATNTDDCASSPCQNGGTCLDEIGQFLCLCVNGFEGRQCEIDIDECFSNPCQNGATCN
QYVNSYTCTCPLGFSGINCQTNDEDCTESSCMYGGTCIDGINSYICTCKPGYTGSNCQNRINLCDSSPCL
NGATCQDHTSHYTCHCPFGYTGKNCGEYVDWCATNPCENHSTCQQVKNQYSCVCGPGWTGKVCDVEMVSC
KDAATKKGVPWKLLCNNGTCETIGNSHRCHCKEGYTGSYCQKEINECESAPCQNGATCKDLIGSYSCICP
KGFQGQNCELNVDDCQPNPCQNGGTCHDLVDSFLCSCPPGTLGYICEINIDDCRLESCHNNGTCIDRVRG
FDCKCPPGFVGPRCEGDINECLSNPCSNPGTLDCVQLVNDYQCNCRPGYIGHHCERKVDICAGNPCVNGG
VCIPTHSGHKCTCPDGFYGTRCEFSGYDCDSDPCKNGGICRISDGGGYVCDCPPETTGINCEVDLINECD
SNPCLHPDAVCQNKLGDYICYCPARHIGKNCEIYDRTAPAGIGKPIRPSQDFKSFYEKDLEKQRQQCLMN
KCPMKRGDMVCDEECNTYACDFDGQDCSLGINPYANCTAPTKCWQVFGDGKCNEDCNNAQCLFDGRDCEK
KLQACNPIYDAYCQKHYANGYCDYGCNNAECNWDGLDCENEPPNLADGVISMIILMDMEGFKKNLVAFLR
DTSHQLRTILVVKKDQLGNDMIYPWMGTAPTNSLQDYNFKQKHHIVYSEQTQTGVKVYLEIDNRKCSTIN
ENLENCFQTASAAAEFLAAKASKHTLSSTFPIYQVNGSNGLDEDENPPANAKYVLIGVLLVIVLCSVVFL
IVQTQRKRAAGITWFPEGFLRTNSGTRRRSRRRGPEGQELRNLSKNPSIPGMEVDPNSHHGHIPQWSDDE
SDMPQPKRFRGNDLGYSSDHTVITEYEEAAEPRWTQQHLDAADIRPVAMLTPPQGNEHVDINARGPCGMT
PIMVAAVRGGGMDTGIDEDEDDGAGAIIQDLVAQGAELNATMDKTGETSLHLAARYARADAAKRLLDAGA
DANAQDNTGRTPLHAAVAADALGVFQILLRNRATNLNARMHEGTTPLILAARLAIEGMVQDLISAEADIN
AADNSGKTALHWAAAVNNVEAVNILLSNGANRDAQDDKDETPLFLAAREGSYQACKALLEAYANREITDH
MDRLPRDVASERLHHDIVRLLDEHVPRSPQMVNVIPNNNMMTSPTGHMLQQPTVIVPKRQKSKRPSKNSS
PTSPEGDAIPNPGSIRRKASVKKNNNNNNKKTSQHNEVPQSVDSITSTLSPVESPMTNLPSPYDATSLYT
NMSLQSLMGNKQPPPYEDAMKNPQNNHAFTLDNNYSAFNIFPDPVLMQQRQMQANTLSPPYSNQSPPHSV
QSNMSLSPQGYNGSPSPAKNRPSLPTSPTHIAAMRAATQQKHGGVPQTQILQMGFDFSQTGLDLPMTYSG
LTSTTPASLHPQQFQHQNYYLTPPSQHTDHLLPDNFPTPSPESPGHWSSSSPRSCNSDWSENIASPNTYV
SSGHQTNKGSDAIYI

>XP_017782455_1 NOTCH Nicrophorus vespilloides
MWITNSRKDYCFWIIASSALVLLCLVHTATGFVSCSPSPCKNGGSCISLPRGDSYCNCTSKYVGEYCQHV
NPCYTGPGPRCQNGGSCEVRVSPGTSPSFTCVCPLGFSASLCEIPIANSCDIKPCKNGGTCNLTSSLKSY
KCSCAPGYTGTHCEKQDHCASQPCRNGAECISVGDKYKCKCASGFKGLSCTDDKDECRQKPCHHGICHNT
HGSYTCTCDEGFTGKNCESEYIPCKPSPCENGGLCRPLDKHTYTCDCPSGFRGPNCEENIDDCPGHQCQN
GATCLDGINSYTCQCPATYKGRFCEQDVDECSLRPSVCQNGATCNNNVGGFSCICVNGWTGPDCSVNIDD
CAGAACFNGATCIDRVGSFYCRCTAGKTGLLCHLDDACTSNPCHADAICDTSPINGSYTCSCASGYKGID
CSEDIDECEQGSPCEHDGICVNTPGSFACNCTQGFTGPRCETNVNECESHPCHNEGSCLDDPGTFRCVCM
PGFAGTQCEIDIDECKDGPCLNGGICHDSINSFKCTCAVGFTGSRCQINIDDCFSSPCRNGGTCEDSIAG
YTCICPPGYTGYSCETNINDCQSSPCQHGECIDGENSFSCTCHPGYTGYLCQSQINECESNPCQFGGTCQ
DLVNGYQCICKAGTSGKNCEINDNECMSNPCRNDARCIDEINSYYYHRSYTCECRPGYTGQHCEKDINEC
LSDPCANGGVCIDLVNGFHCECPRGYHDARCLSDVDECKSNPCKHGGTCEDGVNQFICHCLPGYGGKQCE
NNIDECASNPCQHGGHCHDHLASYMCECVPGYTGTNCETNIDDCAFNPCKNGGTCIDQVNNHMCICELPF
TGRECQEKLDPCSPNKCQHNARCNPTNNFMDFVCTCSAGYSGRLCEDDVDECQASAPCRNGATCKNTDGS
YQCLCAHGYEGKDCTINTDDCASSPCQNGGSCRDDVGDYECYCVSGFEGKHCEIDVDECLSNPCLNGATC
NQYVDSYTCTCPSGFSGINCQTNDQDCTESSCMYSGTCIDGINSYKCICMPGYTGSNCQNRIHLCDSNPC
KNSAICHDHDDRYSCKCPYGFTGKNCDEYVDWCVTSPCENQATCHQVKNQYSCACGPGWTGKVCDVEMVS
CTDAAIRKGVHSKHLCNNGTCEDIGNSHRCRCVDGYTGSYCQIEIDECESAPCQNGATCRDLIGGYSCQC
TKGFQGQNCELNVDDCTPNPCQNGGTCHDLINNFQCSCPSGTLGLICEINSDDCRPDSCHKNGTCVDKVG
GFECICPPGFVGTRCEGDINECLSNPCSNPGTLDCVQLDNNYYCNCKAGYSGRHCEKEVNICDNSPCQNG
GMCSAIRAGHKCTCQEGYFGKNCEFSGYDCESNPCQNGGVCRILDGGGYQCDCPAGTKGNNCEIDSFDEC
TSNPCQHGAICHNKLGDYICYCPPKRNGKNCELFDPNFKGGIGTRMDVSRKDPTIYYAKDLEIQRKQCIK
NKCPSKRGNYKCDDECNTYACDFDGNDCSLGMNPWVNCTAPIKCWEVFSDGICNEDCNNAQCLFDGYDCQ
KSLQRCNPVYDAYCQKHYANGHCDYGCNNPECNWDGLDCENEPPAVAEGVLSMVILMDLQTFKQNVVAFL
RDTSHQLRTTVRIKKDDLGNDMIYPWMISTPVSFQDSYYEKKPQATGGAGQSGVNVYLEIDNRKCTTVSA
SSELCFQTATSAAEFLAAKASKHTLSPSFPIYQVNGSTSPNDSVNETTTNAKYVLYGILFVVLFGICAVF
IITTQRKRAAGITWFPEGFLRTNSGTRRRSRRRGPDGQEMRNLNKNPSIACMDLDMNMHGQHMGHGQQWS
DDESEVPQPKRMRVLETDYQCDQTAITDYEEAEPRHWTHQHLEAADIRPSAMLTPPQGDTTDANARGPCG
LTPIMVAVISRGGGLEPCEEDEDDTAGAVIQNLVAQGADLNSTMDKTGETPLHLAARLTRADYAKRFLDL
GADANAQDNTGRTPLHAAVAADAQGVFQILLRNRATNLNARMHEGTTPLILAARLAIEGTVQDLINAEAD
INAADNSGKTALHWAAAVNNVEAVNILLSHGANRDAQDDKDETPLFLAAREGSYQACKALLEAYANREIT
DHMDRSPRDVASERLHHDIVRLLDEHIPRSPQMVNVIPNNSMMTSPTGQLIQHPTVIVPKRQKSKRPSKN
NNNGPLGPTSPQVEGANTGSIRRKPSVKKGKKAQQGAMQHSEMVQNVDSSVTLSPVESPMTNLPSPYDTA
SLYSNMGMTAGLEGMLVNSKQPPPYEDVIKNNNQSLHLVSMENYNAYMSNFPEQMQMHQQRQMQQPNTLS
PPYSNQSPPHSVQSNMSMSPQAYGSPSPAKTRPCLPTSPTHIAAMRAATQQKHGGIPQTQAVQMGFDFSQ
ASLELPYNASHVANANTVTPPSLMPQQYQQNYYLTPPSQHSDVVTPHNIPDSCFSTPSPESPGHWSSSSP
HSCNSDWSENITSPNTYTSTHQTNKGSDAIYI

>XP_031334182_1 NOTCH Photinus pyralis
MRITNTRKDYFWIIASSILLFLSVIQEATGFTSCSPNPCKNQGVCVSSPKSDSFCNCTSKYVGEYCQHLN
PCHTGPGPRCQNGGSCQVRVLPGGPPKFICVCPLGFSASLCEIPIANSCDSKPCLNGGTCSLKSLDTYQC
SCAQGYTGKHCESKDHCASQPCRNGAECTSVGDSYKCRCAPGFTGSSCTDDKDECKQMPCKHGKCLNTHG
SYTCSCDEGFTGRDCESEYIPCNPSPCQNGGMCRQRDKHTYSCDCPTGFRGQNCEENVDDCPGNQCQNGA
TCLDRINSYQCQCPSTYTGRYCEHDVDECSLRPSVCQNGATCTNSVGGFSCICVNGWTGPDCSVNIDDCA
GAACFNGATCIDRVGSFYCRCTPGKTGLLCHLDDACTSNPCHLDAICDTSPINGSYTCSCASGYKGVDCS
EDIDECEQGSPCEHDGTCVNTPGSFACNCTRGFTGPRCETNVNECESHPCHNDGSCLDDPGTFRCVCMPG
FTGTQCEIDIDECKDRPCLNGGTCHDLINSFKCTCAIGFAGARCQVNIDDCISNPCRNGGICHDSIAGYT
CECPPGFTGASCEININDCASSPCHHGECLDGENTFTCTCHPGYTGFLCQSQINECESNPCQFGGICQDL
VNGYQCLCKAGTSGLNCEINVNECYSNPCRNNARCIDGINRYTCECIPGFTGQHCETDINECASNPCANG
GVCIDLINGFRCECPRGYYDARCLSDVDECKSNPCKHGGSCEDGVNQFICHCLAGYGGKQCENDIDECAS
NPCQHGGVCHDHLASYTCECLAGYSGVNCETNIDDCAINPCKNGGSCIDQVNDYKCACELPYTGRNCHEK
LDPCSPNRCRHNARCTPSSNYLDFACSCSVGYTGRLCEQDVDECEVSQPCRNGATCRNTNGSYQCICARG
YEGRDCTVNTDDCASYPCQNGGTCLDDIGDYMCLCVNGFEGKHCDVDIDECLSNPCLNGATCNQYVDSYT
CTCPLGFSGINCQTNDEDCTESSCMNGGTCNDGINSYTCTCKPGYTGSNCQNRINLCDSSPCLNGANCQD
HISHYTCHCPYGYAGKDCAEYVDWCITNPCENGATCRQIKNQYQCLCAPGWTGKVCDVEMVSCKDAALRK
GVAPKLLCNNGTCEDIGNSHRCHCLEGYAGSYCQKEINECESAPCQNGATCKDLIGAYACHCTKGFQGQN
CELNVDDCKPNPCQNGGTCHDLVDSFQCSCPPGTLGYICEINIDDCRPGACHNNGTCMDRVGGFECKCPA
GFVGPRCEGDINECLSNPCATPGTLDCVQLINDYHCNCKAGYMGRHCEVKVNFCANSPCQNGGVCTAVHA
RHRCTCPDGFYGKNCEFSGYDCDSDPCQNGGLCRISDGGGYVCECLEGTTGTNCEIDSLNECNSNPCRHP
DAICQDKLGDYACYCPPKHTGKNCEIYDRNSPGGLGTIVVSRKDVNTFYAKDLELQRKQCVKNNCSSKRG
NFRCDEECNTYACDFDGNDCSLGINPWVNCTAPIKCWEVFMDGNCDKECNNPQCLFDGRDCEKSLQPCNP
VYDAYCQKHYANGHCDYGCNNAECNWDGLDCDRKPPEIAEGIIVMIVLMDMQAFKQNLVAFLRDTSYQLR
TTVRVKKDQLGNDMIYPWTGTSTTNLQDTYYGQKHSVIFSEQYGNAGVKVYLEIDNRKCTSLSDSDYCFQ
SANAAAEFLAAKASRHTLSQSFPIYKVTGVNAPIEDGGETPTNAKYVIIGILLMFLVGAVIGVIVTTQRK
RASGITWFPEGFLRTNSGTRRRSRRRGPDGQEMRDLNKNPSIACMDLDLNSHGGHMGHAQQWSDDESDMH
QPKRMRVLEAGYASDHTAITDYEEAEPRTWGQQHLEAADLRPPASMLTPPQNTDISDINARGPCGMTPIM
VAAVRGGGIDTGEDEEDDTAGNVIQDLVAQGAELNATMDKTGETSLHLAARYARADAAKRLLDAGADANA
QDNTGRTPLHAAVAADAVGVFQILLRNRATNLNARMHEGTTPLILAARLAIEGMVQDLISAEADINAADN
SGKTALHWAAAVNNVEAVNILLAHGANRDAQDDKDETPLFLAAREGSYQACKALLEAYANREITDHMDRL
PRDVASERLHHDIVRLLEEHIPRSPQMVNVVQSNSMLTSSNGQMIQQPTVIVAKRQKSKRPSKMGHNGPL
DPASPEIEGANTGGSIRRKPSIKKCQKKGINSVNHTEIPHSIDSVNSTLSPVESPMTNNSLPSPYDTGSI
YSNMGMASALEGLISNKQPPSYEDVIKTNQSIHNLLNLENYGPFTLSNFQDQLILQRQLQPNTLSPPYSN
QSPPHSVQSNMSLSPQAYNGSPSPAKSRPSLPTSPTHIAAMRAATQQKHGGVPQTQNLPMGFDFSQAGLE
LSLAYTSAQPHSVTPPTLHPQQFQQNYFLTPPSQHSDITPQHLGPDNFPTPSPESPGHWSSSSPHSCVSD
WSENITSPNTYHTSGHQTNKGVDAVYI

>XP_018900181_1 NOTCH Bemisia tabaci
MKRPVDYLLSLILFCLFSTVVEGFVSCSPNPCKKGGTCVSTPRGESYCNCTAMYVGEYCQHLNPCHTGPG
PRCQNGGTCHVRTSPQSSPGFFCSCPIGFSASLCEIPIKNSCDSQPCQNGGTCTLRSLDSYNCTCAPGFA
GSHCERQDFCAPQPCRNGATCESLDHRYQCSCAPGFSGPTCSDDVNECFNSPCQKGKCFNTHGSYTCICE
SGYTGKNCESKYVPCDPSPCRHGGTCEEVDALNYKCECPPGFRGMNCEENIDDCPGNHCQNGGSCVDGVQ
GYTCLCPATYTGKFCEQDVDECLLRPSVCHNGATCTNMVGGYSCICVNGWNGPDCSINIDDCAGAACFNG
ATCIDRVGSFYCQCTAGKTGLLCHLDDACTSNPCHADAICDTSPINGSYTCSCASGYEGLDCSEDINECA
QGSPCEHDGICVNTPGSFACNCTQGFTGPRCETNVNECESHPCQNEGSCLDDPGTFRCVCMPGFTGNMCQ
IDIDECAINPCLNGGVCTDRINSFTCTCPVGFTGTRCQTNIDDCISSPCQNGGICHDSVGGYTCQCPPGF
TGPRCETNINDCQSSPCHRGDCIDGQNSFTCACYPGYTGYLCQNQIDECASNPCQYGGTCEDLIDGYQCR
CRSGTSGPNCEINVNECYSNPCRNGAKCVDGINRYSCECLPGFTGQHCETNINECASNPCANNGVCVDLI
NGFRCDCPRGYYDARCLSDVDECASNPCMNHGKCEDGLNQFICKCLPGYGGKRCELDIDECFSNPCQHGG
VCNDRLNGYFCSCQPGYTGLNCEVNINDCASAPCINGGSCIDQVNSYYCACVLPFTGQNCERRLDPCSPN
NCKNGAHCSPSSNFHDFACHCGSGWAGRYCDEDVDECAISQPCRNGATCHNTNGSYFCACAPGYEGRDCL
INTDDCASFPCQNGGACLDGIGDYTCLCVDGFAGKHCESDIDECLSSPCLNGATCTQYVNSYTCSCPHGF
SGPRCETNDQDCTESSCMNNGTCIDGINSYTCNCRPGYTGSNCQTRINECDSGPCSNGATCIDYGRYYKC
HCPYGFTGNLCENYVDWCAGDPCMNGATCHQRGPSYHCTCPPGWTGKVCDVEMVSCYDAAIRKGVSRDLL
CNNGTCEDFGNSHLCICNEGYTGSYCAIELNECDSAPCLNGATCTDLVGSYLCSCTKGFQGQNCELNVDD
CKPNPCQNGGTCHDLVSGFSCSCPPGTLGILCEINVDDCTPTSCHNNGTCIDRVGGFDCKCPAGFVGPRC
EGDINECLSNPCSPHGTQDCVQLINNYHCNCKPGYMGRICELKVNFCESGPCQNGGVCSVIEGGHKCLCP
EGYSGKNCEYSGFNCASHPCQNGGTCVSLDSGGYRCDCPIGSMGSHCEFDSRDECESDPCLNGGECQDRI
GDYSCFCRPTWTGKNCDLFDINSRGGLGSFIGKQTILFGVKPGREEQCSQRCREKAGNYYCDKECNRPEC
NFDGGDCSLGINPWLNCSAPINCWEVFMNGQCDELCNNPQCLFDGRDCEKSLQPCNPVFDYYCSQHYNNG
ICEPGCNNAECNWDGLDCVRNLPPSLVEGALSVVVLMDISTFKQNLINFLREYGHHLRATVRVKHDADGK
EMIYPWKASSGGTSGGISNGVIVYLELDNRGCENNPGAECFLSASEAAEYLAATAVSHTLPKTFPIYQVR
GISSPDTPANNTPANGTYIAVGVIMTLLIGLLLGVMVTAQRKRAHGITWFPEGFLTNNNEHRRSRRKGPD
GQEMRNMKQQAISCLEGNSNHWSDDESELPPAKRARGGDSEYEHMWPPHSGDNQNSLILTPPSLDNNTGQ
YGMNCLMPASARSTNLETGDEEEDENTAAHIADLVAQGVDINAAMDKTGETALHRAARYARSDKSKRLLD
AGADANSQDNTGRTPLHAAVAADAMGVFQILLRNRATDLNAKMHDGTTPLILAARLAIEGMVEDLINADA
DINLADNSGKTALHWASAVNNTDAVNILLAHGANRDAQDDKDETPLFLAAREGSFEACKALLDNFANREI
TDHMDRLPRDVASERLHHDIVRLLNEHVPHSPQMVSVNLNGSTLLSSPNHHHHLISQPTVIGSGKGGSAK
AKKRLNKNNGSLNSPDSDNTQSVRRKNSIKNKSNKKPSSLEGTVLPGLEASLYDNSVIHQLPSYEDCNKA
MPMQSLGIEYPYSGLHGFQEPSPPHSVTLSPSPAKTRGPNLPTSPTHMAAMRVATHQKQLAMQFDFSDTL
CNNMGPPYQQPLMNSGLPTQPYHNFTCHYLTPPSEAPPSEAPPSESFPTDSPESPLYWSSSSPHSNSDWS
EGISSPNAQQTGSKQADGLYV

>ASU52601_1 NOTCH Nilaparvata lugens
MRRRVDYFLFPVLILLGFCLLDLPTAVTGVVSCSPNPCKNGGACLTSPKGKSFCNCTSQYVGEYCQRLNP
CTTGPVPRCQNGGTCNVRMSPDHGSPSFWCACPIGYSASLCEIHIANSCDSQPCHNGGTCTLQSLSKYTC
TCAAGFTGPQCEKQDQCASSPCRNGATCLSLDEGGFRCECAPGFTGATCSQDVDECFAAAAPCQNGQCVN
THGSYTCVCEAGYTGHDCASKYYPCDPSPCQHAGTCTQVDKLTYQCTCPTGFRGKNCEENIDDCRGNLCQ
NGATCVDDVNQYTCLCPPSYQGTLCEHDVDECSLRPSVCHNGATCTNTVGGFSCICVNGWAGPDCSLNID
DCAGAACFNGATCIDRVGSFYCQCTSGKTGLLCHLEDACTSNPCHADAICDTSPINGSYACSCASGYKGF
DCSEDINECEQGSPCEHDGICVNTPGSFGCNCAQGFTGPRCETNVNECESLPCQNDGSCLDDPGTFRCVC
MPGFTGTQCEIDIDECALNPCMNGGVCHDLVNSFRCTCAIGFTGSRCHINIDDCVSNPCRNQGVCRDSVA
GYTCECPPGFTGNDCETNINDCQSSPCHRGECIDGENSFTCHCHPGFTGFLCQHQMDECQSNPCQFGGHC
EDLINGYQCRCRPGTSGPNCEINVNECNSNPCRNGAKCVDGINKYTCECMPGFTGLHCETNINECASNPC
ANGGRCVDLINGFRCECPRGYYDARCLSDVDECASDPCMNGATCEDGLNQFICHCTPGYGGKRCELNVDE
CASNPCQHGGTCTDHLNAYRCVCAAGYTGTNCEVNVDDCAVNPCRHAGTCIDQVNSYKCVCELPYTGRDC
EEKLDPCAPNRCRHGATCSPSPNYMDFSCRCGLGYTGRLCQEDVDECQLSSPCRNGATCQNTNGSYHCQC
APGYEGRDCLINTDDCASFPCQNGGTCLDGVGDYTCLCIDGFGGKHCETDIDECESNPCRNQAECTQYVN
SYTCTCPLGFSGINCQTNDEDCTDSSCMNGGKCIDGINNYTCICLPGYTGSNCQSRINECDSSPCLNGAT
CHDHVHLYTCHCAHGYTGERCESYVDWCASDRQPCENGAQCRQQKNSYQCLCQPGWTGKVCDVEMVSCSD
AAIRKGVSKESLCHNGTCEDIGNSHRCHCQDGYTGSYCAKEVNECDSAPCQNGATCQDLVGSYLCQCAKG
FQGQNCELNVDDCQPNPCQNGGTCHDQVNKFSCSCPPGTLGIICEINVDDCRPGACHNNGTCVDRVGGFE
CVCPQGFVGGRCEGDINECLSNPCQAQGTLDCVQLVNNYHCNCRPGYMGRHCEVKVNFCDSFPCQNGGQC
EAKEAGHICLCGPQYSGRNCEFFGHDCDSDPCQNGGMCSRLNGGGYRCTCPPGTTGTHCELDSRDECASR
PCQHGAYCQDRIGDYACYCPQSWSGKNCDVHDPSFQGGIGRNLHPTKHSPPPTITYSSAGDLELKRQLEQ
CQLNNCANKSGNLYCDEECNTYACNFDGNDCSLGINPWHNCTASQCWALFANGKCDQQCNNPQCLFDGRD
CEKQLQICNPVYDAYCKEHYANGHCDYGCNSAECNWDGLDCEEPSEVAPNEVVAEGVIKVVILMNERMFR
DNQISFLRELGHQLRSTVRIKSDRDGEQKIKPFRQQGKTQGVEVLLELDNRRCVISPDAECFPSAQQAAD
FLAATAQTHKLSTTFPIHSISGMSDDDVVTAPPSGTYVLIGLFLVSLVALLLGVLVTAQRKRAHGITWFP
EGFLRTNSAHHRTSRRRGPDGQEMRNLNKNCSVSCLEASGGGVGGPHQWSDDESELPPAKKARDNGYSSD
HTAITDYEDMWSQQHMDGRNVILTPPSMETVDVRGPCGMTPLMVAAVKGGGGLDEGLGLEEGVEDDSTVA
VIADLVAQGAELNAQMDKTGETSLHLAARYARADAAKRLLDAGAEANAQDNTGRTPLHAAVAADAMGVFQ
ILLRNRATNLNAKMHDGTTPLILAARLAIEGMVEDLINADADINAADNSGKAALHWAAAVNNVDAVNILL
AHGANRDAQDDKDETPLFLAAREGSFEASKALLDHFANREITDHMDRLPRDVASERLHHDIVRLLDEHVP
RSPQMVSVIPNGPLLGSPSHHHLITHPTVIGGGGGKASSKAKKRPKSQVVQGGGASPNSPDNDTQQQLQS
AGTQLVRRKPSVKKSRKPAGGMSGAAGCGGLDAGLYGNQQQPQLPQPPAYEDCIAQQAQYHQPYQAVLQA
AGQAVFQEPSPPHSVTMSPSPIKGRPSLPTSPTHMAAMRRATTQHQQQHQTGNTASVLQHFDFDLAYSAG
GVGNMAAAAAPFQQQNAAPTQQQQQNTALQHQQQMSVHQHQQAQAAQQAAAAAAAAAQQQYYHYLTPPSD
SLQGPESFSTPSPDSPWHWSSSSPHSNSDWSEGISSPNNNKHSDAIYI

>XP_014286324_1 NOTCH Halyomorpha halys
MKRLLDYFFVTIIGVLLPVAVNGFLSCSPNPCKNGGACVSTARGDSYCNCTSMYVGEYCQHLNPCHTGPG
PRCQNGGTCNVRASHTHGPPSFWCSCPIGFSASLCEIPIANSCDSGPCINGGTCSLQTLEKYSCSCAAGH
TGTHCELEDHCASGPCKNGASCKSLQDGYQCRCAQGFQGPACDEDIDECRSHPCRHGKCFNTHGSYTCVC
DAGYTGRNCESEYFPCDPSPCQNDGVCKQVDQLSYQCKCPAGFRGDNCEENVDDCPGNLCQNGATCLDDV
NRYRCLCPPTYSGELCEKDIDECSLRPSVCHNGATCTNTPGGYSCICVNGWTGKDCSENIDDCQGAACFN
GATCIDRVGSFYCQCTPGKTGLLCHLDDACTSSPCQAGANCDTSPINGSYTCSCTSGYKGIDCSEDIDEC
EQGSPCEHDGVCVNTPGSFMCNCTQGFTGPRCETNVNECESHPCQNEGSCLDDPGTFRCVCMPGFTGTQC
EVDIDECQMNPCMNGGICNDLINSFKCTCPIGFTGTRCQTNIDDCLSSPCRNGGVCRDSIAGYTCDCHPG
FTGPNCETNINDCQSSPCHRGECIDGENSFTCLCHPGFTGYLCQTQLDECASSPCQYGGHCEDLINGYQC
RCRPGTSGPNCEINVNECYSNPCRNGAKCIDGINRYTCECLPGFTGIHCETNINECSSNPCANGGRCIDL
VNSFKCECPRGYYDARCLSDVDECASNPCANGGTCEDGLNQFICHCRPGYGGKRCEYDIDECGSNPCQHG
GICHDHLNAYSCSCIAGYTGPNCETNIDDCAHAPCRHGGSCIDLVNGYKCVCQLPYTGADCQNKMDPCTP
NLCQHSAKCTPSPNYLDFSCQCSVGYTGRLCHEDVDECSISAPCRNGATCRNTNGSYTCICAKGYEGVDC
LINTDDCASFPCQNGGTCLDGIGDYNCLCADGFGDKHCETDIDECLSQPCLNGATCTQYVNSYTCTCPLG
FSGINCQTNDEDCTESSCMNGGTCVDGINNYTCICKPGFTGSNCQTRINKCDSNPCASGATCIDHLHYYT
CHCPYGYTGKHCDQYVDWCATEPCENGAQCRQKENTYQCACAPGWTGKVCDVQMVSCKDAAQRKGVSRDN
LCNNGTCEDFGNSHRCHCQEGYTGSYCNIEINECDSAPCQNGATCQDLVGLYICHCAPGFQGQNCELNVD
DCSRKPCQNGGTCHDLVNGFICSCPHGTLGIICDINVDECVMGACHNNGTCIDRIGGFDCICPPGFVGPR
CEGDINECLSNPCAGPGTQDCVQLVNNYHCNCKTGYMGRHCEFKVNFCESGPCQNGGICTALDTGHSCSC
PDGYSGRNCEFFGFDCASNPCQNGGACRTLDGGGYICDCPPGSGGSHCEIDTADECSSEPCQHEGVCQNK
VGEYACYCPPKWKGKNCHQYDPNFRGGLGRDSLMKQATQHVTQTEMEIEREKCEVNGCFRKAGNYRCDEE
CNTLACGFDGNDCSLGVNPWRNCTASIQCWQVFMNGQCDEECNNPQCLFDGRDCEKNLPPCNPIYDAYCQ
KHYANGYCDYGCNNAECNWDGLDCEKEPPRLAEGAISVVVQMDLQMFRDNLISFLRDIGHQLRATVRVKT
GNDGREMIYPWNVQEENSKGVVAFLEIDNRRCTASPGGECFPTANEAAGFLAATAQNHALSTSFPIVKIQ
GVSGAEPPLPEAPTSGKFVFIGIILVTLVGLLLGVLVTAQRKRAHGITWFPEGFLRTNSGPRRRSRRRGP
DGQEMRNLSKGVEVSGGLGPPHWSDDEGDLPPAKRARDNGYASDHTAVTDYDDMWAHHVPDTRNVILTPP
SMETQSVDVRGPCGMTPLMVAAVKGGGLDTGEEDEEDGTAAVIADLVAQGAELNATMDKTGETSLHLAAR
YARADAAKRLLDAGAEANSQDNTGRTPLHAAVAADAMGVFQILLRNRATNLNARMHDGTTPLILAARLAI
EGMVEDLINADADINAADNSGKTALHWAAAVNNVDAVNILLTHGANRDAQDDKDETPLFLAAREGSFEAC
KALLDNFSNREITDHMDRLPRDVASERLHTDIVRLLDEHVPRSPQVLSVVPNPQLLGHFVGSPNHPHLMN
HPGVMTGPPVGGGKGNKGSKKRAKGESPEATGDSQQTVMRRKPSVKKKKEEDGGGGGGVYSSPGLPPPYE
DCLKSLGEYQQYCSVTSPPASVSPAKGRPGLPTSPTHMAAMRAATQQALGFPYQLYQTGTAQGTQQGYYH
YLTPPSEPAPESFPTPSPESPWHWSSSSPHSNSDWSEGISSPNNAKHHDAIYI

>XP_014239760_1 NOTCH Cimex lectularius
MKRHLDYLLLAICGFLLPIAVQGFISCSPNPCKNGGACVSAPRGESYCNCTNVYVGEYCQHLNPCHTGPG
PRCQNGGTCNVRTSPTHGPPNFWCSCPIGFSASLCEIPIANSCDSSPCLNGGTCSLQSLDRYTCTCPVGF
TGSHCESEDHCASVPCLNGATCTSLQDGFTCTCPAGFKGTTCDNDIDECRAKPCRHGSCYNTPGSYTCIC
EPGYTGHNCESEYFPCDPSPCKNDGICKQVDSLKYECKCPTGFVGKNCEENVDDCPGHMCQNGGVCVDDV
NRYRCQCPPTYTGDLCEQDIDECSLRPSVCQNGATCTNTIGGYSCICVNGWTGKDCSKNIDDCQGAACFN
GATCIDRVGSFYCQCTPGKTGLLCHLDDACTSSPCQAGANCDTSPINGSYTCSCTYGYKGVDCSEDIDEC
AQGSPCEHDGVCVNTPGSFMCNCTQGFTGPRCETNVNECESHPCQNDGSCLDDPGTFRCVCMPGFTGTQC
EVDIDECLINPCLNGGTCNDLINGFRCACPIGFTGTRCQTNIDDCVSNPCRNGGNCRDSIAGYSCECPPG
FTGLNCETNINDCQSSPCIRGECIDGENSFTCACQPGFTGFLCQTQLDECRSSPCQYGGLCEDLVNGYQC
RCKPGTSGLNCEINVNECYSNPCRNGAKCVDGINRYSCECLPGYTGLHCETNINECASNPCANNGICIDL
VNGFKCECPRGYYDARCLSDINECSSNPCLNGGTCEDGLNKFICHCRPGYGGKRCEIDIDECSSNPCQHG
GICQDHLNRYTCQCPPGYTGFNCETNIDDCAGNPCRYGGSCIDLVNGYKCVCQLPYTGKDCHEKLDPCSP
NKCQHGAKCTPSPNYKDSSCQCSPGYTGRYCHEDVDECQLSSPCRNGATCKNTNGTYECICAKGYEGIDC
LTNTDDCASFPCQNGGTCLDGIGDYDCMCVDGFGGKHCEIDIDECLSQPCQNGATCTQYVDSYTCTCPLG
FSGINCQTNDQDCTDSSCMNGGTCVDGINNYTCICAPSYTGSNCQTRINKCDSNPCANGATCNDHVHYYT
CHCPYGFEGKHCDSYVDWCATQPCENGAQCRQKDNTYHCVCAPGWTGKVCDVQMVSCKDAAIRKGVSREA
LCNNGTCEDIGNSHRCHCLEGYTGSYCSKEINECDSAPCQNGASCQDLVGAYLCHCAPGFQGQNCELNVD
DCSPNPCQNGGICHDQVSNFSCSCPHGTLGYICEINVDDCVMGACHNNGTCIDKVGGFECACPPGFVGPR
CEGDINECLSNPCAGPGTQDCVQLINDYHCNCKTGYMGRHCHLKVNFCESGPCQNGGVCTALEGGHSCMC
PEGFSGRSCEYYGFDCASNPCQNNGICNSNDNGGYTCECLPGSGGTYCELDTVNECVSQPCQHDGTCQEG
VGDYSCYCPPMWKGKNCHIFDKTFQGGLGRDFSLKNTQHIAPTDSEIARKSCQINNCLAKAGNLHCDQEC
NTLACGFDGNDCSLGVNPWRNCTASIPCWKVFMDGQCDAECNNVQCLFDGRDCEKSLQPCNPIYDAYCKS
NYANGFCDYGCNNAECNWDGLDCEKADDPPKLALGAISVIVLMDMQTFRANLVSFLRDIGHQLRATVRVK
QEHDGRDMIYPWKVQGDNSQGVIAFLEIDNRRCNISAGAECFTTASEAAGFLAATAQNHALSTSFPIYKV
QGVSSIEPPMIEAPTSAKFVFIGIILVTLVGLLLGVLVTAQRKRAHGITWFPEGFLRTNSGPRRRSRRRG
PDGQEMRNLSKGSVEVSGVTQPHWSDDESELPPTKRARDNGYASDHTAITEYDDMWAQHIPDTRNVILTP
PSMETHSVDVRGPCGMTPLMVAAVKGGGLDTGEEEEEDGTAAVIADLVAQGAELNATMDKTGETSLHLAA
RYARADAAKRLLDAGADANSQDNTGRTPLHAAVAADAMGVFQILLRNRATNLNARMHDGTTPLILAARLA
IEGMVEDLINADADINAADNSGKTALHWAAAVNNVDAVNILLSHGANRDAQDDKDETPLFLAAREGSYEA
CKALLDNFSNREITDHMDRLPRDVAGERLHTDIVRLLDEHVPRSPQVLSVVPNGQLLGSPSHHLMSHPVM
GGPPVGSGKGSKGKKRGKPDPNSPESEVQMRRKPSVKKKKGEESTGAEGNVYSSPGLPPPYDECLKGAVS
MQSLHSLNLEPTYQYQSVGAAFQEPSPPHSVTMSPGKTRPQLPTSPTHMAAMRAATHQKHAHTMQFDFSE
LPYSMALYPPQQQQQPPQQQQQQQQHQQQQQQQQYYHYLTPPSESIHAPESFPTPSPESPWHWSSSSPHS
NSDWSEGISSPNNNKQQDAIYI

>KZC11980_1 NOTCH Dufourea novaeangliae
MGNSRAVERADGHTRSIGIPDEAEKRCTGGPLGLGREGPHGLPKRGTERAPSGRLIEVTNAQQRMQEWIA
RAGEGDLSPRYLRDHTHHLDPRSNNGSEEDGKPLRSTERNGCSVLRYCPSSVNSPEYETVRSDKLFVSAD
KMVDEAAVRQRRDSVSVVPCRELGVDGHGKIPPPDGGCVTWVWRGADGTCGDLSHMCNRSVRTAREGKRT
PGRRPYEQAAAAGLWFFRKLKTVKESGLAINDPVCPRNLEKHVRLRRVKNITEPSARSRDVHLEEFRRNQ
FSLNENQEVSQDDHNLLLAARFTGTQCEIDIDECAAKPCLNGGVCTDLINSFKCTCANGFAGSHCQINID
DCASSPCKNGGICQDSIAKYTCDCPPGFTGASCETNINDCQSNPCHSGTCIDGENSFSCNCFPGFTGKLC
QIQIDECESNPCQFGGRCEDRINGYLCICRPGTSGMNCEVNVNECYSNPCRNGARCIDGINRYSCECEPG
FTGQHCETDINECASNPCANGGRCIDLINGFRCECPRGYYDARCLSDVDECASNPCVNGGTCEDGVNQFI
CHCLPGYGGKRCEANIDECGSNPCQHGGTCKDHLNGYTCECLAGYAGTNCETNIDDCANNPCQNGGSCID
LVNDYKCVCELPHTGRNCEDKLDPCSPNKCLHGAKCSPSSNFLDFACTCTVGYTGRLCDEDVDECVMTSP
CRNGATCRNTNGSYQCLCAKGYEGRDCIINTDDCASFPCQNGGTCLDGIGDYTCLCVDGFSGKHCEIDVD
ECLSQPCQNGAVCKEYVNSYTCQCQLGFSGINCQTNDEDCTDSSCMNGGKCIDGINNYTCVCEPGYTGSN
CQYRINECDSSPCSNGATCHDHVQYYTCHCPYGYTGTRCDHYVDWCADNPCENQATCVQHKNKYHCNCSP
GWTGKVCDVEMVSCKDAAIRKGVSEKNLCNNGTCEDIGNSHRCHCLEGYTGSYCQEEVDECDSAPCQNGA
TCKDLVGSYQCQCTKGFQGQNCELNVDDCRPNPCQNGGTCHDLISNFSCSCPPGTLGFICELNVDDCAIG
TCHNNGTCTDKVGGFECKCPPGFVGPRCEGDINECLSNPCTSPGTQDCVQLINNYHCNCKPGYMGRHCEV
KVNFCDSSPCQNGGVCTAKQAGHTCLCPSDYYGNNCEFAGSYCDREPCLNGGTCRVAETEVGYRCYCPPG
TTGTHCEIDARDECASNPCQQSNAVCKNLLGDYACDCPPKWTGKNCEIYDSNYGGGIFGRANTNVPKTMN
AYDLDLELERKKCIENRCEEKSGNHHCDEECNRYACNFDGNDCSLGINPWRNCTAPINCWDVFMNDVCDE
VCNNAQCLFDGRDCERKLAPCNPIYDAYCRKHYANGHCDYGCNNEECNWDGLDCDREPPSLAEGVISVVV
RMDMQTFRSNVVAFLRDIGHELRTTLRVKQDELGNDMIYPWKREREPSLQTNFFGRPTTIYTNSQNGVIA
YLEIDNRKCTVTQGAVCFPSANEAAEYLAATASKHSLSRNFPIEQVRGVVGPQGPEYPDTPTNYKYVFIG
VVIVVLGGMLVGVLVTAQRKRAVGVTWFPDGFLRTSSGSGQRRRSRRRGPDGQEMRNLNKQPSVNCMDLD
VGNGRAQQWSDDESDLPPSKRMRAIEPGYASDHTAITDYEETEPQLWTQQHLDAAEIRRPDAGVLTPPSL
EHGQDVDARGPCGMTPLMVAAVRGGGLDTGEEEDESDGTAAVIADLVAQGADLNATTDKSGETSLHLAAR
YARADAAKRLLDAGADANSQDNTGRTPLHSAVAADAMGVFQILLRNRATNLNARMHDGTTPLILAARLAT
EGMVEDLINADADINAADNSGKTALHWAAAVNNVDAVNILLVHGANRDAQDDKDETPLFLAAREGSFEAC
KALLDTFANREITDHMDRLPRDVASERLHHDIVRLLDEHVPRSPQMVTVIPNGPLMGSPNHPQLITHPTV
IGSAPKQGKSKKRPKTGTAGNPNSPESEGGVVVVRRKPSVKKPPAKRGAQPPNQEIPQGAEGAEGNLPSP
YDSASLYSNALPLVGHTATAKQPPPYEDCIKGQSMQAPHQRQTQGMVNTLSPPYSNQSPPHSVQSNMTLS
PQASYMGSPSPAKSRPSLPTSPTHIAAMRQATHQKHGGMPPVGFDFENLPYSSSQQQQQQQQQQMQQTQQ
QIQQQQQQQQQQQSTQQQQQQQQQQQQQQQTQQYYQYLTPPSHHSGPDVTPQHLMQAPESFPTPSPDSPG
HWSSSSPHSNSDWSECMASPNAYSAGAGHQSNKGSEAIYI

>XP_028050072_1 NOTCH Monomorium pharaonis
MYLTRVFLLLLLVASSRCMCSSGYTGQNCESDYIPCDPSPCENGGSCHQVSEHAYECICPEGFRGTHCEE
NIDDCPGNLCQNGATCMDRVNEYSCLCPPAFTGTQCELDVDECSVRPSLCHNGATCTNSHGSYSCICVNG
WTGPDCSVNIDDCAGAACFNGATCIDRVGSFYCQCTYGKTGLLCHLDDACTSNPCHEGAICDTSPINGSF
TCSCATGYKGLDCSEDIDECTQGSPCEHDGICVNTPGSFACNCTQGFTGPRCETNVNECESHPCQNDGSC
LDDPGTFRCVCMPGFTGTQCEIDIDECALRPCMNGGTCSDLINAFKCTCAEGFTGTHCQINIDDCISSPC
KNGGTCQDGIARYTCECPPGFTGDSCETNINDCASNPCRSGTCIDGENSFTCNCSPGFTGKLCQTQIDEC
ESNPCQFGGRCEDRIDGYICVCRPGTSGENCEVNVNECYSNPCRNGARCIDGINRYSCECEPGFTGQHCE
TDINECASNPCANGGRCIDVINGFRCECPRGYYDARCLSDVDECSSSPCLNGGTCEDGVNQFICHCLPGY
GGKRCEADIDECGSNPCQHGGTCNDHLNDYSCKCLPGYTGTNCETNIDDCANNPCQNGGSCIDLVNDYKC
VCELPHTGRNCEDKLDPCSPNKCLHGAKCSPSSNFLDFACTCTVGYTGRLCDEDVDECVMTSPCRNGATC
RNTNGSYHCVCAKGYEGRDCIINTDDCASFPCQNGGTCLDGIGDYTCLCVDGFSGKHCEIDIDECLSQPC
QNGAICKEYVNSYTCQCQLGFSGINCQTNDEDCTDSSCMNGGTCIDGINNYTCVCKTGYTGSNCQYRINE
CDSSPCQNGATCHDHVQYYTCHCPYGYTGKQCDTYVDWCADNPCENQATCVQHMNKYHCNCSPGWTGKVC
DVEMVSCKDAAIRKGVPENSLCNNGTCENIGNSHRCHCLDGYTGSYCQEEIDECESAPCQNGATCKDLIG
SYQCQCTKGFQGQNCELNIDDCRPNPCQNGGTCHDLINNFTCSCPPGTLGFICEVNIDDCTMTACHNNGT
CTDKVGGFECMCPPGFVGPRCEGDINECLSNPCASPGTQDCVQLVNNYHCNCKPGYMGRHCEIKVNFCDS
SPCQNGGFCTAKPDKHVCICPSGYYGPNCEFAGSYCDSEPCQNGGTCRVIGNSYQCYCLPGTTGLHCEFD
AWNECDRHPCQQNAPCINKIGDYACDCPPTWSGKNCDMYDSNFPGGVFGNTSRSLDDINWERERQKCIEN
DCAHKARNERCDEECNRPACDFDGNDCSLGINPWRNCTAPECWKVFMNGLCDEVCNNPQCLFDGRDCEKK
LPPCNPIYDAYCRKHYANGHCDYGCNNEECNWDGMDCEKEPPSLAEGVISIAVRMDVNTFRANLAAFLRD
IGHHLRTTLRIKVDEYGNEMIYPWKGENDKDKFPIIFTRPTISSKKKGTIAFMEIDNRKCMESSCFSSAN
EAAEFLAATALKHTISRNFPIEQVRSVLTPPPPDYTEGPTNYKYVFIGVVIVVLGGLLVGVLVTAQRKRA
VGVTWFPEGFLRTSSGSGQRRRSRRRGPDGQEMRNLNKQPSVNCMSMDVVSARIPSQWSDDESDLPPSKR
MRAIEPGYASDHTVITDYEETEPRMWTQQHLDAAEIRRPDAGGVLTPPSLEHGQDVDARGPCGMTPLMVA
AVRGGGIDTGEEEDESDGTAAVIADLVAQGADLNATTDKSGETSLHLAARYARADAAKRLLDAGADANSQ
DNTGRTPLHSAVAADAMGVFQILLRNRATNLNARMHDGTTPLILAARLATEGMVEDLINADADINAADNS
GKTALHWAAAVNNVDAVNILLVHGANRDAQDDKDETPLFLAAREGSFEACKALLDTFANREITDHMDRLP
RDVASERLHHDIVRLLDEHMPRSPQMVTVIPNGPLMGSSNHPQLITHPTVIGSAPKQTKSKKRPKAGTGN
PNSPESENAGTVVMVRRKPSVKKPPAKPRGAQPPNQEIPQGAEGADGNLPTSPYDSASLYSNALPLVAHT
ATAKQPPPYEDCIKSQSMQGLQQLGLDTFTSNYGLPFHDQLLAPHQRQQGIVNTLSPPYSNQSPPHSVQS
NMTLSPQASYMGSPSPAKNRPSLPTSPTHIAAMRQATHQKHGSMPPVGFDFENLPYSSSQQQQQQQQQQQ
QQIQQTQQQIQQQQQQQQQQQQQQQQPQPQQSTQQQQQQQQQQQQTQQYYQYLTPPSHHSGPDVTPQHLM
QAPESFPTPSPDSPGHWSSSSPHSNSDWSDCMASPTNAYGASGGAHQSNKGSEAIYI

>XP_015108633_1 NOTCH Diachasma alloeum
MQRRFYLDYALCASVLSLIVISALPSASGFESCSPTPCLNAGVCVTTPRGESQCNCTSKYVGEYCQHLNP
CHKGPRCQNGGSCLVKEDQWGGTPSFTCVCPVGYSASLCEIPIANACDSLPCQNGATCLLKSLFEYTCTC
ATGFTGEHCERQDHCASSPCRNVAECQSLDDTYRCTCAPGFTGPNCGDDINECERDPCVHGSCHNTHGSY
KCMCTSGYTGQNCESNYIPCDPSPCLNGGSCSQLSPLTYECHCPEGFEGKDCGVNSDDCHGNLCQNGATC
MDRINEYSCLCPPAFTGPYCELDVDECSLRPSLCHNGATCTNSHGSYSCICVNGWTGPDCSVNIDDCAGA
ACFNGATCIDRVGSFYCQCTYGKTGLLCHLDDACTSNPCHQGAICDTSPINGSFTCSCASGYKGLDCSED
IDECEQGSPCEHDGDCVNTPGSFACNCTQGFTGPRCETNVNECESHPCQNDGSCLDDPGTFRCVCMPGYT
GTQCEIDIDECAANPCLNNGRCTDLVNSFKCECAKGFAGTHCQINIDDCASSPCKNGGACQDSIAKYTCE
CPPGFTGASCETNINDCQSNPCHSGTCIDGENSFTCSCFPGFTGKLCQTQIDECESNPCQFGGRCEDRIN
GYQCICRPGTSGTNCEINVNECYSNPCRNGARCVDGINRYSCECEPGFTGQHCETDINECASSPCANGGR
CIDLINDYRCECPRGYYDARCLSDVDECASNPCTNGGRCEDGVNQFICHCLPGYGGKRCDVDIDECGSNP
CQHGGLCIDHLNDYSCQCLAGYAGTNCETNIDDCATNPCQNGGSCIDLVNDYKCVCELPHTGRNCEDKLD
PCSPNKCLHGAKCSPSSNFLDFACTCTVGYTGRLCDEDVDECIMTSPCRNGATCRNTNGSYHCACAKGYE
GRDCIINTDDCASFPCQNGGTCLDGIGDYTCLCVDGFSGKHCGIDVDECQSAPCQNGAICNQYVNSYTCQ
CQLGFSGINCQTNDEDCTESSCMNGGKCIDGINNYTCVCQPGYTGSNCQYRINECDSAPCLNGATCHDDI
NQHYTCHCPYGYTGQRCDIFVDWCADKPCDNGATCVQHKNKYHCNCSPGWTGKVCDVEMVSCKDAAIRKN
VPENYLCNNGTCEDIGNSHRCHCLEGYTGSYCQEEINECDSAPCQNGAVCKDLVGSYQCQCTKGFQGQNC
ELNVDDCRANPCQNGGTCHDLINNFSCSCPPGTVGILCEINPDDCVPGACHNNGTCTDKVAGFECKCPPG
FVGPRCEGDINECLSNPCVAPGTQDCVQLVNNYHCNCKPGYMGRHCEVKVNFCDSSPCQNGGVCTAKQAG
HTCLCPSDYYGHNCEFAGSYCDTDPCLHGGTCGVAATEMGYKCYCPPGTSGTHCEIDIKDECVSNPCQQS
DAICQDLVGDYACSCPPKWTGKNCEIYDKNGRGGIFGRPSNIIHQRGEIEQDLERERKKCVENRCEEKSG
NRRCDEECNKYACDFDGNDCSLGINPWSNCTARIRCWDVFMNGVCDEECNNAQCLFDGRDCEKKLERCNP
IYDAYCGKHYANGHCDYGCNNEECNWDGMDCEREPPALADGAISFRIRMDMATFRENVVAFLRLMGHDLR
TTLRLKQDELGNDMIYPWKGAREQSKPSSFFGRPQTYDSRNGVLVYLEIDNRKCAVTPGAICFPSATEAA
DFLAATASKHTLSGDFPIEEVRGVVGTPDYPDSPTNYKYVFIGVVIVILGGMLVGVLVTAQRKRAVGVTW
FPDGFLRTTGGSGRVRRQRGINKTPRRVPDGQEMRNLKLQGSVNCMDLDVGNGRVQWSDDESDLPPSKRM
RAIEPGYASDHTAVTDYEETEPRMWTQQHLDAAEIRRPEAGVLTPPSLEHGQDIDARGPCGMTPLMVAAV
RGGGLDTGEEEDESDGTAAVISDLVAQGADLNATTEKSGETSLHLAARYARADAAKRLLDAGAEANSQDN
TGRTPLHSAVAADAMGVFQILLRNRATNLNARMHDGTTPLILAARLATEGMVEDLINADADINAADNSGK
TALHWASAVNNVDAVNILLVHGANRDAQDDKDETPLFLAAREGSFEACKALLDTFANREITDHMDRLPRD
VASERLHHDIVRLLDEHVPRSPQMVSVIPNGPLMGSPNHPQLITPPTVIGSAPKHTKAKKRPKATGPCNP
NSPESEGAVAVRRKGSVKKLPTKRGAQPPNQEIPQGAEGAEGNLPSPYDSASLYSNALPLVGHTTTKQPP
AYEDCIKGQGMQGLQQLGLDTFTNNYGLGNFHEQLLTPHQRQTQGIVNTLSPPYSNQSPPHSVQSNMTLS
PQASYMGSPSPAKSRPSLPTSPTHIAAMRQATHQKHGGMPPVGFDFDNIPYSSGQQQMQALQQGQMQQPQ
GSNQQYYQYLTPPSHHSGPDVTPQHLMQAPESFPTPSPDSPGHWSSSSPHSNSDWSECMASPNAYGTGGQ
HQSSKGSEAIYI

>XP_008545127_1 NOTCH Microplitis demolitor
MERQNHLDYKSSFFIKFILIIFVTSSITPVSGFISCSPSPCKNGGHCVSPLRGESYCNCTSKFVGEYCQH
LNPCHKGPRCQNGGSCRVKENPIGTPSFTCDCPFGFSASLCEIAVDNACDSSPCLNGASCILHSLEDYTC
SCTFGFTGQYCERQDHCSSSPCKNGAECQSLDNGYQCKCALGFAGPTCADDINECDRDPCIYGSCHNTPG
SYKCICDSGYTGQNCENEYIPCDPTPCVNGGSCRELNELEYECHCPEGFRGQHCEENIDDCIGNLCQNGA
TCVDRVNEYACLCPPTFTGPQCESDVDECSVRPSLCRNGATCTNSHGSYSCICVNGWTGSDCSMNIDDCN
TAACFNGATCIDRVGGFYCQCTEGKTGLLCHLDDACTSNPCHEGAECNTSPINGFYTCSCASGYEGIDCS
QDKDECTQGSPCEHDGICVNTPGSFACNCTQGFTGPRCETNINECESHPCQNDGSCLDDPGTFRCVCMPG
YTGTQCEIDINECATNPCLNNGICTDLVNSFKCDCAKGFAGSHCQINIDDCASAPCKNGGTCQDSIAKYT
CECPAGFTGASCETNINDCQSNPCHSGTCIDGENSFTCSCFPGFTGKLCQTQIDECESNPCQFGGRCEDR
INGYQCICRPGTSGTNCEINVNECYSNPCRNGARCNDGINSNRMPGLGWYSCECEPGFTGQHCETDINEC
SSNPCANGGRCIDLINGYRCECPRGYYDARCLSDIDECASNPCVNGGTCEDGVNQFICHCLPGYGGKRCE
ADIDECGSNPCQHGGSCIDHLNDYSCQCLPGYAGINCETNIDDCAANPCQNGGSCIDLVNDYKCVCELPH
TGRNCEEKLDPCSPNKCLHGAKCTPSSNFLDFACTCTVGYTGRLCDEDVDECVMTSPCRNGATCRNTNGS
YHCVCAKGYEGRDCIINTDDCASFPCQNGGTCLDGIGDYTCLCVDGFNGKHCELDVDECQSSPCQNGAIC
NQYVNSYTCQCQLGFSGINCQTNDDDCTISSCMNNGKCIDGINNYTCVCQPGYTGSNCQYRINECDSSPC
LNGATCYDDINHHYTCHCPYGYTGQRCDMYVDWCADKPCENGAACVQHKNKYHCNCSPGWTGKVCDVEMV
SCKDAAIRKNLPEEYLCNNGTCEDIGNSHRCHCLEGYTGSYCQEEINECDSAPCQNGATCKDLVGLYQCL
CTKGFQGQNCELNIDDCHNNPCSHGGKCHDLINNFSCSCPPGTLGILCEINVNDCVEGACHNNGTCTDKV
GGFECTCPPGFVGPRCEGDINECLSNPCANPGTQDCVQLVNNYHCNCKPGYMGRHCEVKVNFCDSSPCQN
GGVCTAKQAGHTCLCPADYYGHNCEFAGSYCDNKPCLHGGTCRPASTEMGYRCYCPPGTSGTHCEIDAKD
ECESNPCQQPDALCENLVGDYACYCPPKWTGKNCEIYDNNSRGGIFDRPNSMIPNRKNPYELDLAREKQK
CMENRCDQKAGNGRCDQECNRYACNFDGNDCSLGINPWHNCTAPVKCWEVFMNGVCDEVCNNAQCLFDGR
DCEKKLAPCNPIYDAYCRKHYANGYCDYGCNNEECNWDGLDCENEPESLAEGVISIVVRMDMKSFLDESV
AFLREIGHQLRTTLRIKLDELGNQMVYPVNDNRDSSIQSSVFSRPSGGYPGHKNGIKVLLEIDNRKCTTT
EGKVCFSTANEAAEYLAATASKHSLPNSYPIESVTGLLHPGLGPDYPDTPTNYKYVFIGVVIVVLGGMFV
GVLVTAQKKRAVGITWFPEGFLRSSAGSGQRRRSRRRGPDGQEMRNLNKQPSVNCMDIDVGNGRGQRWSD
DESDLPPSKRMRAIEPGYASDHTAITDYEEAEPRMWTQQHLDAAEIRRPDANGVLTPPSLEHGQDIDARG
PCGMTPLMVAAVRGGGLDTGEEDDDSDGTAAVIADLVAQGADLNATTDKSGETSLHLAARYARADAAKRL
LDAGADANSQDNTGRTPLHSAVAADAMGVFQILLRNRATNLNARMHDGTTPLILAARLATEGMVEDLINA
DADINAADNSGKTALHWAAAVNNVDAVNILLVHGANRDAQDDKDETPLFLAAREGSFEACKALLDTFANR
EITDHMDRLPRDVASERLHHDIVRLLDEHVPRSPQMVSVMPNGPLMGSPNHSQLITPPTVIGSAPKQSKA
KKRPKTNGPGNPTSPDSEGAVVAAVRRKPSVKKLSVKRGAQPPNQEIPQGAEGAEGNLPSPYDSASLYSN
ALPLVSHTTTTAKQPPPYEDCIKGQSMQTLQQLGLDTFTTTYGLPNFHDQLLAPHQRQTQGMINTLSPPY
SNQSPPHSVQSNMTLSPQASYMGSPSPAKSRPSLPTSPTHIAAMRQATHQKHGGMPPVGFDFETLPYATG
PTQMQQMQQTQQQQQQQQQQQQQQQQQQQQQQQQYYQYLTPPSHHSGADVTPQHMMQAPESFPTPSPDSP
GHWSSSSPHSTSDWSECMASPNAYAPGAPHQGNKGSEAIYI

>XP_020283125_1 NOTCH Pseudomyrmex gracilis
MLLSRLDYSALTIRASLWTLMLLVVHCNVPAVSGFVSCTPSPCQNGGVCLSSPRGESHCNCTSKYVGEYC
QHLNPCYTGSRCQNGGSCRVRESIGGGTPSFACSCPVGFTASLCEIPIANACDSAPCLNGATCNLKSLHE
YVCTCSTGYTGEHCERQDYCASSPCRNGAECRSLEDGYKCTCAPGFTGPNCADDIDECERKPCVHGTCKN
VHGSYKCMCSSGYTGQNCESEYIPCDPSPCENGGSCQQRGEHDYECICPEGFRGHHCDENIDDCPGNLCQ
NGATCMDRVNEYSCLCPPSFTGPQCELDVDECSVRPSLCHNGATCTNSHGSYSCICVNGWTGPDCSVNID
DCAGAACFNGATCIDRVGSFYCQCTYGKTGLLCHLDDACTSNPCHEGAICDTSPINGSFTCSCAIGYKGL
NCSEDIDECEQGSPCEHDGICVNTPGSFACNCSQGFTGPRCETNVNECESHPCQNDGSCLDDPGTFRCVC
MPGFTGVMCEIDIDECASAPCLNGGVCSDLINSFKCTCADGFAGSHCQINVDDCASSPCKNGGTCQDGIA
RYTCECPPGFTGPSCETNINDCASNPCHSGTCIDGENSFTCNCFSGFTGKLCQTQIDECESNPCQFGGRC
EDRINGYQCICRPGTSGTNCEVNVNECYSNPCRNGARCIDGINSGYDILFPRYSCECEPGFTGQHCETDI
NECASNPCANGGRCIDIINGYRCECPRGYYDARCLSDINECASNPCLNGGSCDDGVNQFICRCLPGYGGK
RCEVDIDECGSNPCQHGGTCIDHLNGYSCKCLPGYTSTNCEINVDDCANNPCQNGGSCIDLVNDYKCVCE
LPHTGRNCEDKLDPCSPNKCHHGAKCSPSSNFLEFACTCTVGYTGRLCDEDVNECVVTSPCRNGATCVNT
NGSYICMCAKGYEGRDCIINTDDCASFPCQNGGTCLDAVGDYTCLCVDGFSGKHCEIDIDECQSQPCLNG
ASCREYVNSYTCQCLLGFSGINCQTNDEDCAESSCMNGGKCIDGINNYTCICKPGYTGSNCQYRINECDS
SPCKNGATCLEQGTHYACHCPYGYTGQRCDEYVDWCADNPCENQATCVQHKNKYHCNCSPGWTGKVCDVE
MVSCKNAAIRKGVPEKNLCNNGTCENIGNSHLCQCLEGYTGSYCQIEINECESAPCQNGATCKDLVGSYQ
CNCVAGFQGQNCELNIDDCHPNPCQNGGICHDLINTFYCSCPPGTLGFICEVNVDDCTPSSCHNNGTCID
KVGGFECKCPPGFVGPRCEGDINECLSNPCTSPGTLDCVQLVNNYHCNCKSGYMGRHCEHKVNFCDSSPC
QNGGVCTAKHDGHTCLCPSDYHGDNCEFVGSYCDTAPCLHGGTCRIINNDDGYRCYCPPGTTGKNCEIDF
LDECASNPCQQINAVCENLYGDYVCYCPAKWTGKNCEIYDPNYLGGIYGRPNFNVPKVASESDLERERRK
CRENNCEKKARNFICNEECNNYACNFDGNDCTLGINNPWHNCTAKISCWNVFGNGICDEACNNPQCLFDG
RDCEKKLPPCNPIYNAYCEKHYANGHCDYGCNNEECNWDGLDCEREPPSIAEGVISVVVRMEIKDFRDHL
VGFLRRVGHELRTTLRVRKDEYGNDMIYPWKHEKGEPIPTHFRSPKIDKENLPGSIAFLEIDNRKCEMMQ
GAVCFPSANEAAEYLAATASRHTSTWDFPIEQVRGVMGSQSPEYPDSPTNYKYVFIGVVIVVLGGLLVGV
LVTAQRKRAVGVTWFPEGFLRTNSGSGQRRRSRRRGPDGQEMRNLNKQPSVNCMDMDVANGRVQSQWSDD
ESDLPPSKRMRAIEPGYASDHTAITDYEETEPRMWTQQHLDAAEIRRPDAGGVLTPPSLEHDQDVDARGP
CGMTPLMVAAVRGGGLDTGEEEDESDGTAAVIADLVAQGADLNATTDKSGETSLHLAARYARSDAAKRLL
DAGADANSQDNTGRTPLHSAVAADAMGVFQILLRNRVTNLNARMHDGTTPLILAARLAIEGMVEDLINAD
ADINAADNSGKTALHWAAAVNNVDAVNILLVHGANRDAQDDKDETPLFLAAREGSFEACKALLDTFANRE
ITDHMDRLPRDVASERLHHDIVRLLDEHVPRSPQMVTVIPNGPLMGSPNHPQLITHPTVIGSAPKQTKSK
KRPKASGAGNPNSPESESGGAVVMVRRKPSLKKPTTKRGAQPPNQEIPQGAEGAEGNLPTSPYDSASLYS
NALPLVAHTTTAKQPPPYEDCIKSQSMSLQQLGLDTFATNYGLPFHEQLLASHQRQQQGIVNTLSPPYSN
QSPPHSVQSNMTLSPQASYMGSPSPAKSRPSLPTSPTHIAALRQATHQKHGSMPPMGFDFDNLPYSSSQP
QQQQQMQQTQPQQQQPQQQQQQQQQSTQQQQQQQQQQQQQQQQQTQQYYQYLTPPSHHSGPDVTPQHLMQ
APESFPTPSPDSPGHWSSSSPHSNSDWSECIASPPNAYGAGGGAHQSNKGSEAIYI

>TGZ37342_1 NOTCH Temnothorax longispinosus
MSLPRPRLDYALTVGPLLLALLVFTTFHHCVPTVSVTDIFITVTGFVSCSPSPCKNGGLCVSSPRDESHC
NCTSKYVGEYCQHLNPCYTGSRCQNGGSCRVREGIGGGTPSFTCSCPVGFTASLCEIPIENACDSSPCLN
GATCNLKSLHEYVCTCSIGFTGDHCERQDYCASSPCRNGAECRSLEDSYECTCAPGFTGPNCADDIDECE
RDPCRHGTCNNIHGSYRCMCSSGYTGQNCESDYIPCDPSPCENGGSCHQLGEHDYECLCSEGFRGDHCEE
NIDDCPGNLCQNGATCMDRVNEYSCLCPPAFTGTQCELDVDECSVRPSLCHNGATCTNSHGSYSCICVNG
WTGPDCSVNIDDCAGAACFNGATCIDRVGSFYCQCTYGKTGLLCHLDDACTSNPCHEGAICDTSPINGSF
TCSCATGYKGLDCSEDIDECTQGSPCEHDGICVNTPGSFACNCTQGFTGPRCETNVNECESHPCQNDGSC
LDDPGTFRCVCMPGFTGTQCEIDIDECAIRPCMNGGTCSDLINAFKCTCAEGFTGTHCQINIDDCISSPC
KNGGTCQDGIARYTCECPAGFTGDSCETNINDCASNPCRSGICIDGENSFTCNCSPGFTGNLCQTQINEC
ESNPCQFGGRCEDRIDGYLCVCRPGTSGENCEVNVNECYSNPCRNGARCIDGINRYSCECEPGFTGQHCE
TDINECASNPCANGGFCVDLINGFKCDCPRGYYDARCLSDVDECASSPCLNGGTCEDGVSQFICHCLPGY
GGKRCEADIDECGSNPCQHGGTCNDHLNGYSCKCLPGYTGTNCETNIDDCANNPCQNGGSCIDLVNDYKC
VCELPHTGRNCEDKLDPCSPNKCLHGAKCSPSSNFLDFACTCTVGYTGRLCDEDVNECVMTSPCRNGATC
RNTNGSYHCQCAKGYEGRDCIINTDDCASFPCQNGGTCLDGVGDYTCLCVDGFSGKHCEVDIDECLSQPC
QNGAICKEYVNSYTCQCQLGFSGINCQTNDEDCTDSSCMNGGTCIDGINNYTCVCKTGYTGSNCQYRINE
CDSSPCQNGATCHDHIQYYTCHCPYGYTGKQCDKFIDWCIENPCENQATCVQHMNKYHCNCSPGWTGKVC
DVEMVSCKDAAMRKGVLENSLCNNGTCENIGNSHRCHCLDGYTGSYCQEEIDECDSAPCQNGATCKDLIG
SYQCQCTKGFQGQNCELNIDDCRPNPCQNGGTCHDLINNFTCSCPPGTLGFICEVNIDDCTMTACHNNGT
CTDKVGGFECKCPPGFVGPRCEGDINECLSNPCTSPGTQDCVQLVNNYHCNCKQGYMGRHCEVKMNFCDS
SPCQNGGFCIAKHDRHVCMCNNAYHGTNCEFTGSYCDSEPCQNGGTCRIIGNSYKCYCLPGTTGMHCEFD
AWNECDRHPCQQNAPCINKIGDYACDCPPTWSGKNCDTYDSNYPGGIFGNTPKNMSDINLERERQKCVEN
DCKAKYNNGRCDEECNRLACEFDGNDCSLGVNPWRNCTAPVDCWKLFMNGVCDEVCNNPQCLYDGRDCGP
KLPPCNPIYDAYCRKHYANGHCDYGCNNEECDWDGLDCDKEPPSLAEGVISIAVRMDVDSFRTNIATFLR
DLGHYLRTTLRVKTDELGNEMIYPWKPEKNKFLNIYTRLTTPSNRKGAVTFLEIDNRKCTLAQGTSCFSS
ANEAAEYLAAAALKQPLSLNFPIEQVRSIVGTQNTDYSDNPTNYKYVFIGVVIVVLGGLLVGVLVTAQRK
RAVGVTWFPEGFLRTSSGSGQRRRSRRRGPDGQEMRNLNKQPSVNCMSMDVVSARIQSQWSDDESDLPPS
KRMRAIEPGYASDHTVITDYEETEPRMWTQQHLDAAEIRRPDAGGVLTPPSLEHGQDVDARGPCGMTPLM
VAAVRGGGLDTGEEEDESDGTAAVIADLVAQGADLNATTDKSGETSLHLAARYARADAAKRLLDAGADAN
SQDNTGRTPLHSAVAADAMGVFQILLRNRATNLNARMHDGTTPLILAARLATEGMVEDLINADADINAAD
NSGKTALHWAAAVNNVDAVNILLVHGANRDAQDDKDETPLFLAAREGSFEACKALLDTFANREITDHMDR
LPRDVASERLHHDIVRLLDEHMPRSPQMVTVIPNGPLMGSSNHPQLITHPTVIGSAPKQAKSKKRPKAGT
GNPNSPESEGGAVVMVRRKPSVKKPPAKPRGAQPPNQEIPQGAEGADGNLPTSPYDSASLYSNALPLVAH
TATAKQPPPYEDCIKNQSMQGLQQLGLDTFTSNYGLPFHDQLLAPHQRQQQGMVNTLSPPYSNQSPPHSV
QSNMTLSPQASYMGSPSPAKNRPSLPTSPTHIAAMRQATHQKHGSMPPVGFDFENLPYSSSQQQQQQQQQ
MQQTQQQIQQQQQQQQQQQQQQPQPQQSTQQQQQQQQQQQQQQQQQQTQQYYQYLTPPSHHSGPDVTPQH
LMQAPESFPTPSPDSPGHWSSSSPRSNSDWSDCMASPTNAYGAGGAHQSNKGSEAIYI

>XP_029680207_1 NOTCH Formica exsecta
MSRRRLDYAFRIEPLLLALLATICLPTVSGFVSCSPSPCKNGGLCVSSPRGESHCNCTSKHVGEYCQHLN
PCHTGSRCQNGGSCRVRESIGGGTPSFACSCPVGFTASLCEIPIENACDSSPCLNGATCNLKSLYEYVCT
CSIGYTGEHCERQDYCASSPCRNGAECRSLEGSYKCTCAPGFTGPNCTDDINECDRNPCRHGTCKNIHGS
YKCMCSSGYTGQNCESDYIPCDPSPCENGGSCQQVSELGYACHCPEGFQGTNCEENIDDCPGNLCQNGAT
CMDRVNEYSCLCPPAFTGTQCELDVDECSVRPSLCHNGATCTNSHGSYSCICVNGWAGLDCSVNIDDCAG
AACFNGATCIDRVGSFFCQCTYGKTGLLCHLDDACTSNPCHEGAICDTSPINGSFTCSCATGYKGLDCSE
DIDECEQGSPCEHDGICVNTPGSFACNCTQGFTGPRCETNVNECESHPCQNDGSCLDDPGTFRCVCMPGF
TGTQCEIDIDECAARPCLNNGICSDLINSFKCSCADGFAGSHCQINIDDCASSPCKNGGTCQDGIARYTC
ECPPGFTGASCETNINDCASNPCHSGTCIDGENSFVCNCYPGFTGKLCQTQIDECESNPCQFGGKCEDRI
NGYQCICRPGTSGINCEVNVNECYSNPCRNGARCIDGINRYSCECEPGYTGQHCETDINECASNPCANGG
LCIDLTNSFRCECPRGYYDARCLSDVDECSSSPCLNGGTCEDGVNQFICHCLPGYGGKRCEMDIDECGSN
PCQHGGTCNDHLNGYSCKCLPGYAGTNCETNIDDCANNPCQNGGSCIDLVDDYKCVCELPHTGRNCEEKL
DPCSPNKCLHGAKCSPSSNFLDFACTCTVGYTGRLCDEDVDECVMTSPCRNGATCRNTNGSYHCVCAKGY
EGRDCIINTDDCASFPCQNGGTCLDGIGDYTCLCVDGFSGKHCEVDIDECISQPCQNGAICKEYVNSYTC
QCRRGFSGINCQTNDQDCTDSSCMNGGKCIDGINNYTCVCKHGYTGSNCQYRINECDSSPCKNGATCHDH
VQYYTCHCPYGYTGAHCDAYVNWCADNPCENQATCAQVKNKYQCNCSPGWTGKVCDVEMVSCKDAAIRKG
VLEKNLCNNGTCEDIGNSHRCHCLEGYTGSYCQKEIDECESAPCQNGATCKDLIGSYQCLCTKGFQGQNC
ELNVDDCQPNPCQNGGICHDQINGFNCSCPFGTLGIICDVNTDDCLIGACHNNGTCTDKVGGFECKCPPG
FVGPRCEGDINECLSNPCASPGTQDCVQLVNNYHCNCKPGYMGRHCEIKVNFCDSSPCQNGGVCTAKQDR
HTCVCPSGYHGTNCEFVGSYCDAEPCQNGGTCHVSGTSYRCYCTSGTTGTHCEFDARDECKSNPCQQDAP
CVNKIDDYACDCPPKWVGKNCEIYDPNYPGGVFGVQPNVPKISNAYDYNTERERRKCIENNCEEKAGNNR
CDEECNKHACNFDGQDCSLGINPWRNCSAPIKCWDVFMNGMCDEVCNNPQCLFDGRDCERKVGPCNPVYD
AYCKQHYANGHCDYGCNNEECNWDGLDCDGEPPSLAKGAISIVVRMDMESFREHIVTFLRELGNELRTTT
RVKQDELGNDMIYPWKPERDPDYNFGRPTIIHPNNQNGVIIYLEIDNRKCIPSSMMSGLTTSRRDATGCF
PSANEAAEYLAATASKHTLLRNFPIEQVRGVVDPQGPEYPDSTTNYKYVFIGVVIVVLGGLLMGVLVTAQ
RKRAVGVTWFPEGFLRTSSGSGQRRRSRRRGPDGQEMRNLNKQPSVNCMDLDVVTRVQSQWSDDESDLPP
SKRMRAIEPGYASDHTAITDYEETEPRMWTQQHLDAAEICRPDAGGVLTPPSLEHGQDVNARGPCGMTPL
MVAAVRGGGLDTGEEEDENDGAAAKIADLVAQGADLNAKTTDKSGETSLHLAARYARSDATKRLLDAGAD
ANSQDNTGRTPLHSAVAADAMGVFQILLRNRATNLNARMHDGTTPLILAARLATEGMVEDLINADADINA
ADNSGKTALHWAAAVNNVDAVNILLVHGANRDAQDDKDETPLFLAAREGSFEACKALLDTFANREITDHM
DRLPRDVASERLHHDIVRLLDEHVPRSPQMVTVIPNGPLMGSPNHPQLITHPTVIGSAPKQTKSKKRPKA
GNPNSPESEGVVVMVRRKPSVKKPPAKRGAQPPNQEIPQGAEGADGNLPTSPYDSASLYSNALPLVAHTA
TAKQPPPYEDCIKGQSMQGLQQLGLDTFATNYGLPFHDQLLAPHQRQQQGMVNTLSPPYSNQSPPHSVQS
NMTLSPQASYMGSPSPAKSRPSLPTSPTHIAAMRQATHQKHGSMPPVGFDFDNLPYTSSQAQQQQQQQQQ
QQQQQMQQTQQQIQQQPQQQQPQQQQQSTQQQQQQYYQYLTPPSHHSGPDVTPQHLMQAPESFPTPSPDS
PGHWSSSSPHSNSDWSECLAASPPQAPPTNVYGAGSGAHQSNKSTEAAIYI

>XP_012235693_1 NOTCH Linepithema humile
MSLPRRRLDYALTVELLPFALLVIVCFCIPAVSGFMSCSPSPCKNGGVCVSSPRGESHCNCTSKYVGEYC
QHMNPCYTGSRCQNGGSCRVRESIGGGTPSFACSCPVGFTASLCEIPIENACDSSPCLNGATCNLKSLHE
YVCICSTGYTGEHCERQDYCASSPCRNGAECRSLEDSYKCTCAPGFTGPNCTDDINECDRNPCRHGTCKN
THGSYKCMCSNGYTGQNCENEYIPCDPSPCENGGSCHQIGEHDYECICPEGFRGNHCEENIDDCPGNLCQ
NGATCMDRVNEYSCLCPPAFTGTQCELDVDECSVRPSLCHNGATCTNSHGSYSCICVNGWTGPDCSVNID
DCAGAACFNGATCIDRVGSFYCQCTHGKTGLLCHLDDACTSNPCHEGAICDTSPINGSFACSCATGYKGL
DCSEDIDECEQGSPCEHDGICVNTPGSFACNCTQGFTGPRCETNVNECESHPCQNDGSCLDDPGTFRCVC
MPGFTGTQCEIDIDECATRPCLNGGICSDLINSFKCTCAQGFAGSHCQINIDDCASSPCKNGGICQDGIA
RYTCQCPPGFTGASCETNINDCASNPCHSGTCIDGENSFTCNCYPGFTGKLCQTQVDECESNPCQFGGRC
EDRINGYQCICRPGTSGTNCEVNVNECYSNPCRNGARCIDGINRYSCECEPGFTGQYCETDINECASNPC
ANGGRCIDVINGFRCECPRGYYDARCLSDVDECTSSPCLNGGTCEDGVNQFICHCLPGYGGKRCEADIDE
CSSNPCQHGGTCNDHLNDYSCKCLPGYAGINCETNIDDCANNPCQNGGSCIDLVNDYKCVCELPHTGRNC
EDKLDPCSPNKCLHGAKCSPSSNFLDFACTCTVGYTGRLCDEDVDECVMTTPCRNGATCRNTNGSYHCIC
AKGYEGRDCIINTDDCASFPCQNGGTCLDGIGDYTCLCVDGFNGKHCQDDIDECQSHPCQNGAICKEYVN
SYTCQCQLGFSGINCQTNDEDCTESSCMNGGTCIDGINNYTCVCRPGYTGSNCQYRINECDSSPCLNGAT
CHDHVQYYTCHCPYGYTGKRCDKYVDWCVDNPCENQAICVQEQNKYYCNCSAGWTGKVCDVEMVSCKDAA
IRKGVPEKNLCNNGTCEDVGNSHRCHCFEGYIGSYCQEEIDECDTAPCQNGATCKDLIGSYQCQCTKGFQ
GQNCELNVDDCRPNPCQNGGTCHDLINSFSCSCPPGTIGLICEINIDDCVIGACHNNGTCTDKVGGFECK
CPPGFVGPRCEGDINECLSNPCASSGTQDCVQLVNNYHCNCKPGYMGRHCEVKVNFCDSSPCQNGGLCTA
KQDGHSCACPSGYHGVNCEFAGSYCDAQPCLHGGTCRIETSMGYHCYCPPGTTGTHCEIDTRTDCDSNPC
QHPDANCQNMMGTYVCFCPSKWTGKNCETYDPSYTGIFDRSNINIPKMNEFEVDLEHERKKCAQNHCDQK
AGNHHCDEECNRYACNFDDNDCSLGINPWRNCTAPMCWQKFMNNMCDEECNNPQCLFDGRDCEKKLSPCN
PVYDAYCRKHYANGHCDYGCNNAECNWDGLDCDKEPPSLAEGIMYVVVRMDLQTFSKNIVNFLRDVGHQL
RTMVRVKQDELGNNMIYPWKRDRQSTGTTDIFGQPIYPNTMHHNGVIAYLEIDNRKCTMTDGALCFASAN
EAAEYLAATASKHTLSQNFPIEQVRGVVKPQNPEYTDSPTNYKYVFIGVVIVVLGGLLVGVLVTAQRKRA
VGVTWFPEGFLRTNSGSGQRRRSRRRGPDGQEMRNLNKQPSINCMDMDVHNSRVQSQWSDDESDLPPSKR
MRAIEPGYASDHTAITDYEETEPRMWTQQHLDAAEIRRPDAGVLTPPSLEHGQDVDARGPCGMTPLMVAA
VRGGGLDTGEEEDESDGTAAVIADLVAQGADLNATTDKSGETSLHLAARYARADAAKRLLDAGADANSQD
NTGRTPLHSAVAADAMGVFQILLRNRATNLNARMHDGTTPLILAARLATEGMVEDLINADADINAADNSG
KTALHWAAAVNNVDAVNILLVHSANRDAQDDKDETPLFLAAREGSFEACKALLDTFANREITDHMDRLPR
DVASERLHHDIVRLLDEHVPRSPQMVTVIPNGPLIGSPNHTQLITHPTVIGSAPKQTKSKKRPKAGGMGN
PNSPESEGGGAVVMVRRKPSVKKPPVKRGSQPPNQEIPQGAEGAEGNLPTSPYDSASLYSNALPLVAHTV
TGKQPPPYEDCIKGQSIQGLQQLGLDTFATNYGLPFHEQLLAPHQRQQQGMVNTLSPPYSNQSPPHSVQS
NMTLSPQASYMGSPSPAKSRPSLPTSPTHIAAMRQATHQKHGSMPPVGFDFDNLPYSSSQQQQQQQQQQQ
QQQQQQQQHQQQQQQQQQQQQQQQQQQQQQQQQQHQQQQQQQQQQQQTQQYYQYLTPPSHHSGPDVTPQH
LMQAPESFPTPSPDSPGHWSSSSPHSNSDWSECMASPTNAYGTSGGAHQSNKGSEAIYI

>XP_015515801_1 NOTCH Neodiprion lecontei
MLRLQRNMDYALTIVALALFVASLPASVHGFVSCSPSPCKNGGVCVSSPRGELYCNCTSMYVGEYCQHPN
PCHTGPGPRCQNGGSCSVRESYGGGTPSFFCTCPVGFTASLCEIPVANACDSSPCKNSATCTLKSLREYA
CTCAMGFTGENCERQDHCASAPCRNGACRSLDFSYECTCAPGFEGPNCAEDIVECDQNPCKHGLCHNTHG
SYKCMCQNGYTGQNCENEYIPCDPSPCLNGGSCHQVDQHSYKCTCHEGFRGDKCEENIDDCAGNLCQNGA
TCIDRVNEYACQCPPTFTGTQCEIDVDECSLRPSVCHNGATCTNSHGSYSCICVNGWTGIDCSINIDDCA
GAACFNGATCIDRVGSFYCQCTHGKTGLLCHLDDACTSNPCHQGAICDTSPINGSYTCSCASGYKGLDCS
EDIDECEQGSPCEHDGICVNTPGSFACNCTQGFTGPRCETNVNECESHPCQNDGSCLDDPGTFRCVCMPG
FTGTQCEIDIDECAANPCLNNGVCNDLINSFKCNCANGFAGARCQINIDDCASLPCRNGGSCHDSIAKYT
CECPPGFTGASCETNINDCQSNPCHSGICIDGENSFTCKCFSGFTGRLCQIQIDECESNPCQFEGRCEDR
IDGYQCMCRPGTSGVNCEVNVNECYSNPCRNEARCKDGINRYTCECIPGFTGQHCETDINECASNPCSNG
GTCIDLINGFRCECPRGYYDARCLSDVDECASNPCIHGGTCEDGVNQFICHCLPGYGGKRCEADIDECGS
NPCQHGGTCNDHLNGYSCQCLPGYAGTNCETNIDDCANNPCQNGGSCIDLVNDYKCVCELPHTGRNCEDK
LDPCSPNRCLHGAKCSPSSNFLDFACTCTIGYTGRLCDEDVDECVITSPCRNGATCRNTNGSYHCVCAKG
YEGKDCIINTDDCASYPCQNGGTCLDGIGDYTCLCVDGFNGKHCEIDIDECVSAPCQNDAICKEYVNSYT
CQCKLGFSGINCQTNDEDCTESSCMNAGSCNDGINNYTCVCQPGYTGTNCQYRINECDSLPCLNGATCHD
HVQYYTCHCPYGYTGDRCDKFVDWCADTPCENQATCVQHKNKYHCNCSPGWTGKVCDVEMVSCKDAAVRK
GVPEKNLCNNGTCEDIGNSHRCHCTDGYTGSYCQEEIDECESLPCQNGATCNDLVGSYQCRCKVGFQGQN
CELNVDDCNPNPCQNGGTCHDLINNFTCSCPPGTLGILCEINVDDCVVGACHNNGTCTDKVGGFECRCPP
GFVGPRCEGDINECLSNPCANPGTQDCVQLVNNYHCNCKPGYMGRHCEVKVNFCDSSPCQNGGVCTARQA
GHSCLCATGYFGKNCEFSGSYCDSEPCLHGGKCRIAESDIGYRCHCPAGTTGTHCEIDTRDECASNPCQQ
REAICKNLMGDYDCYCPPKWTGKNCEIYDPNYRGGLFGRQNPNSILNTMSPYDIDIERERKKCIENRCDE
KSGNHRCDEDCNTHACNYDGKDCSLGINPWRNCTAPINCWDVFMNGVCNDVCNNAQCLFDGRDCEKKLEP
CNPIYDAYCRKHYANGYCDYGCNNEECNWDGLDCEGEPPELAEGAISVVVLMDMQTFRSNIIAFLRDMGH
QLRTTLRVKQDELGNDMIYPWKREQLQTNVFGRPATVYTDNQSGVTAYLEIDNRKCTVISGAVCFPTANE
AAEYLAATASKHSLSNNFPIEQVRGVVGQDPNDTDTPTNFKYVFIGVVLVLLAGLLVGVLVTAQRKRAVG
VTWFPEGFLRTTSGSGQRRRSRRRGPDGQEMRNLNKQPSVTCMDLDIANGRVHQWSDDESDLPPSKRMRA
IEPGYASDHTVITDYEETEPRLWTQQHLDAAEIRSRPDAGVLTPPSLEHGQDVDARGPCGMTPLMVAAVR
GGGLDTGEEEDDSDGTAAVIADLVAQGADLNATTDKSGETSLHLAARYARADAAKRLLDAGADANSQDNT
GRTPLHSAVAADAMGVFQILLRNRATNLNARMHDGTTPLILAARIATEGMVEDLINADADINAADNSGKT
ALHWAAAVNNVDAVNILLVHGANRDAQDDKDETPLFLAAREGSFEACKALLDTFANREITDHMDRLPRDV
ASERLHHDIVRLLDEHVPRSPQMVSVIPNGPLMGSPNHPQLITHPTVIGSAPKQSKSKKRTKPGAGGNPN
SPESEGAVAVRRKPSIKKPTAKRGAQPPNQEIPQGAEGAEGNLPSPYDSASLYSNALPLVGHTQTGKQPP
SYEDCIKGQSMQGLQQLGLDTFAANYGLPPNFHDQLLAPHQRPGQGMVSTLSPPYSNQSPPHSVQSNMTL
SPQASYMGSPSPAKSRPSLPTSPTHIAAMRQATHQKHGGMPPIGFDFENLPYSSGQQQLQQTQQQIQQQQ
QQQQQQQQQQQQQQQQQQQQQQQQTAQQQQQQQQQTQQYYQYLTPPSHHSGPDVTPQHLMQAPESFPTPS
PESPGHWSSSSPHSNSDWSECMASPNAYATGGAQHQNKGSEAIYI

>XP_031368443_1 NOTCH Apis dorsata
MCVDKIHGIMLPRRKLDYASMACLLLPLFIAVSLPAVSGIVSCSPSPCKNGGVCVSPLRGESHCECTSKF
VGEYCQHLNPCHTGPRCQNGGSCRVKESIGGGTPSFACSCPVGFTASLCEIPLENACDSSPCLNGATCNL
KSLHEYVCTCATGYTGEHCEQQDHCASSPCRNGAECLSLEDSYKCTCAPGFTGPNCADDIDECDRNPCRH
GSCKNIHGSYKCMCTSGYTGQNCENEYIPCNPSPCKNGGTCHQTDDLDYECICPEGFRGDHCEENIDDCP
GNLCQNGATCIDRINEYSCLCPPSYTGTQCELDVDECSVRPSLCHNGATCTNSPGSYSCICVNGWTGPDC
SVNIDDCAGAACFNGATCIDRVGSFYCQCTYGKTGLLCHLDDACTSNPCHEGAICDTSPVNGSFACSCAT
GYKGVDCSEDIDECEQGSPCEHDGICVNTPGSFACNCTQGFTGPRCETNVNECESHPCQNDGSCLDDPGT
FRCVCMPGFTGTQCEIDIDECAERPCLNGGVCTDLINSFKCTCANGFAGSHCQINIDDCASSPCKNGGIC
QDSIAKYTCDCPPGFTGASCETNINDCQSNPCHSGTCIDGENSFSCNCFPGFTGKLCQTQIDECESNPCQ
FGGRCEDRINGYQCICRPGTSGTNCEVNVNECYSNPCRNGARCIDGINRYSCECEPGFTGQHCETDINEC
ASNPCANGGRCIDLINGFRCECPRGYYDARCLSDVDECASNPCVNGGTCEDGVNQFICHCLPGYGGKRCE
ADIDECGSNPCQHGGTCNDHLNGYSCKCLAGYAGTNCETNIDDCANNPCQNGGSCIDLVNDYKCVCELPH
TGRNCEDKLDPCSPNKCLHGAKCSPSSNFLDFACTCTVGYTGRLCDEDVDECVMTSPCRNGATCRNTNGS
YQCLCAKGYEGRDCIINTDDCASFPCQNGGTCLDGIGDYTCLCVDGFSGKHCEIDVDECLSQPCQNGAIC
KEYVNSYTCQCQLGFSGINCQTNDEDCTDSSCMNGGKCIDGINNYTCVCKPGYTGSNCQYRINECDSLPC
LNGATCHDHVQYYTCHCPYGYTGARCDQYVDWCADNPCENGATCIQKKNKYQCNCSPGWTGKVCDVEMVS
CKDAAIRKGVPEKNLCNNGTCEDIGNSHRCHCLEGYTGSYCQEEVNECDSAPCQNGATCKDLIGSYQCQC
TKGFQGQNCELNVDDCKPNPCQNGGTCHDLISNFSCSCPPGTLGFICELNVDDCTVGACHNNGTCTDKVG
GFECKCPPGFVGPKCEGDINECLSNPCASPGTQDCVQLINNYHCNCKPGYMGRHCEVKVNFCDSSPCQNG
GVCTAKQAGHTCLCPNDYYGNNCEFAGSYCDREPCLNGGTCRVAETEVGYRCYCPLGTTGTHCEIDARDE
CASNPCQQSNAVCKNLLGDYACDCPPKWTGKNCEIYDPTYRGGIFGTSNSNIQKTMNAYDLDLELERKKC
IENRCEEKSGNHHCDEECNRYACNFDGNDCSLGINPWRNCTAPINCWDVFMNDICDEVCNNPQCLFDGRD
CEGKLAPCNPIYDAYCRKHYADGFCNYGCDNEECNWDGLDCDTKPPSLAEGVISVVVRMDMMTFRSNVVA
FLRDIGHELRTTLRVKQDELGNDMIYPWRRERDPGLQTSIFGRPTTIYTNAQSGVIAYLEIDNRKCTVTQ
GAVCFPSANEAAEYLAATASKHSLSRNFPIEQVRGVVGPQGPEYPDTPTNYKYVFIGVVIVVLGGMLVGV
LVTAQRKRAVGVTWFPEGFLRTSSGSGQRRRSRRRGPDGQEMRNLNKQPSVNCMDLDVGNGRAQQWSDDE
SDLPPSKRMRAIEPGYASDHTAITDYEETEPRMWTQQHLDAAEIRRPDAGVLTPPSLEHGQDVDARGPCG
MTPLMVAAVRGGGLDTGEEEDESDGTAAVIADLVAQGADLNATTDKSGETSLHLAARYARADAAKRLLDA
GADANSQDNTGRTPLHSAVAADAMGVFQILLRNRATNLNARMHDGTTPLILAARLATEGMVEDLINADAD
INAADNSGKTALHWAAAVNNVDAVNILLVHGANRDAQDDKDETPLFLAAREGSFEACKALLDTFANREIT
DHMDRLPRDVASERLHHDIVRLLDEHVPRSPQMVNVIPNGPLMGSPNHPQLITHPTVIGSAPKQAKSKKR
PKAGSTGNPNSPESEGGVVVVRRKPSVKKPPAKRGAQPPNQEIPQGAEGAEGNLPSPYDSASLYSNAIPL
VGHTATAKQPPPYEDCIKGQSMQGLQQLGLDTFTTNYGLPNFHDQLLASHQRQAQGMVNTLSPPYSNQSP
PHSVQSNMTLSPQASYMGSPSPAKSRPSLPTSPTHIAAMRQATHQKHGGMPPVGFDFENLPYSSSQQQQQ
QQQQQQQQQQQQQQMQQTQQQIQQQQQQQQQQQQQQQQSTQQQQQAQQQQAQQQTQQYYQYLTPPSHHSG
PDVTPQHLMQAPESFPTPSPDSPGHWSSSSPHSNSDWSECMRRRTRTVPEPPTKVTRAPKRSIYEGGGAL
WLARVSRKIECKTKRITVIGTRRVRGLSSPIFILLQAVSLIGDRSDALSLRSTV

>XP_015593858_1 NOTCH Cephus cinctus
MLLRPNLDYAFGRCVLSLVILLSTLPESISGFVSCSPSPCKNGGLCVSSPREESHCNCTSKYVGEYCQHL
NPCHTGPRCQNGGSCRVRESIGGGTPSFSCFCPVGFTASLCEIPIENACDSSPCLNGATCNLRSLREYVC
TCAPGFTGEHCERQDHCASSPCRNEAECHSLENNYRCTCAPGFTGPNCADDIVECETNPCTHGTCHNTHG
SYKCMCTSGYTGQNCENEYIPCDPSPCHNGGSCREVDQLDYECICPEGFRGNNCEENIDDCPGNLCQNGA
TCMDRVNEYSCLCPAAFTGTQCELDVDECSVRPSLCHNGATCTNSHGSYSCICVNGWTGPDCSINIDDCA
GAACFNGATCIDRVGSFYCQCTYGKTGLLCHLDDACTSNPCHQGAICDTSPINGSFTCSCASGYKGLDCS
EDIDECEQGSPCEHDGICVNTPGSFACNCTQGFTGPRCETNVNECESHPCQNDGSCLDDPGTFRCVCMPG
FTGTQCEIDIDECASNPCLNSGVCTDLINSFKCTCADGFAGSHCQINIDDCASSPCQNGGNCQDSIAKYT
CECPAGFTGASCETNINDCQSNPCHSGTCIDGENSFTCSCFPGFTGHLCQTQIDECESNPCQFGGRCEDR
INGYQCICRPGTSGVNCEVNVNECYSNPCRNGARCIDGINRYSCECEPGFTGQYCETDINECASSPCANG
GRCIDLINGFRCECPRGYYDARCLSDVNECASSPCVHGGSCEDGVNQFICHCLPGYGGKRCEADIDECGS
NPCQHGGICNDRLNGYSCQCLAGYAGTNCETNIDDCANNPCQNGGSCIDLVNDYKCVCELPHTGRNCEDK
LDPCSPNKCLHGAKCSPSSNFLDFACTCTVGYTGRLCDEDVDECVITSPCRNGATCRNTNGSYHCVCAKG
YEGRDCIINTDDCASFPCQNGGTCLDGIGDYTCLCVDGFSGKHCEVDVDECLSAPCQNGAICKEYVNSYT
CQCQLGFSGINCQTNDEDCTVSSCMNGGKCIDGINNYTCVCKPGYTGSNCQYRINECDSAPCLNSATCHD
HVKYYTCHCPYGYTGKQCDKYVDWCAENPCENQATCVQLKNKYHCNCSPGWTGKVCDVEMVSCKDAAIRK
QLPEKQLCNNGTCEDIGNSHRCHCAEGYAGSYCQEEINECDSAPCQNGASCKDLVGSYQCQCTEGFQGQN
CELNVDDCRPNPCQNGGTCHDLVNNYSCSCPPGTLGFICEINVDDCVLDACHNNGTCTDKVGGFECNCPP
GFVGPRCEGDINECLSNPCATPGTQDCVQLVNNYHCNCKPGYMGRHCELKVNFCDSSPCQNGGVCTARQA
GHSCLCPSDYYGANCEFAGSYCDAEPCLNGGSCRVAPDAEVGYRCHCPPGTAGTHCEIDARDECDSNPCQ
QSDAICENLLGDYACYCPPKWTGKNCEIYDPNYRGGIFGRPPGATLNHPSKNPINTYDLDLERERNKCIE
NRCDEKSGNHHCDEECNRYACNFDGNDCSLGINPWRNCTAPINCWDVFMNDVCDEVCNNAQCLFDGRDCE
KKLAPCNPIYDAYCRKHYANGHCDYGCNNEECNWDGLDCEGEPPSLAEGVISVMVRMDMQSFRSNVVPFL
RDIGHELRTTLRVKQDELGNDMIYPWKSSVESGHQTNIFGKPTTIYTDSHNGIIAYLEIDNRKCTVTQGS
VCFPSATEAAEYLAATASKHTLSRNFPIERVQGVVGPQGPEYPDTPTNYKYVFIGVVIVILGGMLVGVLV
TAQRKRAVGVTWFPEGFLRTSSGSGQRRRSRRRGPDGQEMRNLNKQPSSVNCMEMEVGNGRAVQQWSDDE
SELPPSKRMRPIEPTGYASDHTAITDYEETEPPGAARMWTQQHLDAAEIRGRPDAGGVLTPPSLEHGQDV
DARGPCGMTPLMVAAVRGGGLDTGEEEDESDGTAAVIADLVAQGADLNATTDKSGETSLHLAARFARADA
TKRLLDAGADANSQDNTGRTPLHSAVAADAMGVFQILLRNRATNLNARMHDGTTPLILAARLATERMVED
LINADADINAADNSGKTALHWAAAVNNVDAVNILLVHGANRDAQDDKDETPLFLAAREGSFEACKALLDT
FANREITDHMDRLPRDVASERLHHDIVRLLDEHVPRSPQMVSVIPNGPLMGSPNHPQLITHPTVIGSAPK
QSKSKKRAKGVGSGGGGVGVTTGNPNSPESESAVGGGPGGGSAAAVAAAVRRKPSVKKPPAKRGAQPPNQ
EIPQGAEGAEGNLPSPYDSASLYSNALPLLGHTATATATATGTGTGTGTGATTGTGTGTAKQPPSYEDCI
KGQSIQGTLQQLGLDTFTTNYGLPNFHDQLLAPHQRQTQGMLNTLSPPYSNQSPPHSVQSNMTLSPQASY
MGSPSPAKNRPSLPTSPTHIAAMRQATHQKHGGMPLVGFDFDNLPYSSGQQQQMQQTQQQLQQQQQQQQQ
QQIQQQQQQQQQQQQQQQQQQQQQQQQSTQQQQQQSQQYYQYLTPPSHHSGPDMTPQHLMQAPESFPTPS
PDSPGHWSSSSPHSNSDWSECMASPNAYISASAHQSNKGTEAIYI

>XP_014222761_1 NOTCH Trichogramma pretiosum
MTILIRSILILLFAVVGTRCMCHSGYTGQNCENEYIPCDPSPCQNAGLCHQIDSLNYRCECPEGFEGDNC
EINIDDCVGNLCQNGATCVDRVNEYSCTCPPAFHGPQCEYDVDECSIRPSLCHNGATCTNSHGSYSCICV
NGWAGPDCSVNIDDCAGAACFNGATCIDRVGSFFCQCTHGKTGLLCHLDDACTSNPCHQDAVCETSPING
SFTCSCTSGYRGIDCSEDINECEQGSPCEHDGICVNTPGSFACNCTQGFTGPRCETNINECESHPCRNDG
SCLDDPGTFRCVCMPGFTGTQCEINIDECAGNPCLNGGTCTDLINGFKCKCADGFAGVHCQINVDDCASS
PCRNGGTCHDSVARYTCECPAGFTGSSCETNINDCQSNPCHSGTCIDGENSFTCSCFAGFTGHLCQTQID
ECDSSPCLFGGRCEDRINGYQCICRPGTSGNNCEINVNECYSNPCRNGARCVDGINRYTCECEPGFTGQH
CETDVNECASNPCANGGRCIDLVNGYRCECPRGYYDARCLSDVDECASNPCLNHGSCEDGVNQFICHCLP
GYGGKRCDIDIDECGSNPCQHGGICNDHLDGYICHCLPGYAGINCETNIDDCANNPCQNGGSCIDLVNDY
KCVCELPHTGRNCENKLDPCSPNKCHHGAKCTPSSNFLDFACTCTVGYTGRLCDEDVDECIMTSPCRNGA
TCRNTNGSYHCICAKGYEGRDCVINTDDCAAFPCQNGGTCLDGIGDYTCLCVDGFNGKHCEVDVDECQSN
PCQNGAICKEYVNSYTCQCQLGFSGINCQTNDEDCTDSSCMNGGTCHDGINNYTCSCRSGYTGTNCQYHI
NECDSNPCQNGATCHDHVQYYTCHCPYGFTGERCESYVDWCAESPCENGATCLQQRNKYECKCSPGWTGK
VCDVEMVSCDDAALRKGVAEHRLCNNGTCKDVGNSHTCICNEGYTGSYCQIEINECDSAPCQNGAVCRDL
VGSYQCDCTKGFQGQNCELNVDDCSPNPCQNGGTCHDLIGKYSCSCPPGTLGYICEINVDDCVVDACHNN
GTCVDKVGGFECKCPPGFVGPRCEGDINECLSNPCASPGTQDCVQLVNNFHCNCKPGYMGRHCEVEVNFC
DSSPCQNGGVCAAEKAGHTCVCPADYYGPNCEFSGSFCDTEPCLNGGTCRITETGVGYRCYCQPGVGGTH
CEIDTRDECLSNPCQQPDAICENLLGDYACYCPPKWTGKNCEIYDPNYRGGVFGKPGKYNNNNMNAFDLD
LERERKKCIENRCDEKSGNHRCDEECNRYACNFDGNDCSLGINPWRNCTAPINCWDVFMNGVCDEVCNNP
QCLFDGRDCEKRLAPCNPIYDAYCRKHYANGMCDYGCNNEECNWDGLDCDREPPSLADGVISVVVRMDMM
AFRQNLVMFLRDMGHELRTTLRVKQDDLGQDMIFPWKRDREPSIETNFFGRPTSIYMENQPGVVAYLEID
NRKCTTMSGAVCFPSANEAAEFLAARASKHTLSRNFPIEKIESVVEPNPDYADSPTNFKYVFIGGILVVL
VGSLIGVLITQRRHPGKITTWFPEGFIRTSTSSVQRRRSRRRGPDGQEMRNLKQQQPGNNCMELDMGNGH
APQWSDDESDLPPSKRRRAIEPGYSSDHTVITDYEEAEPRMWTQQHFEAAEIRRPDAGILTPPSQEHGQD
VDARGPCGMTPLMVAAVSGAGLDTGEEEDENDNTAATIANLVAQGADPNATTDKSGETSLHLAARYARAD
AAKRLLDAGADANSQDNTGRTPLHSAVAADAMGVFQILLRNRATNLNARMHDGTTPLILAARLATEGMVE
DLINADADINASDNSGKTALHWAAAVNNVDAVNVLLVHGANRDAQDDKDETPLFLAAREGSYEACKALLD
TFANREITDHMDRLPRDVASERLHHDIVRLLDEHVPRSPQMVNVIPNGPLMAGSPNHPGLISHPTVIGNG
GKQTKSKKRPKPGAGNPNSPESENGGAASVRRKPSVKKQQGQQPPQAAKRAAQPNPNQELPQGAEGAEGN
LPSPYDTASLYSNALPSLVGATAPHTQTTSVAAAAQAAAVVQAAKQPPPYEDCIKSQTMQQNNLQQLSHL
SPDGFTNYGLSNFHEQQMLVAQHQQRQQSNGGMVVNTLSPPYSNQSPPHSVQSNMTLSPQASYMGSPSPA
KSRPSLPTSPTHIAAMRQATHQKHGGMPPVGFDFDSMPYQQQQMQASQQQQQQQQFQQQQSQQQQYYQYL
TPPSHHSGPDVTPQHLLQAPESFPTPSPDSPGHWSSSSPHSNSDWSECMASPQNAYGTAAGPATGHQSNK
GQEAIYI

>XP_014213582_1 NOTCH Copidosoma floridanum
MTCYIINITGFVSCSPSPCKHGGVCISPPRGESYCNCTSHYVSEYCQHRNPCLTGPRCQNGGSCHVREGI
GGGTPSFVCSCPVGYTASLCEIRIDNACDSSPCSNNGTCVLKSLYDYTCSCAHGYAGEFCEEVDYCASSP
CRNDAQCRSLDNTYQCTCTAGYTGPNCSEDVNECDLQPCRFGTCHNTYGSYKCMCNSGFTGQNCESEYIP
CSPSPCQNGGVCHEIDNLTFKCSCPEGFQGDVCETNINDCVGNLCQNGATCIDRVNEYSCLCPPAFTGPQ
CEHDVDECSVRPSLCHNGATCTNSHGSYSCICVNGWTGPDCSVNIDDCASAACFNGATCIDRVGSFYCQC
TQGKTGLLCHLDDACTSNPCHQDAVCETSPINGSFTCSCTSGYRGIDCSEDIDECKQGSPCEHDGICVNT
PGSFACNCTQGFTGPRCETNVNECESIPCRNDGSCLDDPGTFRCVCMPGFTGTQCEINIDECASKPCLNG
GICTDLINGFKCKCADGFAGVHCQINIDDCASSPCRNGGTCHDSIAKYTCECPAGFNGASCETNINDCQS
NPCHSGTCIDGENSFSCSCFPGFTGNLCQTQIDECESSPCLFGGRCEDRINGYQCICRPGTSGNNCEINV
NECYSNPCRNGARCIDGINRYSCECEPGFTGQHCETDINECASNPCANGGRCVDLINGFRCECPRGYYDA
RCLSDVDECSSNPCVNGGTCEDGVNQFICHCLPGYGGKRCEADIDECGSNPCQHGGICKDRLDGYACQCL
PGYAGVNCETNVDDCAISPCQNGGSCIDLVNDYKCVCELPHTGRNCENKLDPCSPNKCLHGAKCSPSSNF
LDFVCTCTVGYTGRLCDEDVDECVITSPCRNGATCRNTNGSYHCVCAKGYEGRDCIINTDDCASYPCQNG
GTCLDGIGDYTCLCVDGFNGKHCEVDIDECTSSPCQNGAVCKEYVNSYTCQCKLGFSGINCQTNDEDCTE
SSCMNGGTCIDGINNYTCVCRPGYTGSNCQYRINECDSNPCQNGATCHDHVQYYTCHCMYGYTGERCESY
VDWCAESPCENQATCVQQRNKYECKCSPGWTGKVCDVEMVSCKDAALRKAAPERRLCNNGTCKDIGNSHT
CLCNEGYTGSYCQTEINECDSAPCQNGATCRDLVGSYRCDCAKGFQGQNCELNIDDCSLNAGSPVPVSPC
QNGGICHDLINNFSCSCPFGTLGYLCEINIDDCVLDACHNNGTCVDKVGGFECKCPPGFVGPRCEGDINE
CLSNPCSAPGTQDCVQLVNNYHCNCKPGYMGRHCEVEVNFCDSSPCQNGGVCTAQKAGHTCVCPNDYYGH
NCEFSGSYCETEPCRNGGTCRDTDTSVGYRCHCLPGTAGTHCEIDTKDECLSNPCQQPEAICENLVGDYA
CYCPPKWTGKNCELFDPESRGGLYGRKKPSMPSNAFELDLERERKKCVLNRCDEKSGNHRCDEECNRYAC
YFDGNDCSLGINPWRNCTASINCWDVFMNGVCNEECNNAQCLFDGRDCENRLKPCNPFYDAYCRKHYADG
HCDYGCNNEECNWDGLDCDDTIPPSPAEGMLSVVVRMDIQQFRKNIIGFLRDIGHELRTTLKVKQDDFGQ
AMIYPWRRDPDEDDLGGMPTYDIKGISLDTHGDKSTGVVAYLEIDNRKCSNSKHKVCFPSATEAAEYLAA
TASKHTLSRNFPIEKVESVIGPNVDYPDTSTNFKYVLFGAMLVVLVAALFGILVTAQRRHPGKITTWFPD
GFIRTSSSNVQRRRSRRRGPDGQEMRNLNKQPPGVNCMDMGNGRAAPQWSDDESDLPPSKRMRAIEPGYA
SDHTLVTDYEEAEPRMWTQQHLDAAEVHRPDAGVLTPPSLEHGQDVDARGPCGMTPLMVAVGGCGLDTGE
EEDEGDGTAAVIADLVAQGADLNATTDKSGETSLHLAARYARADAAKRLLDAGADANSQDNTGRTPLHSA
VAADAMGVFQILLRNRATNLNARMHDGTTPLILAARLATEGMVEDLINADADINAADNSGKTALHWAAAV
NNVDAVNILLVHGANRDAQDDKDETPLFLAAREGSFEACKALLDTFANREITDHMDRLPRDVAGERLHHD
IVRLLDEHVPRSPQMVTVMPNGPLMGSPNHPQLISHPTVIGNAPKQSKSKKRAKPGSGNPNSPESENGGI
SVNGVVASAARRKPSVKKQQPAKRAAQPNPNQELPQGAEGAEGNLPSPYDSASLFSNALPPLVATGATHT
QTSAAKQPPPYEDCIKSQTMQHLQQLNHLDSFTSYGLPNFHDQLLAAQHSQTQQRQPTSNGGMVVNTLSP
PYSNQSPPHSVQSNITLSPQASYGMGSPSPAKNRPSLPTSPTHIAAMRQATHQKHGGMPPVGFDFDNLPY
TQQSQQQQQPMQPTQQQQQQFQQQHQQQQQQQQQQQQQQQQQQQQQQYYQYLTPPSHHSGPDVTPQHIMQ
APESFPTPSPDSPGHWSSSSPHSNSDWSECMASPHAYGSVGVATGHQSNKGSEAIYI

>XP_011500438_1 NOTCH Ceratosolen solmsi marchali
MPPPQQHQQQQQRRPGRRLPRGQRLLLVAAVLLGLLPTAYGFVSCSPSPCKNVGVCVSSPRGESHCNCTS
KYVGEYCQYRNPCLTGHRCQNGGSCYVRDDTNGAPSFFCSCPVGYSASLCEIKIDNACDSSPCANNGTCV
LHSLYDYTCSCANGYTGEYCEEVDYCASSPCRNDAQCKSLSNSYQCTCAQGFTGPNCFEDINECEKNPCH
FGSCLNTHGSYKCMCNTGYTGQNCENKYIPCDPSPCQNGGVCHQIDKLTYKCTCPDGFTGDQCEENIDDC
EGNLCQNGAKCIDRLNEYSCLCPPAFTGTQCEHDVDECSVRPSLCHNGATCTNSHGSYSCICVNGWTGPD
CSVNIDDCAGAACFNGATCIDRVGSFFCQCTHGKTGLLCHLDDACTSNPCHQDAVCDTSPINGSFTCSCT
SGYRGIDCSEDIDECKQGSPCEHDGICVNTPGSFACNCTQGFTGPRCETNVNECESHPCRNDGSCLDDPG
TFRCVCMPGFTGTQCEINIDECAANPCLNNGICTDLINGFKCKCADGFAGIHCQINIDDCASSPCRNGGT
CHDSIARYTCECPPGFTGASCETNINDCQSNPCHSGICIDGENSFTCNCIPGFTGNLCQMQIDECESSPC
KFGGRCEDKINGYQCICSPGTSGNDCEINVNECYSNPCMNGATCADGINRYSCVCVPGFTGPHCDTDINE
CASNPCANDGHCIDLVNGFRCECPRGYYDARCLSDVDECASSPCINSGSCEDGVNQFICHCLPGYGGKRC
EVDIDECGSNPCQHGGICKDRLDGYSCQCLPGYAGVNCETNIDDCANSPCQNGGSCIDLVNDYKCVCELP
HTGRNCENKLDPCSPNKCLHGAKCSPSSNFLDFACTCTVGYTGRLCDEDVDECIVTSPCRNGATCRNTNG
SYHCVCAKGYEGRDCIINTDDCASYPCQNGGTCLDGIGDYTCLCVDGFSGKHCEVDVDECLSSPCQNGAI
CKEYVNSYTCQCKLGFSGINCQTNDEDCTESSCMNSGSCIDGINNYTCVCRPGYTGSNCQYRINECDSNP
CENGATCHDHVQYYTCHCPYGFTGERCESYVEWCAESPCENQATCLQQRNKYECRCSPGWTGKVCDVEMV
SCKDAALRKKVSEKWLCNNGTCKDIGNSHSCLCNEGYTGSYCQTEINECDTAPCQNGATCKDLVGSYQCD
CTKGFQGQNCELNVDDCSLNPCQNGGTCHDLVSNFSCSCPSGTLGYICEINLDDCVVDACHNNGTCVDKV
GGFECKCPPGFVGPRCEGDINECLSNPCAAPGTQDCVQLVNNYHCNCKPGYMGRHCEVEVNFCDSSPCQN
GGICTAEKAGHTCVCPSDYYGHNCEFSGSYCDAEPCLNGGSCRVTDSSVGYRCHCPPGTAGTHCEIDARD
ECLSNPCQQPDAMCENLLGDYACYCPPKWTGKNCDIYDPSYRGGVFGRRKPSSTSIMNAYDLDLERERKK
CMENKCEEKSGNHRCDEECNRYACNFDGNDCSLGINPWRNCTAPINCWDVFMNGVCDEVCNNAQCLFDGR
DCEKRLEPCNPIYDAYCRKHYANGYCDYGCNNEECNWDGLDCDRAPPSLAEGVISVVVRMDMQSFRTNVV
AFLRDIGHELRTTLRVKQDELGQDMIYPWKRDREPSIQTNFFGRPTNIYTDKQTGIVAYLEIDNRKCTVT
QGAVCFPTANEAAEYLAATASKHSLSRNFPIEKVESPSLDYPDTPTNYKYVFIGGVIVILIATLVGVLVT
AQRRHPGKITTWFPDGFIRTSGGSVQRRRSRRRGPDGQEMRNLNKQPPGINCMDLDVGNGRAHQWSDDES
DLPPSKRMRAIEPGYASDHTVVTDYEEAEPRMWTQQHLDAAEVHNRPEAGVLTPPSLEHGQDVDARGPCG
MTPLMVAAVRGGGLDTGEEDEESDGTAAVIADLVAQGADLNATTDKTGETSLHLAARYARADATKRLLDA
GSDANSQDNTGRTPLHSAVAADAMGVFQILLRNRATNLNARMHDGTTPLILAARLATEGMVEDLINADAD
INAADNSGKSALHWAAAVNNVDAVNVLLVHGANRDAQDDKDETPLFLAAREGSFEACKALLDTFANREIT
DHMDRLPRDVASERLHHDIVRLLDEHVPRSPQMVSVIPNGQLMGSPNHPQLIAHPTVIGGAPKQSKSKKR
PKPGSGNPNSPESENGGGGGAASVRRKPSVKKQPPTKRGAQPNPNQELPQGAEGAEGSLPSPYDSASLYS
NALPPLVAAVATHTQTTAAAAAAVAQAAAVAAAAAAQAAKQPPPYEDCIKNQTLQQQQQQQQQQQQQQQQ
QQQQQQQQNSLQQQLSHLTNDGFTSYGLPNFHEQLLAAQQQQHQQQQRQQSNGAATMVVNTLSPPYSNQS
PPHSVQSNMTLSPQASYMGSPSPAKSRPSLPTSPTHIAAMRQATHQKHGGMPPVGFDFDTLPYPQQQMQP
TPQQQQQHQQQQQFQQQQMQPTPQQQQQQQQQQQQQQQQQQQQQQQQQQQQQQQQQQQQQQIQQQQQQQY
YQYLTPPSHHSGPDVTPQHLMHAPESFPTPSPDSPGHWSSSSPHSNSDWSECMASPQNAYGSASAAAGHQ
SNKGSEAIYI

>PSN45155_1 NOTCH Blattella germanica
MWRQDYSFVLVILVTCWIPTVTGFVSCSPSPCKNGGTCVSSPRGESYCNCTAMHVGEYCQYMNPCHTGPG
PRCQNGGSCNVRSSPTASPTFWCTCPIGYSASLCEIPVANSCDSDPCLNGGTCTLRSLDSYSCTCAPGYT
GHHCELQDHCASMPCRNGAECESLGDTYKCTCAPGFVGPSCAEDIVECKEDPCRHGTCFNTHGSYKCMCH
PGYTGQDCENKYIPCDPSPCLNDGECQEVDTLSYKCRCPTGYRGKNCEENIDDCPGNLCQNGATCVDDIN
RYSCLCPPTYMGELCEQDVDECGQRPSVCQNGATCTNSIGGFSCICVNGWAGPDCSVNIDDCAGAACFNG
ATCIDRVGSFYCRCTPGKTGLLCHLDDACTSNPCHADAICDTSPINGSYTCSCASGYKGVDCSEDINECE
QGSPCEHDGICVNTPGSFACNCAQGFTGPRCETNVNECESHPCQNDGSCLDDPGTFRCVCMPGFTGTQCE
IDIDECQLDPCLNGGICNDLINTFRCVCAIGFTGNRCQINIDDCESNPCRNSGICHDSIAGYTCECPPGF
TGTNCETNINDCQSSPCHRGECIDGENSFTCNCHPGFTGYLCQTQVNECESNPCQFGGHCEDLINGYQCR
CKSGTTGPNCEININECYSNPCRNGAKCVDGINRYSCDCIPGFTGQHCETNINECASNPCANGGVCMDLV
DGFKCECPRGYYDARCLSDVDECASNPCKNGGTCEDGVNQFICRCLPGFGGKQCEQDIDECGSNPCQHGG
MCKDHLNAYSCECLPGYTGANCETNVDDCAINPCKNGGSCIDLVNAYKCVCELPHTGRDCWDKLDPCSPN
RCHHGARCSPSSNFLDFACTCGLGYTGRLCDEDVDECVVSSPCRNGATCRNTNGSYHCVCAKGYEGRDCV
INTDDCASFPCQNGGTCLDGIGDYTCLCVDGFGGKHCEIDVDECVSAPCHNGATCNQYVNSYTCTCPLGF
SGINCQTNDEDCTESSCMNGGKCVDGINNYTCICQPGYTGSNCQYRINECDSHPCLNGATCHDQIKYYTC
HCPYGYTGKRCDSYVDWCSTEPCMNQATCKQTDNMYTCVCGPGWTGKVCDVEMVSCSDAAIRKGVTKDDL
CNNGTCEDIGNSHRCHCQDGYTGSYCQDEINECESAPCQNGATCKDLIGSYSCHCTKGFQGQNCELNVDD
CQPNPCQNGATCHDLVNNFSCSCPPGTLGIICEINVDDCVLGACHNNGTCMDRVGGFECRCPPGFVGPRC
EGDINECLSNPCSSQGTQDCVQLVNNYVCNCKPGFMGHHCEVKVNFCDSSPCQNGGICNAREQGHTCACQ
EGFYGKNCEFSGSDCDSNPCQYGGACVLVNGGGYRCDCPSGTAGKFCELDARNECASNPCKSGALCQDRL
GDYGCHCPDLWGGKNCDIYNPSFRAGWGHTVLPKPSRIPTNTISAVDSDLEEQRAKCAANGCREKSGNLK
CDEDCNTYACNFDGNDCSLGIAPWRNCTDPIRCSKVFMNGECDMECNNPQCLFDGRDCEKNVSPCNPIYD
AYCRKHYANGHCDYGCNNEECNWDGLDCEEQQPKFAEGMMSVVVLMSVQPFRENVVAFLREMGHNLRTTV
RIKKDDQGNDMIYPWKETVRDGQDSFVSPSGVMVYLELDNRKCTVVEGSGCFQTASEAADYIAASAARHS
LVTSFHIHQVRGVTASEPLETATNMKYVVIGVVLVVLVGLLIGVLVAAQRKRAQGITWFPEGFFRNNSGQ
RRQSRRRGPDGQEMRNLNKQPPGCIDVDIPPHTMVGQHGGGPQWSDDESDLPPKRIRACEAGYASDHTAI
TDYDESEPRMWTQQHLEAADIRQRPDPAILTPPSLDGTQDVNVRGPCGMTPLMVAAVRGGGIDTGEDEEE
DGTAAVIADLVAQGAELNATLEKTGETSLHLAARYARADAAKRLLDAGADANSQDKTGRTPLHAAVAADA
MGVFQILLRNRATNLNARMLDGTTPLILAARLAIEGMVEDLINADADINAADNCGKTALHWAASVNNVDA
VNILLAHGANRDAQDDKDETPLFLAAREGCYEACKALLDNFANREITDHMDRLPRDVAGEKLHHDIVRLL
DEHVPRSPQMVTVIPSGPILGSPSHHHHLITHPTVIGAGAKPPKSKKRTKAGSNNGGLVGATGNSPTSPD
ADGIVVTVRRKPSVKKSNKKPVAQAQPEPPHGVQSVESVASPVTSLESPHTVGSFSATDGTPSPYDNSLY
SNGVLTLAQLHHAGLDGGNGLMGKQPPSYEDCIKGAASMQSLHNIGLDSYRAGNYGVLPAFHEQGLPQQH
GRQTSLPLSIPSQPQMQLLQHPNTLSPPYSNQQSPPHSVNSNLTMSPPTSYMGSPSPSKTQTSLPTSPTH
IAAMRAATHQKHGGIPQQQQLAMGFDFSSSAELPLAYGTSQQLANLQLQQPMGAGGANNQQAQQQQQQQQ
QQQQQQQQQQQQKQQQQQQQQNVNYYHYLTPPSQHSQNPEATPQHYPGTTTPSPDSNFDWSSSSPHSNSD
WSEGIHSPVANAYVASSQHQKQAEAIYI

>XP_002425606_1 NOTCH Pediculus humanus corporis
MDDLIIVVCIYPNNLFYHCIGNALSKVHVKQSSIYLCTSKYVGEYCQHLNPCHTGPGPRCQNGGVCKVKT
SPNVLPSFTCACPIGFSASLCEIPVDNACDSNPCTNGGTCSLKSLDSYNCTCAPGFTGQFCELQDFCAST
PCKNGAKCESLESTYQCQCPPGIYGSDCSLDVDECSSNPCMHGNCVNTFGSYACICDPEFTGKNCESEYI
PCNPSPCKNDGFCKEIDSLTYECKCPPGFQGKNCEENIDDCPGNLCENGATCIDVIDGYTCACPPRFTGE
YCGEDVDECSIRPSVCQNGATCTNTLGGFSCICVNGWAGPDCSTNIDDCVGVACFNGATCIDRVASFSCR
CTPGKTGLLCHLDDACTSQPCHVDATCDTSPTNGSYTCSCASGYKGVDCSEDIDECAQGFPCEHDGICVN
TPGSFACNCSQGFTGPRCETNINECESHPCQNDGSCLDDPGTFRCVCMPGFTGTQCEIDIDECQSKPCLN
GGVCNDLINDFRCTCANGFTGYRCQINIDDCVSNPCRNGGYCQDSIAGYTCECPLGFTGINCEININDCQ
SSPCHRGECIDGENSFTCNCHPGYTGYLCQTKINECESDPCQYDGHCEDLINGYQCRCNPGTSGQNCEIN
VNECYSNPCRNGATCVDGINRYSCECMAGFTGQHCETNIDECASSPCANGGKCIDQIGSFKCECPRGYFD
ARCLSDVDECASNPCLNGGSCEDGVNQFICHCPPGFGGKRCEAETDECGSNPCQHGGTCKDHLNAYTCSC
KLGYTGVNCETNIDDCAVNPCRNGGSCIDLVNDYQCVCVLPFTGRNCQEKLDPCEPNRCFHNAKCSPSSN
FKDFACSCTMGYTGRLCDEDVNECLISSPCRNGATCINTNGSYHCQCAKGYEGQDCVINTDDCASSPCQN
EGTCLDDIGDYTCLCIEGFDGKQCQIDKDECLSNPCQNGATCNQYVNSYTCICPLGFSGINCQTNDQDCT
DSSCLNGGQCVDGINNYTCICPPGYTGANCQYRINECDSEPCLNGATCHDHIHYYTCHCPYGYTGKRCEQ
YVDWCATDPCYNKATCLQKENKYTCVCAPGWTGKVCDVEMVSCKDAAIRKGVSKEELCNNGTCEDIGNSH
RCHCLDGYTGSYCQHEINECDSAPCQNGATCKDLIGSYSCQCAKGFQGHNCELNVDDCQPNPCRNGGTCH
DFVDNFTCSCPPGTLGILCEWNVDDCVPGACHNNGTCTDKVGGFECKCPPGFVGPRCEGDINECLSNPCS
HTGTQDCVQLINDYKCNCKIGYMGRHCEAKQNFCESSPCQNGGICSPEEAGHSCVCANGYYGKNCQFSGS
DCDSSPCLNNGICKLSEGGGYRCECQPGTAGNYCELDARNECASNPCQHEAACQDLVGDYNCFCPPSWTG
KNCHIYDITFKGGIGRNTHRPKHPLTTLYDIDFEREKEKCIKNNCREKSGNGKCNEECNTSACLFDGNDC
SFGLNPWRNCTALIDCSKVFGDLECNEECNNAQCLFDGKDCDTIIEPCNPIFEAYCSKHYADGKCDTWCN
NVGCNWDGLDCEQQLQPTLATGMISVIVLMDMQTFRSNIRPFLREIGIQLRTSVRVKQDLLGNERIYPWK
PGGEPSASSSYGGVIAYLEIDNSKCIKDESECFTSANEAADFLAARKATHTLSKAFPIYKVQGVTGASDD
DVPTNAKYVFIGVFIVIFLGLLVGVLVTAQRKRAHGITWFPEGFLRNTSGSGHRRSRRRGPDGQEMRNLN
NKQSSLNPLDVELPPNGMGLPHPGQWSDDESEIATPKRMRLCDQGYASDHTAITDYGEKEPRMWTQQHME
AAAAIQQPAMLTPPSMDDGNNVNARGPLGMTPLMVVAVRGGGIDTGDADCEDDGTAQKIADLVAQGAQLN
ATMDKTGETSLHLAARYARADASKRLLDAGAEVNLQDNTGRTPLHAAVAADAMGVFQILLRNRATNLNAR
MHDGTTPLILAARLAIEGMVEDLINADADINAADNNGKTALHWAAAVNNVDAVNILLAHGANRDAQDDKD
ETPLFLAAREGSYEACKALLDNFANREITDHMDRLPRDVAGERLHHDIVRLLDEHIPRTPQMTTMISNGP
IVGSPNHHHHPHMITHPTVIGASGPKSKSKKRPKSSINNPTSPDIEGAATTVRRKGSIKKPNGKKNCNQE
GNENMASPLDSLESPQTVRSMGTDSLPSPYDSASLYTNAFTQIHNLENGMIGKQPPSYEEGALQTLHALG
LDPSFNAFGLPFRDIAHQVRDKEFPWLHQRQTSLPVPIPGSHTLSPPYSNHQSPGSQLTLSPLGQATQSP
GSQQSLSPVTSSYLSSPSPAKARPSLPTSPTHIQAMRTATQMKHGCMAQQGFDFADLPPQMYTVTSLPSP
QFTSKTTTNTNNNPSTNVPLTQVPKQNNPQLGGGQQQPTLQQQYYHYLTPPSQDSVDGTPQHLENFPTPS
PESPGHWSSSSPRSNSDWSEGLSSPNAYLQQKNKGSDAIYL

>AAB02039_1 NOTCH Xenopus laevis
MDRIGLAVLLCSLPVLTQGLRCTQTAEMCLNGGRCEMTPGGTGVCLCGNLYFGERCQFPNPCTIKNQCMN
FGTCEPVLQGNAIDFICHCPVGFTDKVCLTPVDNACVNNPCRNGGTCELLNSVTEYKCRCPPGWTGDSCQ
QADPCASNPCANGGKCLPFEIQYICKCPPGFHGATCKQDINECSQNPCKNGGQCINEFGSYRCTCQNRFT
GRNCDEPYVPCNPSPCLNGGTCRQTDDTSYDCTCLPGFSGQNCEENIDDCPSNNCRNGGTCVDGVNTYNC
QCPPDWTGQYCTEDVDECQLMPNACQNGGTCHNTYGGYNCVCVNGWTGEDCSENIDDCANAACHSGATCH
DRVASFYCECPHGRTGLLCHLDNACISNPCNEGSNCDTNPVNGKAICTCPPGYTGPACNNDVDECSLGAN
PCEHGGRCTNTLGSFQCNCPQGYAGPRCEIDVNECLSNPCQNDSTCLDQIGEFQCICMPGYEGLYCETNI
DECASNPCLHNGKCIDKINEFRCDCPTGFSGNLCQHDFDECTSTPCKNGAKCLDGPNSYTCQCTEGFTGR
HCEQDINECIPDPCHYGTCKDGIATFTCLCRPGYTGRLCDNDINECLSKPCLNGGQCTDRENGYICTCPK
GTTGVNCETKIDDCASNLCDNGKCIDKIDGYECTCEPGYTGKLCNININECDSNPCRNGGTCKDQINGFT
CVCPDGYHDHMCLSEVNECNSNPCIHGACHDGVNGYKCDCEAGWSGSNCDINNNECESNPCMNGGTCKDM
TGAYICTCKAGFSGPNCQTNINECSSNPCLNHGTCIDDVAGYKCNCMLPYTGAICEAVLAPCAGSPCKNG
GRCKESEDFETFSCECPPGWQGQTCEIDMNECVNRPCRNGATCQNTNGSYKCNCKPGYTGRNCEMDIDDC
QPNPCHNGGSCSDGINMFFCNCPAGFRGPKCEEDINECASNPCKNGANCTDCVNSYTCTCQPGFSGIHCE
SNTPDCTESSCFNGGTCIDGINTFTCQCPPGFTGSYCQHDINECDSKPCLNGGTCQDSYGTYKCTCPQGY
TGLNCQNLVRWCDSSPCKNGGKCWQTNNFYRCECKSGWTGVYCDVPSVSCEVAAKQQGVDIVHLCRNSGM
CVDTGNTHFCRCQAGYTGSYCEEQVDECSPNPCQNGATCTDYLGGYSCECVAGYHGVNCSEEINECLSHP
CQNGGTCIDLINTYKCSCPRGTQGVHCEINVDDCTPFYDSFTLEPKCFNNGKCIDRVGGYNCICPPGFVG
ERCEGDVNECLSNPCDSRGTQNCIQLVNDYRCECRQGFTGRRCESVVDGCKGMPCRNGGTCAVASNTERG
FICKCPPGFDGATCEYDSRTCSNLRCQNGGTCISVLTSSKCVCSEGYTGATCQYPVISPCASHPCYNGGT
CQFFAEEPFFQCFCPKNFNGLFCHILDYEFPGGLGKNITPPDNDDICENEQCSELADNKVCNANCNNHAC
GWDGGDCSLNFNDPWKNCTQSLQCWKYFNDGKCDSQCNNTGCLYDGFDCQKVEVQCNPLYDQYCKDHFQD
GHCDQGCNNAECEWDGLDCANMPENLAEGTLVLVVLMPPERLKNNSVNFLRELSRVLHTNVVFKKDSKGE
YKIYPYYGNEEELKKHHIKRSTDYWSDAPSAIFSTMKESILLGRHRRELDEMEVRGSIVYLEIDNRQCYK
SSSQCFNSATDVAAFLGALASLGSLDTLSYKIEAVKSENMETPKPSTLYPMLSMLVIPLLIIFVFMMVIV
NKKRRREHGQLWFPDGFIPKEPSKKKRRDRLGEDSVGLKPIKNMTDGSFMDDNQNEWGDEETLENKRFRF
EEQVILPELVDDKTDPRQWTRQHLDAADLRISSMAPTPPQGEIEADCMDVNVRGPDGFTPLMIASCSGGG
LETGNSEEEEDASANMISDFIGQGAQLHNQTDRTGETALHLAARYARADAAKRLLESSADANVQDNMGRT
PLHAAVAADAQGVFQILIRNRATDLDARMFDGTTPLILAARLAVEGMVEELINAHADVNAVDEFGKSALH
WAAAVNNVDAAAVLLKNSANKDMQNNKEETSLFLAAREGSYETAKVLLDHYANRDITDHMDRLPRDIAQE
RMHHDIVHLLDEYNLVKSPTLHNGPLGATTLSPPICSPNGYMGNMKPSVQSKKARKPSIKGNGCKEAKEL
KARRKKSQDGKTTLLDSGSSGVLSPVDSLESTHGYLSDVSSPPLMTSPFQQSPSMPLNHLTSMPESQLGM
NHINMATKQEMAAGSNRMAFDAMVPRLTHLNASSPNTIMSNGSMHFTVGGAPTMNSQCDWLARLQNGMVQ
NQYDPIRNGIQQGNAQQAQALQHGLMTSLHNGLPATTLSQMMTYQAMPNTRLANQPHLMQAQQMQQQQNL
QLHQSMQQQHHNSSTTSTHINSPFCSSDISQTDLQQMSSNNIHSVMPQDTQIFAASLPSNLTQSMTTAQF
LTPPSQHSYSSPMDNTPSHQLQVPDHPFLTPSPESPDQWSSSSPHSNMSDWSEGISSPPTSMQPQRTHIP
EAFK

>XP_013093464_1 NOTCH Biomphalaria glabrata
MRRDALFFLWILLTFGFRGRNCEVNIDDCVHNRCNNGSTCVDKVNDYVCVCPPTYTGRYCDEDIDECALN
PNMCLNGGTCMNSPGSFFCVCVNGWDGTYCAHNEDDCQLMPCYNGGICHDRVGYFECECPVGKTGLRCHL
EDACQSNPCFAGASCETSPIDGEPICDCKKGWRGRDCSLDVDECKETEDSPCEHGGTCVNTNGSFFCQCP
VGFSGNFCEKNINECNSNPCQNDGTCLDETGKYSCLCMPGYTGTNCESEIDECITSTGRSPCLNGGVCQD
HINRFSCSCPAGFEGATCQIDINECESSPCKNAAKCIDSINKYTCQCEKGFSGVNCEINKNDCEGIDCKH
GYCIDGLDSYQCSCQAGYTGRFCDAPVNECASNPCRYGGTCQDLENSYECKCPIGTSGVNCEKNFDDCAS
NPCRNGATCNDGINQYSCTCKAGFTGTLCEVDIDDCKSSPCHNGGRCTDLQNGYRCDCPAGYYDSQCLSK
TDECASNPCVNGGRCVDGYNRFDCECPQGYTGNRCQSQINECLSNPCQHGGTCQDYLNYYTCSCRPGYTG
KNCETNINECASNPCQHGICSDLVDDYQCHCEGAYSGKNCDVIMDPCSPNPCKNNAQCEPQASSQLLFRC
SCPLGYTGPLCDQDINECAGTNPCRNGGTCSNTIGSYICSCARGYEGRQCEINHDDCESSPCLNGGTCVD
GIASYTCSCVSGFGGNHCQNDIDECASNPCINNGTCRDYVDSYTCTCKPGFSGTFCHINDNDCSKSSCLN
NGKCIDQVNGFTCECAKGYTGSNCQQRINPCDSNPCMDGGSCYNQGSTYVCYCPYGYTGPRCESFVDWCT
QKPCQNQATCEQIANNFKCSCPDGWTGKLCDVRSVSCPTAAALKGVSVTNLCKNGGTCENKDNSHVCNCA
KGFQGSYCESEINECLSAPCQNGATCTDLVGRYSCQCAKGFQGQNCELNIDDCANHPCANGGICHDLIDD
FHCSCPPGTAGLLCEVNENDCLLNTCHNGGTCVDKVNGYECICPPGFVGKRCEGDVNECLSNPCDPYGTQ
DCVQLINNYRCDCKPGWTGKTCNMRVTCAESPCEHGGTCKDTKYGATCTCASGYSGEFCHVQTSDCDSNP
CRNQGTCTVTASGYSCLCPRGSAGVNCEVDASDECLSRPCLNGGTCRDRINAYDCLCPKSWNGLRCETYD
PNFLGGSGTQSTPSTTNTVPQICLDNKCPEKANNGICDVECNRLECDYDNTECSYGTKPWENCTVRTSGG
QLCWQVFKDSKCNPECNNQKCLYDGFDCEQPLQTCLFETYCQTNYDNGHCDNGCNNAECGWDGLDCDAGI
ELLVPGTLFIIVKIELQEFIRVKQKFVRDLGYLVRAMVRIKKTITGEEMIYPWNGAGLTTRRRRWADYML
GSKHRVKRSVSSGTKVYLEIDNRACHKYDDHQCFDDADMIAKFVAEAIRNDDVDLGVAVQQIGTEREIDP
KVQASNLNVLYIIIGVAAAVVISVFGIIVMLKRKRVYANTWYPDNTKPKSAKDIAKPGQNRKGPDGEEMH
DKINQIDANDNHTSPPPSNDICWQDDEDDSGPQIKRPKTDKQGHSDIRYPSENTDIRHWTTQHLFAAKCL
PQAQTPPQGEDGLGADVDVRGPDGYTPLMLAAIRGGGLGEDDDSSGSGSIEGGDGEHNTLDVLSSLILQG
ADINAQTDRSGETSLHLAARFRRADAAKILMDQGADANIEAHDGRTPLHSAIAAGAEAVCKILLKSRKTL
VNCKDIKGTTPLIQAVKMDLPCIVKELLDAQADIEAVDNDGKTALHWAAAQCEIYEECIIMLLKHNANRD
AQTLKEETPLFLAAKQGTIRAVKILLEHYANRDICDSMGQLPRDIAQEYNHKDVVELLDSYRVTSPSSFH
LGAGASSPGQGYMPKQAKKPRKKVPVVKDPTSPTDATNAPATNGKTSKPRKKKGDGEVGSVNRKGQRQQH
NMQLSASSSAPQIQPHVRHHSSSEPSPLSTISPASFSESPHGCYDFETNIVPNLDTGSRHILDEFQVMSG
QYNSPILLDRQTDWPLQHYKLPPQQQHLQQNIGHIGSTGSAPNLQSTTLSPTHMQAMLQRANHGSPLHRI
VDYQPNGSNGQIYQTGLQQRKLMPQHHLQQQPQQTVQQPLQQQQHPVSGYAHIEQYPTPPSHNSQHITDS
PPHQHNVFNSFRHDHLLTPSPDSPGHWSSSSPHSAHSDWSEGISSPVPAITHGPNRTKHTEPAYF

>XP_012943392_1 NOTCH Aplysia californica
MNSVGSYLCHCVNGWAGRHCEHNEDDCKRQPCYNGGTCHDRVGYFECECPKGKTGLRCHLEDACESSPCH
AGASCETSPINGDPICTCKKGWRGQDCSLDVDECLETENSPCEHSGRCINTNGSYYCQCSVGFTGNFCER
NINECIGEPCLNDGTCLDQTGKYSCLCMPGFTGINCETEIDECDTPQGNPCRNGGVCEDHINRFSCSCPA
GFEGRTCEININECEVRPCLNGGSCLDNINSYICQCQKGYSGTNCEENKDDCQGVTCENGGHCIDGLDAY
TCNCQQGYTGRHCEVRVNECNSNPCQNGGSCNDQINGYECKCLRGTSGPNCQHNYDDCRSNPCRNKATCI
DGINEYTCNCKPGYTGTHCEQDIDDCDPNPCHNEGVCTDKVNDFHCTCPLGYNDKRCMSDVDECESNPCV
NGGRCIDGYNRFDCVCPEGYTGYRCQSRINNCLSNPCQHGGSCHNNLNFYVCQCRPGFTGTNCEININEC
ASNPCLHGNCVDLVNGYKCHCEQPYSGKNCDVKMDPCRPNPCRNQAQCVPQNNYQNLYKCNCPVGYTGNH
CELDINECAVSNPCRNGGTCRNTQGSYVCLCKLGYEGRQCEVNQDDCEPSPCMNGGTCIDGVASYNCSCV
SGFGGRHCQNDIDECASNPCTNGATCEDYVNSYTCTCRPGYSGMHCQVNDNDCTKSSCLHGGTCIDEENH
YSCNCAPGYTGSNCQSRINPCDSNPCLSGASCFNQGGSFHCNCPFGFTGARCESFVDWCSDNPCSNGGQC
LQMANDYRCECRSGWTGKFCDIRSITCKAAAALKKVLVSDLCENGGTCFDAGNTHTCECRHGYEGSYCEK
EIDECASGPCQNGATCSDRIGKYTCQCAKGFQGLNCELDVDYCANQPCDNGGTCHDLVDNFHCSCPPGTE
GLLCEINHNDCLINSCHNGGTCVDEVGGYQCVCPPGFVGKHCEGDVNECLSNPCDPDGAQDCVQLNNSFR
CDCRPGWTGHRCSMRIRCDQDPCLNGGSCRDTIQGAVCSCLVGFGGEFCGVATSSCDPDPCLNGGVCGET
ATGFECMCGPGTDGVLCEIDLYDDCQVEVCLNDGVCIDKIGYYECNCPRNWNGVRCELFDKEFLGGIGRP
VSPSKETVPAICKQYNCPEKADNGQCDEECNLMECNHDNTECSYGTMPWQNCSQMVNGLYCWQVFRDGKC
NSECNSPACLYDGFDCQQPLGKCNPNYDTYCLMHYNNGHCDKGCNTAECDWDGLDCDEGNEALVSGTLFI
IVLIEPEEFHKVKQEFVRQLGHLLRVGVRIKLDVRDNEEMIYPWSGEVADTDESIVSRTRRWVEGVLDGG
HEAALSRHRRAVRNGTKVYLEIDNRACYKYENLDCFASTDEIAKFVGAALLNKDYDPVVAVHQIGTQDPS
GPDLPGLESSNTQTFVLLMCVCAGILVLTIIVIMMVSRKRVRGITWFPEGFFSKSSDASKPARNRNGPEG
EEMQDKLDKMDANDNHTSPPASNECYHEDDDEGLQIKRARIERQGKSCVDGMDTRQWTIKHLDAANVPHS
SLLALTPPQGEDGMQAISDVNVRGPDGLTPLMLASIRGGGLGEDDDSNSGSGSAEGGDSDNNTSVDVISS
LLMQGAAINAQTERTGETSLHLAARYARADAAKVLLDAGAEPNAEDSTGRTPLHTAVAADAQGVFQILLR
NRSTNLNARMHCGGTPLILACRLAIEDTVEELISADADIEATDNNGRTALHWAAAVNNVHAVLVLLKNNA
NKDVQDAKEETPLFLASREGGYETVKVLLDHYANRDMTDHMDRLPRDIAFERRHHDIVELLDSYKVASPA
SVHLGGGVTSPNHHHHHAAMAGAAGYMHPGKQSKSKSRKSKNTAVKDTGSVSSPPNGMPGGLPATANGKS
KSRKKKADGGDSKKSQQQQQQQQQQLQQQQQLPSSVSSQSQAMLHHSSSDSSPMSTISPGSYSIDSHHSP
PGYETSPPRYENSGGLVLPPGVGGSDRGGSALGGRHHLEDFQVMAGHYSSPALMEHSSVDSMLSDWSLFK
MQQQQQQQQQQQQQFQQKQQPQQQLAAGCAGGLANGHLGSASGNSPTHVVGPGGGATVLGSVNHGGPAPP
MKVKNLPMSPTHIQALQQHAQQQRAAHGSPHHRGNDFPNSFHLDGSGSQLPPSAAAPPPPSVAQIYPLQH
KMVQQQQQQQHHQQQQQSLQQQRAQQQQQQQQQQQQQQQSYPQTFDQFPTPPSHNSQHITDSPPQLHSTI
SSFRQDHLPTPSPDSPGQWSSSSPHSAHSDWSEGISSPVPPITHGPNPHRNKRMAEHAYF

>AQU64619_1 NOTCH Terebratalia transversa
MKRFVRSITFLLVLIQLWEQAIAAGQINCDPCQCQNGGTCLFKSPNSYYCKCPPGFIGATCQWSNPCRVG
ADYCQNDGNCTLTEENEGQNIRVQCHCRLGWQGPLCEIRSVGSACAANPCRRGKCYLEESLSNYKCLCQP
GYTGRNCSEIDFCVSQPCRNGATCNNLAYGFKCTCPPGFNGNNCTSDINECSTYPNLCKNGATCENRVGS
YRCICPYQFYGKNCSENYLPCISDTPCQNNGTCNVIGQYNYRCECSTGFRGTNCEINIDNCPGHQCANRG
TCIDGVDSYTCKCTDSYTGPYCRQTVDACRSNPCQNGGTCENKTGGGFSCRCVNGWEGGTCAVNQDNCGM
MPCFHGGTCHDLVGRFCCECPTGKTGLRCHLNDSCISNPCRGAAVCDTSPVDGSHVCSCPVGFTGTTCNQ
DIDECAESGWSVCEHEGSCRNTIGSYRCDCKNGYSGGRCESNINECLSNPCVNEGSCIDDTGRFQCLCMP
GFTGIHCERDIDECSSSPCRNGAVCVDFINSYQCRCPTGFTGSQCQTNINDCATSPCVQGTCQDQVDGYQ
CHCYKGYTGPQCQYNIDDCVGVNCHHGTCVDQLVGYSCRCSGGYTGQYCDTEINECLPNPCRNGGTCTDR
VNGFTCRCPLGTSGLTCESNNNECASNPCLNGATCVDGINKFTCKCKPGYTGTFCGTNIDECASSPCQNG
GGCVDLENSFRCRCPSGYFDKLCISNINECDSSPCRNNGVCIDGINEYNCTCQRGYEGHDCARETNECNS
NPCTHNSRCEDHLGYYECVCPKGYRGINCEINIDDCAGNPCNHGQCVDHLNYYTCECTVPYTGRHCSTRM
DPCSPQPCKNSARCVPSADYSTFTCSCPIGFRGHYCDIDIDECAVTGPCRNNATCQNTYGSYICRCHTGY
EGRYCENDHDDCLPDPCQNGGTCVDHIGFYRCKCVSGFSGRHCQEDVDDCAASPCQNGATCRDYVNSYTC
TCPLGFSGRHCDKNDDDCSASSCLFGGTCVDKVNGYECRCTLGYSGTNCQHHTNSCESTPCQNNGACLQQ
NSQYVCHCTYGYTGTRCERVVDWCSQSPCANGVCAQVGNKFKCTCSPGWTGTYCDIQMISCEAKARASGT
DIDSLCQNGGTCINSANAHRCRCHPGYTGSYCQTEINECDSFPCQNSGICEDDINGYTCRCRKGYSGSRC
QTDIDDCAAQPCENGGTCHDLVGRFNCSCPHGTEGLLCEFDKPDCYSGACYNQGTCIEDVNGFTCTCPAG
YVGARCEGDVNECLSNPCHAVGTRDCVQLRNDYRCDCKVGYTGRNCNSRINFCAVNPCSNRGQCAQGMTG
PICTCAQGYSGDLCEYHNMNCASAPCQNSGMCRPTDDGFECQCQLPFSGDLCELDTVDDCNSNPCQHNGS
CLDRAGFYECNCPQYWNGHNCHIHDIQFNGGIGIDMTSVATVPTTASILLQECITNQCKVKAGDGKCHSE
CNTKACGYDGNDCKGIVPYQNCSVLSCGPLFNNSVCNPECNNVACSFDGFDCEAKKPSECNPIYNVYCES
IYGNNHCDKGCKDASCNWDGGDCNADKNLLKDSLRVIILVPVEVFRQYQRRFLRDLGHVLQAIVHIKVNH
RGEEQVFPWSGESSEAGFHARVKRFIADLFHRVKRAFVQGTEVYLELDTSECIRDQGQLRCFTSNTAAGQ
YLVAALLKNTHSWPLPIKSDSVQVVPDEVIEPPGGDVNPTYIAMGLGSVVIVAILLGVLYTQSRKRARGL
TWFPEGFFSLSSNKRRQSGRKGPDGQEMRSMDKGANCDGNGNKADLWHDEYTDRKPKKQKLDSITSDSGI
HGDPSLDEDFEQDTRHWSMQHIVASQQNQPSTMVLTPPDHHDGFNFEKNDVDVPGPGGLTPLMLAASRGC
GLGQESSSQDDESTGSGSIESSGDNDDGTVAVISEFLMQGANINAQADNSGETALHMAARQARADAAKRL
LDASADPNSIDHSGRTPLHAAVAADAVGVFQILVRNRQTNLNAKMNDGTTPMILAARLAIEGMVEELINA
EADINAADNNGKTALHWAAAVNNSDATLVLLQHGANRDAQDNKDETPLFLAAREGSMETARVLLDHYANR
DITDHMDQLPREIAELRKHHDILQLLDNYRVGSPSSMSPSPLMPGGMYMGPGGKKKKRSRSTGMKIEQNS
PRGTGARPKTKARKQKKSVSSEDTSPNVQSVSSDGTRTDISPAGSLESPRTLPYGTVSPSSYEHCNTYDN
MGRPMLSQPNGMPNSSCAMSQLQPNSITCISGHEFHHQMAPPPSLTPPSSLSHGSPSSINSHGSPQSITS
PIKKNFPTSPTHIQAMRQNYLNQGQGSPHNNIYSNIDCGYSDIDSIPNVQTIVPEHMQHAGKYTGRLHVH
YPTPPSQHSHDSTPQHMANYAHLPDHLLTPSPDSPGQWSSSSPLSAHSDWSEGVRSPIDPLGHNGHSVQI
QGVTTEGAYI

>XP_023215803_1 NOTCH Centruroides sculpturatus
MRHRLWFRLCILVQLAVYGSQVVQALISCSPNPCKNGASCVSNPRGESYCNCPPMYVGEYCQHLNPCHTG
PGPRCQNGGTCNVQMSVTSGPAFSCSCPVGYSASLCEIAVPNSCDSDPCQNGGTCALITLDNYTCTCAAG
YRGHHCQLVDHCASQPCRNGATCHSVLDTYRCTCAKGYTGSQCTNDIDECQHNPCVHGKCVNAVGSYRCI
CQVGYTGQNCESLYIPCDPSPCENGGSCQPIDSLNYQCSCAPGFSGTNCEINIDDCPGNLCQNGATCNDG
INSYTCHCPSTYTGQYCSKDVDECAMRPNVCKNGATCTNTVGGFSCICVNGWTGPDCSENIDDCAVAACF
NGATCHDRVGSFYCQCAPGKTGLLCHLDDACASNPCHEGAICDTSPIDGTYICSCPGGFKGVECTVDVDE
CAEVVLLGSPCEHGGSCVNTPGSFQCNCTKGFTGPRCEININECDSNPCQNDGTCLDERGGFRCVCMPGY
TGTHCEIDIDECMPNPCLNVGICTDLINGFKCLCNIGFSGKKCEINEDDCLSHPCQNRGTCTDGIASYTC
DCPPGFTGNNCENNINDCQSSPCHHGECIDGTNSFTCNCHPGYTGFLCQTQINECISNPCQHGGFCEDLI
NGYQCRCLSGTSGPNCEYNENECSSNPCRNGALCIDGINSYNCKCLSGFTGIHCETNIDDCASNPCFNGG
ICTDLIDGFRCDCPRGYYDARCLSDVNECASNPCQNGGTCEDEVNRFICHCKEGYGGHRCELDIDECQSN
PCQHGGSCFDALASYSCNCVLGYTGKNCETNVDDCSSNPCLNDGSCIDLVNAYQCVCEVPFTGRNCEVEL
DPCSPNKCRNGAKCIPSSNYLDFACTCELGYTGRLCDEDIDECAISSPCRNGATCVNINGSYSCLCSLGY
EGRDCLINTDDCASFPCQNGGTCLDGIGEYNCLCIDGFGGKHCETDVNECASDPCQNGATCNDYVNSYTC
TCPLGFSGTNCQTNDEDCTSSSCMNGGTCIDGINNYTCQCTPGYTGSNCQYHINECDSQPCQNGATCVDH
VGYFICHCPFGYKGLRCETFVDWCSTNPCMNGATCKQINNTYRCTCKPGWTGMLCDVSMVSCVDAAAQKG
IELHELCKNEGTCENIGNSHHCICADGYEGSYCQNEINECISQPCQNGARCNDLIGQYTCDCLPGFQGLN
CEFNINDCDPNPCRNGGTCHDLINKFVCSCPHGTLGILCEIDVNDCFEGACHHGGTCLDKVGNYECKCPP
GFVGPRCEGDVNECLSNPCNHFGTQDCVQLINDYRCDCKNGFMGRHCEIEVNFCESNPCLNGGVCRSKSK
SHFCICADGFWGDNCGLTNTTCASNPCQNGGQCRPNKSGYVCTCPVGIGGKHCEKDILNECLSSPCLNGG
SCFDAIGKFECECPPTWNGLKCEAFDSNFKGGLGISIPKTPKLQFPTEDDKKKCEIEQCRKKAGNRECNE
ECNNYACSFDAGDCSLGINPWANCSAAISCWDVFKNGKCDMDCNNMDCLYDGFDCTQQLLPCNEQYDTYC
LKNYGNGYCDFGCNNEECNWDGLDCEPDPPMLADGSLNIILMIDPEVFRNNSVAFLREIGYHLRTNVRVK
NDENGFPMIYLWKPTKDHHYGASVGTQVMLEIDNRKCLKSKKGECFQTASKAAQFLAAAHTRRDLRTNFD
IEEISGDSDYGSSKGIDAAYPNMVYIVIGIIVIVLLGLLIGVLITTQRKRARGITWFPEGFFRANSSQRR
RSRRRGPDGQEMRNLNKQPSTNRVDVNDNTAVPPPDNGLAWNDDDIDHPPLKKMKSEKSSKITYNNDTHS
TSVSAEYDSDPRQWTQQHLDAADVRNPDIVALTPPQGEGDLEAGNANVDVQGPGGLTPLMLASFRGGGLD
NGEEVEDEDGSVSMIQDLLMQGAKINMTTERTGETSLHLAARYARADAAKRLLDAGADANAPDNTGRTPL
HAAVAADAQGVFQILLRNRATNLNARMRDGTTPLILAARLAIEGMVEDLINAEVDINAADDHGKTPLHWA
AAVNNVDAVRVLLAHGANRDPQNNKEETPLFLAAREGSYHAAKILLEHFANREITDHMDRLPRDVALERM
HHDIVRLLDDYVLPSPQITMVPNGPMGATSPTVSVSGSTKSKTKKRAKINNMNALARDNNEPVSPVNENA
MRRKASVKKRKEPISMTGLDGSMSLSPVNSLESPHATVCIDSGSPTIDNSLYNGHSLTHINLDNCTTHLL
SIKQPPAYEDCVKNVPQVYRALGGMEMTGQLYIKSGGLMVPLQTTQSIKPQPRQIPNSMGSAHIPNSLPY
TVSTPIKQCPALPTSPTHMAAMRAAHQQKTNQLQHSANIPTSYDYQNANADLQHIVGVAGMKTSVPSMTP
NNQQVVYSHPYHYPTPPSQHSQSGSESTPQHYLHPPETYLTPSPESPGQWSSSSPHSAQSDWSEGISSPI
GPSNLQMAPPADPGQSQMHQHQQSTPSSQSQQSSQNNQSQAEAVFIFKTGIELHELCKNEGTCENIGNSH
HCICADGYEGSYCQNEINECISQPCQNGARCNDLIGQYTCDCLPGFQGLNCEFNINDCDPNPCRNGGTCH
DLINKFVCSCPHGTLGILCEIDVNDCFEGACHHGGTCLDKVGNYECKCPPGFVGPRCEGDVNECLSNPCN
HFGTQDCVQLINDYRCDCKNGFMGRHCEIEVNFCESNPCLNGGVCRSKSKSHFCICADGFWGDNCGLTNT
TCASNPCQNGGQCRPNKSGYVCTCPVGIGGKHCEKDILNECLSSPCLNGGSCFDAIGKFECECPPTWNGL
KCEAFDSNFKGGLGISIPKTPKLQFPTEDDKKKCEIEQCRKKAGNRECNEECNNYACSFDAGDCSLGINP
WANCSAAISCWDVFKNGKCDMDCNNMDCLYDGFDCTQQLLPCNEQYDTYCLKNYGNGYCDFGCNNEECNW
DGLDCEPDPPMLADGSLNIILMIDPEVFRNNSVAFLREIGYHLRTNVRVKNDENGFPMIYLWKPTKDHHY
GASVGTQVMLEIDNRKCLKSKKGECFQTASKAAQFLAAAHTRRDLRTNFDIEEISGDSDYGSSKGIDAAY
PNMVYIVIGIIVIVLLGLLIGVLITTQRKRARGITWFPEGFFRANSSQRRRSRRRGPDGQEMRNLNKQPS
TNRVDVNDNTAVPPPDNGLAWNDDDIDHPPLKKMKSEKSSKITYNNDTHSTSVSAEYDSDPRQWTQQHLD
AADVRNPDIVALTPPQGEGDLEAGNANVDVQGPGGLTPLMLASFRGGGLDNGEEVEDEDGSVSMIQDLLM
QGAKINMTTERTGETSLHLAARYARADAAKRLLDAGADANAPDNTGRTPLHAAVAADAQGVFQILLRNRA
TNLNARMRDGTTPLILAARLAIEGMVEDLINAEVDINAADDHGKTPLHWAAAVNNVDAVRVLLAHGANRD
PQNNKEETPLFLAAREGSYHAAKILLEHFANREITDHMDRLPRDVALERMHHDIVRLLDDYVLPSPQITM
VPNGPMGATSPTVSVSGSTKSKTKKRAKINNMNALARDNNEPVSPVNENAMRRKASVKKRKEPISMTGLD
GSMSLSPVNSLESPHATVCIDSGSPTIDNSLYNGHSLTHINLDNCTTHLLSIKQPPAYEDCVKNVPQVYR
ALGGMEMTGQLYIKSGGLMVPLQTTQSIKPQPRQIPNSMGSAHIPNSLPYTVSTPIKQCPALPTSPTHMA
AMRAAHQQKTNQLQHSANIPTSYDYQNANADLQHIVGVAGMKTSVPSMTPNNQQVVYSHPYHYPTPPSQH
SQSGSESTPQHYLHPPETYLTPSPESPGQWSSSSPHSAQSDWSEGISSPIGPSNLQMAPPADPGQSQMHQ
HQQSTPSSQSQQSSQNNQSQAEAVFI

>AOD27418_1 NOTCH Penaeus vannamei
MLLSRKMLTQAGLFLWALCCLTSSVEGIISCSPNPCKNNGVCLSNPGAESYCECPDQFVGEYCQHLNPCR
NGPGPRCQNGGTCNVILDVSGPRFNCECPVGYKASLCEIAVENACDSDPCMNGATCQLLTLDTYVCQCPS
GYRGDQCELVDHCASKPCRNGATCHSPGNTYVCTCPQGFTGLTCTTDVNECRDRPCRHGTCTNTFGSYTC
NCEVGYTGVNCESHYVPCEPSPCQNGGTCIPQDLLNYKCQCPKGFKGKNCEQNIDDCHNHLCQNGATCVD
GVNTYTCACPPTFTGPYCKDDVDECAVKPTICKNGATCTNTQGGFSCICVNGWTGDDCSENIDDCTGAAC
FNGATCIDRVGSFLCQCTPGKTGLLCHLDDACASSPCHPGSMCDTSPIDGGYICTCPPGYKGVDCTQDID
ECQEGLPCEHNGTCVNTPGSFRCDCSKGFTGPRCEININECESNPCHNQGTCLDERGAFRCVCMPGYTGQ
HCEVDVDECASRPCKNNGICSDLINEYRCSCIQGFTGRQCHINIDDCASQPCQHGGTCVDRVAGYSCRCS
PGFTGTNCETNIDDCLSSPCRHGSCLDGNNSFTCMCHAGYTGLLCQTEIDECASTPCQHGGSCKNLINSY
KCICPEGTAGINCEFNINECFSNPCRNGAKCEDGINEYWCECEPGFTGRFCETNIDDCLSQPCANGGVCI
DEVNGFRCQCPSGYFDARCLSNVNECASDPCLNGGSCYDDVNRFNCKCPPGYTGHRCEQEIDECQSNPCQ
HGGTCRDALNAYTCSCPPGYSGRNCEINIDDCLSRPCKNGGTCIDLVNSYKCVCELPHTGRNCEVRMDPC
SPNKCRHGARCTPTANFLDFTCECELGYTGRLCDEDINECAMSPSPCKNGASCLNTNGSYSCLCANGYEG
RECTINTNDCALHPCRNGGTCLDGIGRYKCLCVDGFGGTNCQHDLNECNSNPCQNGATCNDYVNSYTCTC
PLGFSGTNCEINDEDCTETSCMNNGSCIDGINNYTCECMAGFTGSHCQHRINECHSNPCENGGTCNDHVG
FFTCHCLYGYTGQRCERVMDWCSSSPCFNNGVCTQKLNRFECKCTPGWTGPLCDVAMVSCETAAASKGVA
VSQLCLHGGICHDRGNTHKCDCRTGYTGSYCQHEIKECDSQPCMNGATCNDHIGSYSCACRPGFQGPNCE
YNIDDCKPNNPCQNGGVCHDQINGFQCSCPHGTLGKLCEINTSDCYEGACHNGGTCVDKVGGFECRCKPG
YVGARCEGDVNECLSFPCYKEGTADCVQLVNDYLCNCRPGFMGRHCESKRDFCAESPCQNGGVCSNTEEG
YSCHCMDGFIGKSCEFPTDDCDHHQCGPGEVCRPYEKGIECVPKEYPCSSNPCTHGGNCLDRVTYFECHC
PPRWNGKRCEVSDPTFNGGIGHDVPTNLTLERELCRLHKCDEKKNNLRCDAECSSFACDYDGYECSYGRN
PWAFCDADINCWEVFGDGVCNSECNNAACLFDGLDCRKPVGTCNPIYDAYCATNYENGHCDQGCNVAECG
WDGLDCEKEPPNIMNGQLQLVVEASSADFQTAKKAFIRDLSRFLGVHLVIMRDQSNQEMIYPYDQDGIQG
LLVYFEIDNRRCAKGDQCFDSVKDVANFLAANKLHLQTDAGLTISGVHVSGPPTPPPGYTYIIVGIVFAM
VLVGIIFMVITNNRKRMRGVTWFPEGFFPKYSNSSSSGLEPARRKVPDGQEMRNFNKGASSHHLADMGDD
SISRHLPMPGPVGDWSDDDSEHPPTKRSRHEGGFTDQTHLADYDDANDPRVWTQQHLDAADIKNPDLLAL
TPPQAEPEDHRGVAGDVNSKGPMGLTPLMIASFRGGGLESHPDEDDKDGSAAVIQELIEQGAKLNAKMDR
TGETSLHLAARYARADAAKRLLDAKADANAQDSTGRTPLHAAVAADAQGVFQILLRNRSTDLNAKMNDGT
TPLILAARLAIEGMVEDLINADADINAADDLGKTPLHWAASVNNVEAVQILLAHGANRDAQDNRDETPLF
LAAREGSYEACKVLLDHFANRDITDNMERLPEDVANERLHHDIVRLLREHHPRSPQMAQVVTTSHLVNQQ
SQPSLLAQQQMAPQPAQRTNTQPKAKARRPKSSVMALPGSSNINTPVSPDGTTSIKRSSSVKKKRENTGV
PSVESQAQLSPLNSLGSPHDMFAAATSPFETGLYTAGMPSLNPHFGELAVPQPPSYDECVKATVSMSNLQ
QIGDHDNNPFSYSNMMGAHQHQSHHQGHVVHQRQQSMPASFSPQSQATSPPHHMTPPHSTSSPQHVHSPH
AAANVTSPGKMRPALPTSPTHMAALRQATANTGFEFPSVSAAGYSLQGQQQHQQQQQQQQKQQQQQQQQQ
QQQQQQQQHHQHQQQHPQPHQGGSGFYPHYPTPPSQHSGMEATPQHNGAPSAHDPFPTPSPESPGQWSSA
SPRSQSDWSEGVRSPLGPPGVPPHHQVFSVGQQQQQQQQQQQQHQQQQQQQQQQQQQQAAPQPLGLPPQG
SIYI

>XP_021949931_1 NOTCH Folsomia candida
MPQIICSRTGYILIAIIFSGWINVTEGLSCHPNPCKNGARCVQGNRIGEAYCECSSSFVGEYCQYPNPCH
HTSQRCENGGRCHAVLKPNVAPSFACDCPVGYTSSFCELELANACQSSPCGSGVCRLKTLESYVCNCSTG
TRGDNCEHTDHCTINGSNPCKNAGKCIPEDTAPGYRCVCDPGFTGPNCLLDVNECTDKNSCIHGTCQNTY
GSYKCKCHEGWSEPKCDTKFIPCVPSLCQNDGVCRVTGNLSYTCLCKPGFRGKFCEENTSCDKHHCQNGG
KCIPGVNAYTCQCPPTFTGEFCQIDIDECALRPTLCQNGATCQNSVGSFSCICSNGWEGRLCNINTDDCK
DSACLSGATCIDKVAAFYCECPPGKTGLLCHLNDACTSNPCHQGAICETSPIDGSYLCSCPSGFQGMNCT
QDIDECLEGLSPCEHLGTCVNLPGSYRCHCPIGFTGTRCETNINECDSMPCQNDGTCLDERGGFRCLCMP
GFSGAQCEINIDECRSNYNNPCLNGGRCHDQINGYRCSCLPGFSGQKCEINIDECIGNPCKNGGTCLDGR
NGVYCICPLGFIGENCQVNKDDCIDNPCHNGKCIDGINSFQCQCSPGYTGHVCQTRINECLQTPCLWGGT
CESLSNGGFRCTCPPGTNGLRCENNINECLSNPCGIGTEKCVDGINRYTCDCKPGYAGKLCEIEINECLS
NPCANGGVCIDLVNGFKCNCPRGYYDARCLSDVDECKSSPCVHGHCEDLVNNYLCHCDSGYTGKRCDVEI
QHCSSNPCQHSGVCKNKFNGYTCECLAGYSGRNCEHNIQECESNPCNSKGSCVDLVNGYKCVCELPWSGI
NCEKKLDPCSPNKCKNGICSPSNNYLDFSCSCQLGYTSRLCDVDINECAVSSPCRNKGVCVNTNGSYYCN
CPPGYEGRDCTINTDDCAISPCMNGGTCLDGLGNYTCLCVDGFEGLDCENERNECLSNPCVHGTCTDYVN
SYSCTCESGWSSHHCHINDEDCTESSCLNGGTCVDQVNSYTCLCRSGYEGSNCQFERRECDSSPCRNGAT
CQENGIGHFRCHCPYGWSGDLCDVDVNECAVSSPCHNGAACHNTNGSFSCECARGYQGSICDVEMVSCND
AASRKGVPVSRLCNNGTCEDSGNSHICRCMTGYTGSYCQIEINECENLKPCLNGGTCINFLGSYSCQCAR
GYQGDSCALNIDDCANNPCLNNGICHDGVNSFTCSCPHGTLGRLCEINENDCFDGACFHGGSCIDKIGGY
ECKCMPGYTGGKCEGDVNECLSNPCSSPGTLACVQLVNDYRCDCKPGWSGHLCERRVDLCHNNPCHNGGV
CSVQSRGSGKDRADVRICTCQAGYHGKLCDLNGTPCHNNPCRAGGTCIVKGGSSMCKCPQGTEGDYCQDD
FRTDCSLRPCLNNGRCEVLPDDQGYHCRCPHSKSGRNCERERDENRHYDEIDIDKARRECVRNKCSEKSG
DATCDKECNNYACEFDGGDCSLGLNPWKNCNAPKCHLTFANGICDPQCNSKECLFDGRDCEPSFKQCNPV
DNNFCERHYNDGSCDQGCNNAECDWDGMDCETNPPLLISGVMSIVVRNMDVQSLLNNKAAFLRYLGHQLR
TTLRIKQSPLGNLMVYPWDPSVDAISYLTNGSDPNQMFRTGSVGVLVYLEIDNRKCGGFLNDTNCFQTAL
EAAEFLAASAQRHTLDSDFDIIQVRGLSNDLPPGGEDKASWVAYVLIGALTVIMLALLFGVLVSTRKKSA
RGVLWFPEGFLRSTTITSQHRRSRRRGPDGQEMRHLSKIHPLEPDFDSGHTMGFYDGITDVTSQYSDDSD
RPPSKRMRSDGGYASDHTICTNTDYDEIDPRPWTHQHLEAADIRHPDLLALTPAEALKTNFDVDVRGPCG
LTPLMVASLKGGGLDACDEEDDDATAQVIADLVIQGAQLNATMDKTGETSLHLAARYARADAAKRLLDAG
ADANPIDHTGRTPLHAAIAADAMGVFQILLRNRATNLNAKMHDGTTPLILAARLAIDGMVDHLVTAQADI
NAADNSGKTALHWAAAVNNVEALQILVSHGANRDAQDERDETPLFLAAREGSFNTCRILLDNLANRDIAD
HMDRLPRDIAAERLHHDIVRLLDEHVPRPSAVQTIHHQAPNNLSSMNNNVNSPPSQVMNNDNFSPGVQNP
SQPKPKKRTIKPDHNVGGDLVDNSKSSQGPKPPRRPSNRKKKSTDSLLHGGGGGGGMGVINHATDSSPLS
GDSSTMSPPDFHSSHNMFNVPPTSMAISQPNLSSIEPHQHGHGNTYGTLQINKAPPPYEDCFNNKAVSFH
NLQFSNYSNNMSGNLHNGSQQQYLQQNSPFPSPQSVASQFQASSPTSYAGSPPQVTSPNKRPSLPTSPTH
MAALRAATQQKLINGNTSSNNTFDYSPSGATGNANQFYSGGSSIAHYPTPPSQHSESSAGSPQHIHGPDS
YPTPSPESPGWSSSPHSTSDWSEGIHSPPGTTQVMYNAHPQIQMQHSHSSSRGPEGIYI

>OQR73185_1 NOTCH Tropilaelaps mercedesae
MDMADLKRRAYLCLTAEGRDAAAEEAASYSGYRGIRCEDDIDECDPHPCGSGICVDQINGYKCSCPIGFA
GANCEINIDECGGNPCKNGGECFDLVNAYTCKCKRGFTGKLCEINVDDCQSNPCLNGTCVDGVNNFHCNC
APGFTGRLCQTQVNECLGEPCKFGGTCTDLANGYSCACRPGTTGKNCEHNINECLSNPCRHGATCVDGIN
EYTCQCRPGFTGRNCEVDIDECASKPCANGGTCVDRENGFQCTCPRGYFGSRCNSDVDECASSPCHNGGT
CEDDLNKYICHCPPGYAGHRCENEIDECKSNPCQHGGTCRDRLANYTCLCARGYEGANCEININDCASNP
CANGGSCIDIVDGYQCVCNVPFAGKNCLQRLDPCATNHCHNGAICSPNSNFRDFSCSCKSGFTGRFCDQD
INECSTSNPCRNGATCINAFGSYTCNCTTGYEGKDCLVNTDDCASFPCRNGGTCLDEVGDYQCICVDGFG
GKQCEIDTDECASNPCRNGATCNDYVNSYTCTCPLGFSGVNCETNDEDCTMSSCMNGGTCVDGIDSYTCR
CSAGYTGANCQFRINECDSAPCKNGGTCIDDNGFHECRCPYGFTGRNCEHFINWCDANPCENGSTCRQKN
HTYACTCQSGWAGRHCDVEMVSCKVAALRKGVKLNDLCQNAGVCEDYLNSHRCICNKGYGGSYCQENIND
CASQPCQNGGRCRDLLGGYTCDCPLGFQGHNCEYNIDDCHPMPCQNGGTCFDLVNSYRCLCPPGTAGILC
EFNLNDCTDNACHHGGTCVDKINGFECKCPPGYIGPRCEGDINECLSDPCMADGTQDCVQLVNDYRCDCK
PGYAGRHCDAKVEFCPPNTCLNNGFCTPTGSGNSCVCREGFYGERCEFSNATLCYPGQCKNDGRCVERLG
SFECHCPRGFGGRYCEIYDENFPGGLAGPYEVHADIAVDSLDEAYRHCIRHKCVQKAKDGVCHNECNLPA
CGFDGGDCSLGLNPFENCSAPIKCWKAFNNNRCDDDCNTVECLFDGFDCAKQQGKCNPTFDEYCVRNYAN
GYCDKGCNTKECNWDGLDCENGNPFIAEGEMVINMIYPRIINEAIEPNPAISGRVQMGTTVHLEIDNRRC
AQADGGECFMSASRAAEFLSAAHSKQALDISGFQIASIRGTTVEESSGHGAPSVVATMMGVMIIVLLGLL
LGVLVTGQKKRARGITWFPDGFLPMRPHVSGGPRRRPDGQEMHSIAKMSDQRLDANDNHGLAEWSDDEHH
PPSKRMRPTSGCQDSTYGDTATVMSNADYDDNDTRQWTRQHLDAADIRNPDIVAMTPPQHHEYERQVDVD
VRGPAGLTPLMLVSIRGNGIDQAEEDVDDGSNNAIQDLLDQGAKLTNATEKARETSLHLAARYARSDAAK
RLLDKGANPNAQDATGRTPLHAAVAADAVGVFQILLRNRATDLNSKMYDGTTPLILACRMGVEGMVEDLI
NAEVDVNLADEQGKTALHWAAAVNNHGAVKILLNHGANRDAQDHKEETPLFLAAREGARDAAQTLLEYGA
NRDITDHMDRLPREIARGRRHTDMVKLLDEFVSTNPTMPLPPIQLPQPMLVTNTKSTATTSGQTKPMKKA
VRRNQSAFQAKEPPSPGADSSAGAGSRRRTPSMKKSREPPPPMVLSGPEGVLSPSSLGSPCSAMLSPPSS
LFQGHGMAISQPNLTGGDIKQPPCYEDCVTGASGIYDMTGSMYGGVMGLLDSNNIYTAPMQPPLQPQPAN
HGRQQSLPAGFTQQSNNNHQPALSPTKTRPVLPTSPTHLLPMRHQQQLGGAQSSQSQQSKPKISSGSAYE
FPVSTSQTHPIKTEPTNIYSGSPSHSNCVASNSSQYPQPATLYSHYPTPPSVSQVSQVGQSTPRPYLASR
DTTYLTPSPSPESPGQWSSSSPNSAQGDWEDGITSPPHPSQESTHSTHGRPPASATINSVKPAVIQQGQK
PHPDPVFI

>XP_022706042_1 NOTCH Varroa jacobsoni
MKCLLGIITILVAITGVHLVAGFQSCNPDPCQHNGECRYAPNAQSRCVCKPQFAGEYCQYSNPCTVHGDV
CRNGATCEPQVTVSGVSYICHCPIGFNGTLCEQRQPSSCDSKPCQNGGVCKLASLNSYFCECPSGFRGHN
CSQVDHCASFPCKHGSCTSTHFGFECLCGNGYEGVHCEFDVNECSQNPCISGSCRNTQGGYNCACQPGYT
GKNCEHEFVPCQPNPCQHGGECTRVGQHDYKCRCPRGFRGADCEINIDDCIGSLCANGSTCVDGINGYTC
ACPPTTTGQYCTKDVDECSLDSTICKNGGTCRNIQNGFNCVCVSGWTGLDCSENNDECVGASCHNGATCV
DRVGRFDCICPPGKMGLLCHIDDACLSNPCHAGAVCDTSPIDGRYKCSCKDGWTGLDCSQDVDECSGDVN
PCEHGGTCVNTPGSFGCNCTLGFTGPRCEVNINECEPNPCENDGTCLDETGAFRCVCMPGYKGIRCEEDI
DECDPSPCGPGVCLDKINGYRCRCPIGFTGVNCEVNIDDCSGNPCKHGGECFDLVNAYKCECKTGFTGKL
CEVNVDDCQNNPCRNGTCVDGVNTFHCNCAAGFTGRFCETQVNECLGEPCKFGGTCTDLANGYNCACRPG
TTGKNCERNINECLSNPCRHGATCIDGINEYSCKCRPGFSGRNCEMDIDECASSPCANGGTCVDRENGFQ
CTCPRGYFGSRCNSDVDECASSPCHNGGTCEDDLNKYICHCPAGYTGHRCENEIDECKSNPCQHGGTCRD
RLANYTCLCAKGYEGANCEININDCVSNPCANGGSCIDLVDGYQCVCAIPFTGKNCLQRLDPCAVNRCRN
GAICSPSSNFQDFSCSCKSGYTGRLCDQDINECATSNPCRNGATCINKFGSYTCNCTKGYEGKDCLINTD
DCASFPCRNGGTCLDEVGDYQCICVDGFGGKQCEIDTDECASSPCKNGATCNDYVNSYTCTCPLGFSGVD
CETNDEDCTMSSCMNGGTCVDGIDAYTCRCSAGYTGANCQFRINECDSGPCKNGGTCIDDNGFYECRCPY
GFAGRNCEHFINWCDSSPCENGSTCKQLNHTYACICQNGWAGRHCDVEMVSCKDAALRKNVKLNDLCQNG
GLCEDYLNSHRCICAKGYGGSYCQENINDCASQPCQNGGRCHDHLGSYSCECSTGFQGHNCEYNVDDCHP
MPCQNGGTCFDHVNSYRCICPPGTTGILCEFNLNDCTDNSCHHGGTCIDKINGFECKCPPGYIGPRCEGD
INECLSDPCMAEGTQDCVQLVNDYRCDCKQGYAGRHCDAKVEFCPPNSCLNGGFCTPVGNGHNCVCRKGF
FGKRCEFSNATICYSDRCLNGGHCIEKLGSFECHCPRGFAGRHCEVEDESFPGGIGHIAVDVMIEEKYLM
CARNKCAEKAKNNICNHECNYPACGFDGGDCSLGLNPFENCSMPIKCWKAFNDSHCDEDCNTAECLYDGF
DCAKQQGQCNPAFDQYCIRNYANGYCDNRCNTKECNWDGLDCESGDPFIAEGEMVINLNMLPEDFKDKSR
LFLRELGNSLRTNVRFKKEANGNEMIYPWVVDDSIGPMDGRIQMGTTVHVEIDNRRCVQSEGRECFMQAA
LAAEFLSAAHSKQALAISGGFEIDSIRGTTVEAPGGSAAPNVLATMMGVMIIVLLGLLLGVLVTGQRKRA
RGITWFPEGFLPMRPQVSGGPRRRPDGQEMHSIAKMSNDQRLDANDNHGLTEWSDEEHHPPAKRMRPTSG
CQDSTYGDTATVMSNADYDDHDTRQWTRQHLNAADIRNPDIVAMTPPQHHDYDRQVDVDVRGPAGLTPLM
LVSIRGNGIDQAEEDVDDGSTIVIQELLDKGAKITNKTEHLQETPLHLAARYARSDAAKLLLDMGANANA
VDASGRTPLHSAVAADAVGVFQILLRNRTTDLNSKTYDGTTPLILACRMGVEGMVTDLINAEVDVNLADE
HGKTALHWAAAVNNYTAVKILLDHGANRDAQDLLEETPLYLAAREGSRDAAKILLEYGANRDITDHMDRL
PRGIALDRLHHDLAKMLDEYVPTNPIVPLPPVQLPQPLLVTNSKPAPSVSVPTKSIKKTARRNQSAFQGK
EPPPTAADSSAASANRRRTPSVKKKRDPPPQIVVVASGAEGALSPSSLGSPCSSTLSPQSSLFQGHSMAV
SQPNLTGGDIKQPPCYEDCVKGASGIYDMAGSTYGGVMGILDSHNIYTSPMQPPLQPQPAVNHGRQQSLP
AGFSQHQGNNNLTSAASPTKARPVLPTSPTHLLAMRQQQHHQQQQQQSQLPPIAVGPQSSNQSQTKPKIS
SGSAYEFPVTTSQAHQVKMEPSSIIYSGSPSHKTSAASGSASNTNSQYPPAASLYNHYPTPPSVSQVSQS
DQPTPQHYSVSHDPSYLTPSPESPGEWSPSSSHSAQGDWSDAISSPLHPSQDSTHQAHQGRSAAKNIKPA
VIQQGQKSHPDPVFI

>XP_023339923_1 NOTCH Eurytemora affinis
MRFKHRDLIVLVLCAVLGSALGFRSCSPDPCKHFGSTCKTDKAGNSYCDCSPDYVGEYCQYKNPCNTGEQ
KCLNGGTCNVLFSNNQPPTFQCTCPVGFTASLCEVPVENVCDSSPCRNGGSCHLSSLSRYTCTCPLGWKG
KTCEEPDNCSSQPCRNGATCTSLGKGYRCSCKPGFNGPNCNIDVNECQDSWNNCVHGRCINTYGSYKCQC
DEGYTGKNCESAYIPCDPSPCQNRGLCTPEGNFNYSCRCPAGFDGYNCEKNIDDCSGHLCQHGATCVDGV
NTYSCRCTDSWQGQYCSKDVDECAYSNPCQNHGTCQNTEGGYECICVNGYIGKNCETNKDDCAEGNCLYG
GTCHDRVGGFFCECPPGKTGLLCHLEDACSSNPCNPGARCDTNPVSGAYTCNCPPGFNGTDCAQDINECN
GGSPCEHGGVCVNTPGSFKCKCKQGFSGPRCETNVNECESNPCRNKGTCIDERGGYRCICMPGFEGENCE
VDYDECSPNPCKNNGYCTDGINGYHCTCINGFGGTNCETNIDDCSSNPCYNGGTCRDSFNSFTCECSTAF
TGTRCEINRDDCAANLCMHGTCIDGINDFTCKCDPGFAGRLCERKIDLCVYNPCQHGGVCEETETGYKCH
CSPGTYGTKCEVNVNECSSNPCLNKGKCLDEINGFKCQCPPGYRGRLCEEDINECLSQPCLNGGECTDII
NDFVCRCPHGWYGKRCQTDVDECRHRPCTNGGTCENEVSRFICHCPPGYEGSTCQKEINECDANPCQHGG
TCSDLLGGYKCTCPSGFSGINCEENINDCMNNPCKNGGNCIDNINGFKCICEPPFTGSTCEVEMDPCASN
PCANGAICSPYSNYRDFTCSCNIGFTGRFCEEDIDECATSSPCRNGASCHNTNGSYTCMCKKGFEGRDCL
VNTDDCSDSPCLNGGTCLDKTADYSCLCVPGFIGKNCQQDKNDCSPNPCKNGAKCTDYVDSFVCTCPLGF
SGELCETNDEDCTGSSCMNGGTCQDGINNYTCHCPEGFTGSNCQSRINSCDKNPCKNGATCENVNGYHKC
HCKVGFTGSNCDQLVDWCSNNPCENGGQCKQHGASYHCSCSSGWTGKLCDVKMVSCEIAANYRGTPVSGL
CENGGRCRNIGTSHTCDCKDGYWGSYCQNESNACSSNPCYNGATCNNLKTDFSCTCAPGFMGSQCEHDIN
DCQPNPCRNGGACNDLINGFSCSCPPGTNGKLCEINVDECYDGACHNNGVCLDRVGGFECKCRPGYTGSR
CEGDINECLSKPCYEYGTADCSQLINDYKCNCKPGWMGKHCESQQNFCSNNPCMSGGVCTSTHYGHICAC
PTGFSGANCEFEGDSCQINPCNNGGSCVPTVSGYRCECNAGTTGPNCETDNRNECMYNRCQNGGQCIDRP
GDYACRCKEQYRGKNCEVFDKSSDGGVDITIDSIYGNNRNIDYEEDLRRCKQYDCQNKAGNKICDEVCNT
LACSFDDGDCNLGVNPWKHCNASSGGVPCANLFNDSICHEECNTAACLFDGRDCEVGGGQTQCRPEYDVY
CTMNYRNGKCDEGCNTGACGWDGGDCDDITRSKRPTDGSIFFVLNMALDKFHDQYKTLFERFLSLKLGTN
LKVKHDENGHAMVYPFDPREIIADPNSTTFATGLEFISGDGDSTIVVYMEVDNVNCEEHCFSTTEEVTNY
IAAAYADELRKDWGVIQIGETKTVNGESTSPVGVIVGILVIALVLVTLGVVVSTNKRKSKGITWFPEGFL
AHAPQRPGHRKAPDGQEMFGMPPSKHPSQFDIDRIGYIHDGWSDDDPNERPAKRNRRDPSSSSGQTNMSD
FDDADQRQWTAQHMNAADVKNPDILGALTPPQAEVIMNERMTNDIDVRGPCGLTPLMLASFRGGGLDSGD
INEDEDGEVNAVLQDLIAQGANISIQMDKTGETPLHLAARYARADAAKKLLDAKADANAPDNTGRTPLHA
AVAADAQGVFQILLRHRATNLDAKTYDGTTPLILAARLAIEGVVEELIQSDADINASDENGKSALHWAAS
VNNVDAVNTLLAHGANRDAQDHKDETPLFLACREGSYQAAKALLDHCANRDITDHMDRLPRDIAQERLHH
DIVRLLEEHIPPAPQPQISQPVLPPNLSNDSHQMTPNKPKPKKRSKTIEGSPMEGGMHSPPSMNMHMNGM
LTLPKNRRPSVKRKKPDDMMMLSPEGDHSHFDTMYGHSMQMHHQEMMMLAQKQPPSYDDTMSGKMNPHHQ
SMAGLSINGHQPESQFFPMHPRQQSIPASMTFTHMSPQNPQTLSPPHHSMMSPPQSVQSTHSLSPPVLTS
SPQTMQHQSSPNKSRGMMLPTSPTHLAAMRGASHQRHQSFDFPENAGPVMNQMGGYYPYPTPPQNGENGN
FMTPSPESPSQWSTNSPQSHSDWSDGNIHSPPNFQQQQQQYKPQEAVYI

>XP_018027149_1 NOTCH Hyalella azteca
MFFSAGFRSCSPNPCKNNGQCVSNSRGQSYCECAEKYVGEYCQHLNPCLTGPGPRCQNGGSCQVVLTPSG
AKFECHCPVGYNASLCEIVVPNVCDTQPCMNGATCELITLESYSCRCPVGYRGDRCQLADYCARQPCKNG
ATCFSGDSSYTCTCPPGFTGPTCRTDVDECSRRPCRYGHCTNTFGSYKCTCDAGYTGVNCESLYVPCRPS
PCRNGGICTPHDPLSYTCSCPKGFVGVNCEENVDDCHNHLCQNGATCVDGVNSYTCSCPPSFTGRYCAAD
VDECLVKPSVCKNGATCSNSHGGFSCICVNGWSGQDCSENIDDCTQATCFNGATCIDKVGTYVCQCMPGT
TGLLCHLEDACASNPCQEGAMCDTSPIDGGYICTCPTGYTGTDCTDDVDECSVGPICEHNGTCVNTPGSF
RCDCSKGFSGPRCEININECESNPCLNQGTCLDERGGFRCVCMPGYTGVNCEVDIDECASSPCLNRALCD
DRIDEYHCNCVSGFTGRRCEIDIDDCVSQPCENGATCADRVNDYACLCLPGFTGRNCETNINDCLSSPCR
HGQCRDGNNSYTCECHPGYTGLLCQTEIDECAIRPCQNGGTCKNLVNGYQCECPTGTAGVNCEYDINECF
SNPCRNGATCVNGINQYSCKCAAGFAGLHCEINIDECASQPCANGGECVDLVNGYRCLCPSGYFDAHCLS
DVNECASSPCRNGGTCYDDVNRFICKCPAGYTGHRCDMEIDECQSNPCQHGGTCRDALNSYQCTCHPGFS
GRNCEANIDDCLSRPCYNGGTCIDLVDSYKCVCDLPYTGHDCEVRMDPCSPNRCRHGAKCNAIANYVDFF
CDCKLGYTGRLCDEDINECTYSPSPCKNGATCHNTNGSYTCECALGYEGRECTVNTNDCAGRPCLNGGTC
LDGLGHYTCLCVDGFGGVNCQHDLDECASNPCQNGATCHDYVNSFTCQCPLGFSGTNCEVNDEDCTKSSC
MNNGTCKDGINNYKCECLPGFTGSHCQNHVNECDSNPCENNGRCIDQVGFYTCHCPYGYTGRNCQTYVDW
CATHPCENGGKCVQKRNTFKCECPPKWTGVLCDVATVSCAVAAANNNVPVSQVCHNGGRCYDKDNSHECR
CLPGYEGSYCQHEINECDSHPCKNGATCNDHVGSYTCTCRPGFQGFDCEYNIDDCTRNPCRNGGVCHDLV
NDVQCSCPHGTVGKMCEINPNDCYEGACHNGGTCVDKVGGIECRCRPGFVGAQCEGDVNECLSNPCNKEG
TSDCIQLINDYRCTCKPGYMGRHCDSKIAFDVCSSSPCRNGGICDYSKNNKESCVCAPGYSGKYCEFPVD
ACSNNTCKPGEICRPYQGGYQCGGPRSAPNFCANNPCLNGGTCEIFANSYHCYCRDGYSGKNCQSKEREA
LQTRCAENNCEAKKSNKICDPECNYIECNFDGYECSMGRNPWANCDASINCWEVFANGHCNEECNNANCL
YDGLDCRQMTKGTCNDIYDAYCSKNYANGFCDQGCNSFECNWDGLDCDQSPPKILEGSLELQVNMSPFEL
RKHKKQFLRHLSNLLDSHVILRHEAAGDEMIYPYQKDDVTGTIVFLEVDIRKCDQTGTCYENIANVANHL
AAVADSTFPIVSVIDQPEPSPNSYTYVIVGIVGVAIIAGILFMIITSNNRKRARGVTWFPEGFFTKYSAS
PPISEPPHLKSNVDVGQEMHNFGQLPNHLPELDITTDSCGDIALPCDFKDWSDDDSDLPPTKRSRKDGSS
AEVPGVRSEYDDNDPRQWTKQHLDAADIKHPDGIELTPPQLEQEVPTTASNGVDPKGPMGLTPLMIASFR
GGGMEGYTIKEDEDSSAAVIQELIEQGAKLNATMDRTGETSLHLAARYARADAAKKLLDAKADVNAQDAT
GRTPLHAAVAADARGVFQILLRNRDTKLDMKTNDGTTPLILACRLAIEGMVEDLINAEADINATDDGGKT
ALHWAASVNNIEAVQILLKHGANIDIQDNKDETPLFLAAREGSYNACRLLLDHFANRDITDNMERLPEDM
AVERYHHDIVKLLRDHHPRSPQLQPLSHAPPNLSQHHLGGQHPAVAAQSIPHRSNTAPRSKAKRPKSQIM
APPINPNDLIPDNNASVKRSSSVKKKRDPPPPPVSSEMPPNSLDGHRMMFKTEMSPEFSGPLSMPQFSEL
SLKQSNPGFHDCLTSVTSSGNMHQQQQQHQTLDSSDPFNFVQLLNSGGTPPASLAPQPVVHQRQQSMPAA
FPPVTSQSYNPQQQLHHTHASPPPPRGAHSAHTSPQSQSIPHYSMHLQNPSHPTSPNKLRPPLPTSPTHL
AVLRLATASSGYDFPSTSSAQNLQSDERQQQQQLVMAQQRHNGQQQPQPNASFYPHYPTPPSHHSGVEGT
PQHPPNTSSHDSFPTPSPESPGQWSNSPHSQGDWAESVRSPSVSLLAMAGPGQQHVYQVNTVMHPRQTIG
LPPQPPGIPPPSSQATQSSIYI

>ABK56706_1 NOTCH Parhyale hawaiensis
MGLIKWLLIACLLSSAHGFRSCSPNPCKTSGQCISDPRGESYCKCPDQFVGEYCQHLNPCLTGPGPRCQN
GGTCQVVLTPSGAKFECHCPVGYNASLCEIVVPNVCDTRPCQNGAACQLITLDKYVCQCPSGYRGDRCEQ
VDYCAKQPCRNGGTCHSGTSSYTCTCPPGFAGPTCTSDIDECLSNPCIYGQCRNTFGSYSCTCNAGYTGT
NCESVYVPCQPSPCRNGGICTPQDRLSYSCSCPSGFEGVNCEVNIDDCHNNLCQNGGTCIDGVDSYTCSC
PDTFTGRYCANDVDECLAWPSVCKNGATCSNTHGGFSCICVNGWTGQDCSENIDDCSQNPCFNGATCIDK
VGKYVCQCQPGTTGILCHLDDACASNPCHESATCDTSPIDGGYICTCPTGYTSTDCTVDIDECKVGLICE
HNGTCVNTPGSFRCDCSKGFTGPRCEININECESNPCQNQGTCLDERGAYRCVCMPGYSGTNCEIDIDEC
ASSPCLNGALCDDRINEFHCNCFPGFTGRRCEVNIDDCVSQPCENGATCLDRVNSYTCSCQAGFTGRNCE
TNINDCLSSPCRHGDCRDGNDSYTCECHPGYTGLLCQTEIDECAMEPCKNGGICENKINGYTCDCPTGTA
GVNCEYDINECFSNPCRNGATCINGINKYSCDCAPGFAGHHCEINIDECASQPCANGGECIDLVNGYKCR
CPSGYFDAHCLSNVNECASSPCRNGGTCYDDVNRFICKCPPGYTGHRCDMEIDECQSNPCQHGGTCRDAL
NAYSCTCPAGFSGRNCEANIDDCLSRPCYNGGTCIDLVDSYKCVCDLPYTGRSCEVRMDPCSPNRCQHGA
KCNPIANYVDFFCDCKLGYTGRLCDEDINECTYSPSPCKNGATCRNTNGSYTCECALGYEGRECTINTND
CASNPCLNGGTCRDGVGHYTCMCVDGFGGVNCQNDLDECASNPCQNGATCHDYVNSFTCQCPLGFSGTNC
EVNDEDCTRSSCMNNGTCKDGINSYTCDCLPGFVGSHCQHHVNECDSNPCQNNGRCIDHVGYYTCYCPYG
YTGKNCERYVDWCSSRPCDNGGKCIQTRNTFRCECPQMWTGALCDVATVSCLVAASNKNVPVSQVCLNGG
KCYDKGNSHECRCLPGYEGSYCQHEINECDSQPCKNGATCNDHVGSYTCTCRPGFQGFDCEYNIDDCIPN
PCRNGGVCHDLVNDVQCSCPHGTMGKMCEINPNDCYEGACHNGGTCVDKVGGIECHCRPGFVGAQCEGDV
NECLSSPCHSEGTADCIQLENDFRCLCRPGYMGRLCDAKVSFDLCTASCRNGGVCDYAHGRNVCICAAGF
TGKYCEFPIDVCSNHSCQPGEICRPYEGGKRCASLRSLPDFCANRPCQNGGTCKEFTNGYHCYCLEGYSG
RNCQDRNKQALQDRCRENKCEAKKNNKVCDPECNIIECNFDGYECSLGRNPWANCDAPIVCWEVFADGYC
NEECNTANCLHDGLDCRQISRGTCNDIYDAYCAKNYANGFCDQGCNNADCGWDGLDCDEDPPKLLEGSLE
VIVRMSPSDFRKNKTQFLRYLSNLLDAHVILRHENAGNEMIYPYEKDDVAGSIVFVEVDIRRCEESGSCY
ENIASVANHLAAVETTNKATQFPIYSVIDQPEPSPNSYTYVIVTLVGVVIVAGILFMVITSTNRKRARGV
TWFPEGFFNKYSANPPIAEPPHHKTNDGQEMHNFGQLSNHLPELDITTDSCGDIALPCDFKDWSDDDSEL
PPNKRSKKDGSFGEPHPVRSEYDDNDPRQWTKQHLDAADIKHPDGIELTPPQTEQEDQGTTSNGVDPKGP
MGLTPLMIASFRGGGLEGYTVKEEEDSSAAVIQELIEQGAKLNATMDRTGETSLHLAARYARADAAKKLL
DAKADVNAQDATGRTPLHAAVAADAQGVFQILLRNRDTKLDMKTNDGTTPLILACRLAIEGMVEDLINAE
ADINATDDSGKTALHWAASVNNVEAVQILIKHGANFDIQDNKDETPLFLAAREGSYEACRLLLDHFANRD
ITDNMERLPEDMAVERYHHDIVKLLREHHPRSPQLQPMTHPPPSLAHNHLSQHPAVATQVAPHRSNTAPR
SKAKRPKSQVMAPPDAELGPESTVLKRSSSVKKKRDPPPPPGSSGEMPPNSLDGHRMIFKTEAPILNAEY
SGPLSMPQFSELSLKQSNPAFHGCLTTPTSTGGVQQPIESNDPFNFIQLLNSGTSPSSLPPQPVVHQRQQ
SMPAAFPPVTSQSLTPQQQQQQHLHLHNNHVSPPPPRGAHSAHTSPQSMPIYPLHVQNPQNPSSPNKLRP
PLPTSPTYLAALRQATASSGFDFPSTSSAQSSAHEDQQQQQQTRAQQSMPPRHPGPQPPPNVYPHYPTPP
SHHSGLEGTPQHPPNPSSHDSFPTPSPESPGQWSNASPHSQGDWSESVRSPPVSQFAMSSQQQQIHHQPQ
HVYQVNSLLHSRQALGLPPQPSAPPPPSSQPTQNSIYI

>XP_029843582_1 NOTCH Ixodes scapularis
MKPRKMRLALGLWLALVAVTIPPTVQAFVSCSPNPCKNGASCVSSNPTGESHCNCPPLFVGEYCQHMNPC
QAVSGKRCQNGGTCNVEMSVTSGPSFSCTCPVGYSASMCEIAVPSACDDRPCRNGGTCSLVTLDNYTCAC
ATGFRGKHCDKKDHCASQPCLNYGSCLSRADSYACVCAQGYSGPTCAVDVDECKAKPCEQGTCINTQGSF
SCVCEAGFTGQLCESRYIPCEPSPCLNGGTCRPIDSLNYQCSCPPGFTGTHCEANVDDCPGNLCQNGATC
LDGVNSYTCHCPPTYTGPYCSRDVDECSFRPTVCKNGATCTNTVGGYSCICVNGWTGTDCSENIDDCAVA
ACFNGATCHDRVGSFYCQCAPGKTGLLCHLDDACASNPCHEGAICDTSPIDGTYLCSCPNGFQGVDCTED
VDECAQGEPCEHGGICVNTPGSFRCNCTRGFAGPRCEVNINECDSNPCHNEGTCLDERGGFRCVCMPGYK
GIHCEVDIDECLPNPCLNGGICNDLINGFKCLCPVGFSGKKCEANEDDCSSFPCRNGGSCHDGIASYTCH
CPPGFTGATCETNINDCQSSPCHHGVCHDGINSFSCNCHAGYTGLLCQTQINECLSSPCRHGGTCEDLVN
GYQCRCRPGTSGVDCEYNVNECFSNPCRHGAKCIDGIDSYTCDCLAGFTGIHCETNINECASNPCSNGGV
CTDLVNGFKCDCPRGYFDARCLSDVNECASNPCQNGGTCEDEVNRFVCHCPPGYGGHRCEQDIDECQSNP
CQHGGSCHDTLNAYSCTCIDGYSGRNCETNLDDCSPNPCLNGGSCIDLVGTFRCVCEVPFSGPTCDVELD
PCSPNKCRNGAQCSPSSNYLDFACSCKLGFTGRLCDEDIDECAVSSPCRNEATCVNVNGSYECLCTRGYE
GRDCLTNTDDCASYPCQNGGTCLDGIGEYTCLCVDGFGGEHCADDMNECASNPCQNGATCNDYVNSYACA
CLPGFSGTNCQTNDEDCTPSSCMNGGTCVDGVNNYTCQCSPGYTGSNCQYHINECDSQPCAHGATCVHHI
GYHTCHCPFGYMGPRCETFVDWCATNPCLNGASCKQSNNTYRCTCQPGWTGLLCDVSMVSCEDAALQKGT
KVADLCKHGGVCEDFGNSHHCLCPEGYEGSYCQREVNECLSNPCQNGATCHDLLGQYACDCPEGFQGLNC
EYDVNDCDPSPCRNGGTCHDLVNKFVCSCPHGTLGTLCEIDVNECFESACHHGGTCLDRVGRYECQCPPG
YVGSRCEGDVNECLSSPCDPLGTLDCVQLVNDYRCDCRPGHAGRRCELKVDPCSTDPCLNGGVCHPGPRG
PTCVCQEGFWGETCANRSCGDASPCRNGGQCRGQSCVCPRGTSGSFCERLEELGAGGACPLGCRNGGACR
KGASGRFECECLVGWKGLRCEEYDSSFRGALAPSVEGVYDLFLKSLEEEKKLCAARRCEKKAGNRYCDEE
CNTYACNFDGGDCSLGINPWMNCTAAIKCWDVFRDGKCNVECNNIDCLFDGFDCQKDLQPCNEHYDTYCM
SNYGNGYCDYGCNNEECNWDGLDCEMDPPYLAEGSIVIMISIEPEVFRNNTVPFLRDIGHALRTNVLFKR
DPTGSPMIYPWRATDGQKPNHAALPVPRTGTLVHLEIDNRRCLKSQGSECFQSAAKAAEFLAAAQARHSL
ETPFHIQEVQGAGREQGGDGAGDGGRASALHVVIGLIGVLLAGLLVGVLFTTQKKRARGITWFPEGFLRT
GSGQRRHSRRRGPDGQEMRAAHANGEGPPEAWSDDEGERPPAKRARGSPDSSCGDTVVSDCEEERDPRPW
TQQHLEAADVHHPELLLALTPPQGNDLDQHNVDVRGPGGLTPLMLASFRGNGLDTGEDVGEDDDGSASMI
QDLLMQGAQLASTTEKTGETPLHLAARYARADAAKRLLDAGAEANAQDSSGRTPLHAAIAADAVGVFQIL
LRNRATNLNAKMNNGMTPLILSIRLAMEGMAEDLINAEADVNAADCDARTPLHWAAAVNDVTSVRILLAH
GANRDAQDIHEETPLFLAAREGSLNAVRALLDHAANRDITNHMDRRPRDVARDRMHLDIVDLLDKYVPSS
QIPGLGSPPMLLSNPTVIGSTKSAKGKRRQQPKNNGNASIALQHLDASATSPGTEVNHVKRRPSIKKRRE
PPMPLPEVPHPLDSPHESPGGPLFLQQGGVATLTKQPPCYEDCVGPVYTAVYDPQAYANAPMAQQQQHPR
QNSVPSMGGYTMASSPAKQRPSLPTSPTHMAAMRAAHQHKLQQGAPTYDYPVQPAYYHYPTPPSQHSHGG
GPEATPQHYLHPAETYLTPSPESPGQWSSSSPHSAQSDWSEGISSPLGQQALGGCELKQQQQQQTVQPAG
LTHPDPVFI

>AAN06819_1 NOTCH Rhipicephalus microplus
MKPRKTGVTLVLWLALVAATIPATVQAFVSCSPNPCKNGASCVSSNPSGESHCNCPPLYVGEYCQHANPC
HTGGPGFRCQNGGTCNVEMSVTNGPKFSCRCPVGYSATMCEIKVPNACDSQPCHNGATCQLLTLQNYTCV
CANGFRGKYCDKVDHCASQPCLNYGSCQSKEDSYSCICAPGYSGASCAVDVDECQTRPCMHGTCLNTQGS
FSCVCEAGYTGQFCESQYIPCEPSPCMNGGTCRAIDSLNYQCSCPPGFTGTNCETNVDDCPGNLCQNGAT
CLDGVNSYTCHCPPTYTGPYCTKDVDECALRPSVCKNGATCTNTIGGYSCICVNGWTGADCSENIDDCAV
AACFNGATCHDRVGSFYCQCAPGKTGLLCHLDDACASNPCHAGAICDTSPIDGTYLCSCPNGFQGVDCTE
DVDECAQGFPCEHQGLCVNTPGSFRCNCTRGFAGPRCEVNINECDSNPCQNEGTCLDERGGFRCVCMPGY
RGVHCEVDIDECLPNPCLNGGICSDRINGFQCLCPVGFSGKKCETNEDDCSSFPCRNGGSCHDGIASYTC
HCPPGFTGSNCETNMDDCQSSPCHHGECIDGTNAFTCNCHPGYTGLLCQNQINECLSSPCQHGGTCEDLV
NGYQCRCRRGTSGPDCQFNVNECFSNPCRNGAKCVDGIDSYICECLPGYTGIHCETDINECASNPCANGG
VCIDLINGFKCNCPRGYFDARCLSNVNECASNPCQHGGTCEDEVNHFVCHCPPGYGGHRCEQDIDECQSN
PCQHGGSCHDALNNYSCACIEGYSGRNCETNLDDCSPNPCRNGGSCIDLVGTFRCVCEVPFTGPTCEVEL
NPCSPNKCRNGAQCSPSSNYLDFACSCKLGFTGRLCDEDIDECAVSSPCRNEATCINTNGSYECACTKGY
EGRDCLINTDDCASYPCQNGGTCLDGIGEYSCLCVDGFGGKHCSEDIDECASNPCLNGATCNDYVNSYAC
ACLPGFSGTNCQTNDQDCTSSSCMNGGTCVDGVNNYTCQCSPGYTGSNCQYHINECDSQPCAHGATCVNH
IGYHTCHCPFGYTGPRCEMLVDWCAKTPCLNGATCKQSNNTYRCICKPGWTGLLCDVSMVSCEDAASQKG
IKVTDLCEHGGTCEDVGNSHRCICPESYEGSYCQREVNECLSNPCQNGATCQNLIGQYKCDCPEGFQGLN
CEYNINDCDPNPCHNGGTCHDLVNKFACSCRHGTVGILCEHNVNECFEGACHHGGTCLDRVNGYECECRP
GYVGPRCEGDVNECLSKPCDPVGTLDCVQLIDDYRCDCRPGHAGRHCELKMDPCSSNPCLNGGICAAGPR
GAICICQEGFRGETCADQSCTDKWPCRNGGQCRGHSCVCPHRTSGSLCEIIEEELSKSACTLGACRNGGV
CREVAGGRIECDCPARWKGPRCEEYDGGYRGSLPSPVEGFYDLFLKSLEEEKKQSTMRRCEKKAGNRHCD
EECNTYACDFDGGDCPLGINPWINCAAAIKCWDVFRDGKCNMECNNIDCLFDGFDCQKNLQRCNEHYDTY
CMRNYGNGYCDQGCNNEECNWDGLDCEKGPPYLAEGSIVIMLSIEPEVFKNNTVAFLRDIGHALRTNVLF
KKDPNGQAMIYPWKATEGQMPNHSVLPVPRTGTLVHLEIDNRRCLKSQGSECFQSAAKAAEFLAAAQARH
ALETPFHIQEVLGSGSEEGGGGGEGSRTSALNIVIGLIGVLLAGLFIGVLFTTQKKRARGITWFPEGFLS
TSNGQRRRSRRKGPDGQEMRVAQANGDGSPEAWSDDEGERPPAKRARSSPDSGCGDTVVSDYEDERDPRP
WTQQHLDAADVRLPEVLQALTPPQGSDLDHNVDVRGPGGLTPLMLASFRGGGVDTGEEPGEEDTGSASMI
QDLLMQGAQLGSTTEKTGETSLHLAARYARADAAKRLLDAGADANAQDSSGRTPLHAAIAADAVGVFQQI
LLRSRATNLNAKMNNGMTPLILSIRLAMEGMAEDLINAEADVNAADSDSRTPLHWAAAVNDVASVRMLLA
HGANRDAQDVHEETPLFLAAREGSLQAVQALLDHAANRDITNHMDRRPRDVARDRMHLDIVELLDKYVPS
PHISGLSSPPMLLSSPTVIGSTKSAKGKRRQPLVKNGANSALQQLDMSATSPKTDAAAVTILKRRTPSIK
KSRDPPPLPDVAHSLDSPHESPGGPLFMPQEAVASFTKQPPCYEDCVGPVYAGVYDLQAYANTCPAAISQ
QQQQQQQQKQQQQQQQQQQQQQQQQQQQQQQQQQQQQQQHQRQTSVPSSMSSYGMASSPAKQRPSLPTSP
THMAAMRAAHQHKLQQGGPTYDYPVQPAYYHYPTPPSQHSHGSGAEVTPQHYLHPGETYLTPSPESPGQW
SSSSPHSAQSDWSEGISSPLGQALGGSADSKQQTMQQPGLTHTDSVFI

>XP_013780009_2 NOTCH Limulus polyphemus
MRRRPNVCVQVAFLVFAFIPSFIQVMVTCSPNPCENGASYVLNVRGEAHCKCPPMFVGEYCQYLNPCHTG
AGPRCQNGGSCNVNLSVRTSPTFTCTCPIGYTASLCEIALPNICDSDPCQNGGTCTLKSLDNYTCTCAAG
FRGNHCEQVDHCASQPCRNGASCQSLRDSYRCTCAQGFTGSTCTRDINECQKDPCIYGVCMNTVGSYRCF
CNFGYTGQRCESKYVPCDPSPCKNGGTCNPIETLSYQCSCLPGFTGIDCDINIDDCVGNLCQNGATCVDE
VDKYTCRCPPNYTGPYCSKDVDECALKPSICQNGATCINVIGGYSCICVNGWSGTDCSENIDDCAGAACF
NGATCHDRVGSFICECAQGKTGLLCHLDDACASNPCHSGAICNTHPIDGSYRCSCPSGFQGNDCTDDVDE
CKEGSPCEHGGVCVNTPGSFTCNCTKGFSGPRCELNINECESNPCQNDGTCLDERGGFRCVCMPGYNGDR
CELDVDECFPNPCFNGGLCSDRINGYRCLCPIGFSGRKCELNDDDCLSQPCRNGATCKDGVAGFTCACSS
GFTGRICDTNINDCHTSPCHHGECIDGINSYRCKCSPGYTGIHCQTTINECLSNPCQHDGFCEDLINGYQ
CRCRLGTFGPNCEHNINECFTNPCRNGATCKDGINSYSCVCAPGFTGLHCEINIDECARSPCANGGKCID
LENGFKCDCPRGYFDAHCLSDVNECESDPCLNNGTCENEVNRYICHCPQGYGGLRCELDIDECQSNPCQH
GGSCHDALASYVCTCLEGYTGQNCEVNVDDCADSPCLNGGSCIDLVNAYECTCVVSYSGQKCEVKLDPCY
PNKCKNRAKCTPSSNYLDFACTCELGYTGRLCDEDINECVISSPCHNGATCVNINGSYTCICAKGYEGRD
CLVNIDDCASFPCQNGGTCLDDIGEYTCLCIDGFGGKHCETDIDECASSPCQNGATCKDYVNSYTCSCAL
GFSGTNCQTNDEDCTSSSCMNGGTCIDGINTYTCHCAEGYTGSNCQLHINECDSNPCENGATCVDHVGYY
TCHCVFGYIGLQCQDVFDWCNTKPCMNGATCKQNKNAYQCVCRPGWTGILCDVSMVSCSDAALQKGIEVS
ELCNNGGTCENIGNSHQCYCLKGYEGSYCQHEINECASQPCQNGATCRDMIGQYRCDCPSGFEGLNCEVN
IDDCDPEPCRNGGTCHDLVNKFVCSCPHGTVGVLCEINENECFDGACHHGGSCIDKVGGYECVCPPGFVG
PRCEGDVNECLSNPCSNPGAQDCVQLVNDYQCGCKPGFMGRHCETKVDFCASNPCLNGGICNSSQNGPNC
VCPVGFWGENCGNTDITCASNPCKSGGHCQPHHTGYICICPQGTNGKHCDIDIYDECISSPCLNEGTCIN
RMGKFECVCPQSWNGFRCENLDPVFRGGTGAVFISVENLQKSLEEEKKQCIFQMCKSKAGDHHCDEECNS
LACNFDGGDCSLGIKPWENCTAAINCWDVFRNHECNPECNNTECLFDGFDCTQYLSPCNELYDSYCQMNY
ANGRCDSECNKEECNWDGLDCENDHPQLADGELVIFILMDSADFQANNISLLREIGHVLRTNVRLKTNIK
GDQMIYPWKPRDPDELSRHSGKFGIEVHLEIDNRRCLKSTYSECFQSAAEAARFLAASHSRHSLDTAFQI
EKIQGSGELENNHTPDVTYPNMVYIVIGVILIILLGLLLGVLVTAQRKRVRGITWFPEGFFKNNSCQRQQ
SQRRGPDGQEMRNMHKHAFTHRADVDSNDNNAIPSDIGKWSDEDLGDHPSVKRMKNEHSPDPSFGDTHTV
ITTTDYDENDPRPWTQQHLDAADVHYPDILALTPPQADSELDPGNVDVRGPGGLTPLMLASFRGGGLDIG
EDVEEDYGSVSMIQDLLNQGAIINMTTERTGETSLHLAARYARADAAKRLLDAGADANSQDNTGRTPLHA
AISADAQGVFQILLRNRATNLNARMHDGTTPLILASRLAIEGMVEDLINAEADINASDNLGKTALHWAAA
VNNVDAVQVLLACGANRDGQDGKGETPLFLAAREGSYQSVRVLLEHFGNRDITDEMDRLPRDVALERMHH
DIVRMLDEYIPQMSHMPNSTSGNSPPMINGSTRSTNSKRRSKINKMAATSIQNGKNLSFQNSKEGIRKKA
SIKKHEEQIPAAVQGLKGQNNLPLFNSFDSNPTNGTHFSFENSFYNGHELALTHPIFTSLDSIACTMPIK
QSPHYNECINPQTYGTIRSKDGLLVYVNEGMFPHLQEINNITPLCSQQSSIPDNLTLTQVPTSYQLSSSS
PENQRPSLPTSPTHMVAIRAAHQQENAQIQPQQSASHTYDYSVMLDSSLHNINPQGSATGQQQVPFNHPF
HFPTPPSQHSCSGSEVTQHHYLHTPETYLTPSPESPGHWSSSSPYSAQSDWSEGVSSPMNAKNLQTLSSV
KSQQQAALHPQQQIQSTHPPPEAVFI

>XP_015921817_1 NOTCH Parasteatoda tepidariorum
MGYRAGLFWGTILTVVVSIVEIQGLASCSPNPCQNGASCVANPKGEFYCNCSPFHVGQYCQHLNPCHTGP
GPRCQNGGTCKVGLSPKNVPTFSCVCPIGYSASLCEIAVPNSCDSNPCHNGGICNLHQLDNYTCTCAVGY
RGHHCEEVDHCSSRPCRNGATCLSKQDNYKCTCAEGFTGNTCTNDIDECVKEPCMHGNCVNTVGSYRCTC
ETGYTGQNCESQYIPCEPSPCENGGTCKAIDSLNYQCFCPEGFTGTNCEENIDDCPGNICQNQAKCIDGI
NSYTCQCPPTYTGSYCSKDVDECSVRPSVCKNGATCSNTIGGYSCICVNGWSGVDCSENIDDCAGAACFN
GATCHDRVGSFYCQCAPGKTGLLCHLDDACASNPCHVGAICDTSPIDGTYICSCPSGFKGVDCTQDVDEC
EEGSPCEHGGICVNTPGSFHCDCTKGFTGPRCEININECDSNPCKNEGTCLDERGGFRCVCMPGYSGSHC
EEDIDECSPNPCLNGGMCSDRINAFKCLCPIGFSGRKCEINEDDCMSHPCQNGGNCTDDIASYTCHCNPG
FSGTNCETNINDCLSSPCHHGQCIDGTNSFVCMCDPGYKGLLCQTQIDECLSKPCQHGGICEDLVNGYQC
RCRPGTSGTNCEYNINECSSNPCRNGAVCVDGINTYNCQCVPGFTGLHCETNINECASNPCANGGICTDM
VNGFKCECPRGYYDARCLSDVNECASNPCLNGGTCEDEVNKFKCHCISGYGGHRCEIEIDECQSNPCQHG
GICHDRLASYECSCLPGYSGQNCESNVDDCESSPCLNGGSCIDLVNAYQCVCEVPFTGLRCDNELNPCSP
NKCKNNAKCSPSSNYLDFACSCELGYTGHLCNEDIDECAVSSPCRNGATCVNTNGSYTCVCAKGYEGRDC
LINTDDCAKFPCQNGGTCLDGIGEYNCLCVDGFGGKHCEVDVNECANFPCLNGATCNDYVNSYTCTCPLG
FSGTKCQTNDEDCTSSSCMNGGTCIDSINSYVCQCTPGYTGSNCQFHINECDSQPCHSGATCIDHVGYYS
CLCPFGYTGIHCDTFVDWCSTSPCLNGATCMQLNNTYGCTCQPGWTGMLCDVSMVSCSDAAAQKGIDVQD
LCKNGGTCENRGNSHHCICSSGYEGSYCQHEINECSSQPCQNGATCNDLVGQYSCDCPPGFQGLNCEFNI
NDCDPNPCRNGGICHDFVNKFVCSCPHGTLGILCEINTNECFEGACHHDGVCIDKIGHYECQCQPGFVGP
RCEGDVNECLADPCKWPGTQDCVQLVNDYRCDCKPGYMGRHCEMKVNFCATNPCANGGVCSYSPNGSPVC
ICPEGFWGETCTHTNTTCASYPCKNGGQCKPKSHGYTCVCPQGMGGKHCENDLIDDCLSSPCLHGGDCID
RIGKFECDCPPEWNGLRCDIYDATFGGGIPAENPIQKSLEEERKLCVINRCEDKEKNNICDEECNSYACN
FDGGDCSLGINPWKNCKAGIKCWDVFQDKQCNIECNNIDCLYDGFDCDQLLMPCNEHYDTYCLRNYGNGY
CDNGCNNEECNWDGLDCEPDPPVLAAGSLVLVVLMEPEVFLNNSISFLREMGHALRTNVRLKMDENNRPM
VYQWRSSEFDPSSILRPFRSTGTQIYLEIDNRRCSRLNDGECFVSAKKAAQFLAAAHSRHALSTAFPISQ
IQESSDDRDGPVFEDYSKLTYFWIGGGVVLFTILVLGVLVGSNRKRARGITWFPEGFLRNNSGQRRRSHR
RGPDGQEMRNLHKQCSINHLEIMDNGLGPPESQWSDDDMDHPPMKRMRSDRSPNPSYGDTHTVMTTDDYD
DNDPRPWTQQHLDAADIRNPDILALTPPQGDNDLDPNCVDVDVRGPGGLTPLMLASFRSGVNGFADMKDE
FDEDNGSGNILTDLIMQGADINISTERTGETPLHLAARYARADAAKKLLDAGADANAQDNTGRTPLHAAV
AADAQGVFQILLRNRATNLNAKMHDGTTPLILAARLAIEGMVEILINAEADINAADDLGKTALHWAAAVN
NIEAVQVLLSHGANRDAQDAKEETPLFLAAREGSYQAVKILLEHFANRDITDHMDRLPRDVAVERRHKDI
VRLLDDYMPSSPPINIPPNGPMGSPGLMGPNNMLGSTKSVKPKKRPKLNTIAGLPIKEQEMLCAEASVRR
KPSMKKRKEPPPMLIKNSDGSITLSPVNSLESPSAVSYMEGTPSPRDSIFNGHMGMSHPNLLNVDGNCTM
SNKQPPSYEDCISAATHIYDMMGMDALTMGLGNNFGNNGLLSNQQMQQKNLKPNHPRQNSMPSSMSQNLT
VPTSLAYTMSNTMNKQRPSLPTSPTHMAAMRAAHHQKTVQMQSHPNVGNTYDYPPLTDLHSMLTAPKTSV
ANSNMHINHQQSYHYPTPPSQHSQADATPQPYLLGPETYLTPSPESPGQWSSSSPHSAQSDWSEGISSPM
GPTGMHPSLSVSEQQKSQQQAVQQSHLGPEAVFI

>GBM48314_1 NOTCH Araneus ventricosus
MEHRNLVFSAIFYGIFLTAAFYPVPAEGLVSCSPNPCKNGASCVSNPKGESYCNCPDLYVGQYCQHMNPC
FTGPGPRCQNGGTCNVGLSAKNAPTFSCSCPVGYSASLCEIAVPNSCDSNPCQNGGTCNLVTLDNYTCSC
TVGYRGRHCEDLDHCSSRPCRNGATCVSRQDNYKCSCSEGFSGPTCTTDIDECGRDPCMHGRCVNTVGSY
RCTCETGYTGQNCESQYIPCEPSPCENGGTCKALDALSYQCSCPEGFTGTNCEVNIDDCPGNICQNGAKC
IDGINSYTCQCPPTYTGSYCSKDVDECSVRPSVCKNGATCINTVGGYSCICVNGWSGDDCSENIDDCAGA
ACFNGATCHDRVGSFYCQCAPGKTGLLCHLEDACASNPCHVGAICDTSPIDGTYICSCPSGFKGVDCTKD
VDECEEGSPCEHGGTCVNTPGSFHCNCTKGFTGPRCEININECDSNPCKNEGTCLDERGGFRCVCMPGYS
GSHCEDDIDECNPNPCLNGGICSDRINAFKCLCPIGFSGKKCEVNEDDCSTHPCQNGGNCTDGIASYTCH
CNPGFTGTNCETNINDCLSSPCHHGQCIDGTNSFVCMCDPGYKGPLCQTQIDECLSNPCQHGGVCEDLVN
GYQCRCRAGTSGTNCEYNINECSSNPCRNGAKCIDGINSYTCQCIPGFTGLHCDTNINECASNPCANGGI
CTDLINGFKCECPRGYFDARCLSDVNECASNPCLNGGTCEDEVNKFKCHCIEGYGGHRCEAEIDECQSNP
CQHGGTCQDRLAAYECSCLPGYSGQNCETNIDDCESSPCLNGGSCIDLVNAYQCVCEVPFTGLRCDTELD
PCSPNKCKNNAKCTPSSNYLDFVCSCEIGYTGHLCDEDIDECAISSPCRNGATCVNTKGSYKCVCSKGYE
GRDCLINTDDCASFPCQNGGTCLDGIGEYTCLCVDGFGGNHCETDINECANIPCLNGATCNDYVNSYTCT
CPLGFSGTNCQTNDEDCTSSSCMNGGTCKDAINSYNCLCTPGYTGSNCQFRINECDSQPCQSGGTCVDHI
GHYTCHCPFGYTGLHCDNFVDWCSTNPCMNGATCMQLNNTYSCTCQPGWTGMLCDVSMVSCSDAAVQKGI
SIEDLCKNGGTCENRGNSHQCICANGYEGSYCQHEVNECSSQPCQNGATCNDLIGQYSCDCAPGFQGLNC
EFNINDCDPNPCQNGGTCHDLINAYVCSCPHGTLGILCEIDVNECFEGACHHDGKCIDKIGHYECQCQPG
YVGPRCEGDVNECLSDPCKRPGTQDCVQLINDYRCDCKLGYMGRHCELKVNYCATNPCLNGGVCSYSPDG
SPICICPEGFWGETCGVTNTTCASYPCKNGGQCKPHQHGYTCTCPQGLGGRHCEKDLVDDCLSSPCLHGG
DCIDRIGSYECDCPPEWNGLRCDVYDSTFGGGIVDITPQDNIQKSLEEEKKMCLANSCEMKARNNICDEE
CNSYACNFDGGDCSLGINPWKNCKAGIKCWDVFRDGQCNVECNNIDCLYDGFDCDQMLMPCNEHYDTYCL
RNYGNGYCDNGCNNQECNWDGLDCEPDPPVLAAGSLVLVVLMEPEVFLNNSISFLREIGHALRTNVRLKM
DENNRPMVYPWRSQDVESSIMRPFRSTGTQVYLEIDNRRCSKLLDGECFDSAKKAAQFLAAAHSRHALST
GFPIGQIQESGFDEKDGSSGDTHSNMVYMVTGLFVFGLLALLFGVLVNSQRKRARGITWFPEGFMRNNSG
QRRRSRRRGPDGQEMRNLHKQCSINHLEVMDNGSGPPDSQWSDDDMDHPPMKRMKSDRSPNPSYGDTHTV
MTTDDYDESDPRPWTQQHLDAADIRNPDILALTPPQGDNDMDPNCVDVDVRGPGGLTPLMLASFRSGANG
LLELKDEVDDDDGSVSIINDLLMQGAKINITTERTGETSLHLAARYARADAAKRLLDAGADANAQDNTGR
TPLHAAVAADAQGVFQILLRNRATNLNARMHDGTTPLVLAARLAIEGMVEILINADADINAADDHGKTAL
HWAAAVNNVEAVQVLLAHGANRDAQDLKEETPLFLAAREGSFEACKMLLEHCANRDITDHMDRLPRDVAL
ERMHTDIVRLLDDYMPASPQINMSSNGPMGSPGLMGPGNMIGSTKSVKQKKRPKLNTIAGLPMKDGDMMI
PDVGVRRKASVKKRKEPPPMLIQGIDGSVTLSPVNSLESPRATSYLEGTPPPLEALYNGHLGMSHPNLVN
VDNCMTNKQPPSYEDCINAAAHIYDVMGMEALNMGLGHNFGNNTQSQQQQQQQQQKGMKSNHPRQNSIPV
PTSLAYTMSATLNKQRPSLPTSPTHMAAMRAAHHQKNAQMQSHNTNNAYDYPPMTDLHCMLTQPKTTVAN
SSNNLNVSYSQPYHYPTPPSQHSQNEATPQHYLLGPETYLTPSPESPGQWSSSSPHSAQSDWSEGISSPM
GPTNVHPSLSVSDQKSQTQQVQQSHLGPEAVFI

>OTF72967_1 NOTCH Euroglyphus maynei
MIPVGYTGVHCESNIDECQSNPCQNNAICTDLINGYRCLCTNGFDGINCEKVIDQCYKNPCRNNGTCHNE
IQIPNRQETSVCTCLDGFSGRYCEYNINDCESNPCFHGKCVDMINSFKCICNTGYTGMLCQSQINECLSN
PCSNGGTCVDEISSYRCECPNGTYGFNCQFQENECWSNPCMHGGTCHDMMGKYRCQCASGFRGEQCETVI
DQCQSNPCANGGACYTTDAATSGTPYKCRCQKGFYGPRCMSDVDECDPNPCLNGGLCEDDVNKFHCHCMP
GYTGYRCETSLNPCSQVYCQNGGTCINHQTPFGQYAWTSPFRCQCRPQYSGIYCEVDNSKNSLMDQKRRQ
AWQRCPKADFCYEHFSDNICNEECNNRDCLFDGFDCRSLSDTSDTPLSGFGNGHHNHHQQQQPGVNPQLV
NHSTFHFDLCNYNPYCEDNYANGHCDHGCDIAECAWDGLDCETDPSSTDYLRGELIIDINFPYSQMNGTN
VSQIPAPVKRLIRMLSILIGSVLRIRDIRENNYHNTKLIMGIDNRKCRQTGQCFENSQDVASFLSVSQNR
QASPVKQFLRKSGIQMHFDANDDVRDRSPMDNAKDAQNLTFIVISLLLLLCIGILLGALVSNNRKKVARG
ITWFPEGFFTNQMPISRSGRHHSNSNATAAAACGDFSRSRGRRESNLLSHSNSVRSGCPDGQEMRQFKSS
RDDMMVDEKSQCAAVIYEEPSECRSWSSAHYEAFQPHDSMTPPLPTPSIDSIGPNGMTPLMVASAFPMNL
MNVDNPDMLCDSNNAVHDLLMNGANVSLTCEKTLETCLHLAARYARADAAKRLIEAGADCNAQDATGRSP
LHSAIAADARGVFEILLRNRTVDLNARTSDGTTPLILTARMANEGMLEQLVLHNCELNSADDSGKTALHW
AASVNNVEAVRVLLQHGADRDARNIREETPLFLAAREGAYQCAKLLLDYHANRDITDNMDQLPRDVALAR
MHTDIVELLDKHEPSTLPPPIQAINNNNNSGNSSNNGNGGNGITSPNANRMLVTSPIPAQWGTLGRNTAP
RRNKQHHMTSGPQQQSQQHHLSNLNLATGMNNSSMLSPTGTLKATKSSSNNKNDSSSKVSQSNVPPPPPP
PRNCVALYNGLHPSHPSNPLQQPILLLGSGAPSSTTPTGTNQMTGTNYEMLTSSSTNNTTNDYSHNQQQQ
QQQQSYSNSSHHHHHQHQASFSLGGSQQQPQTSTINNDHDSMITGFIGHQHQMSNLSTATAMTNLTSYYG
HHSHHPSQYSSVNGCAVIGNDFTTIS

>KPM03476_1 NOTCH Sarcoptes scabiei
MIMMVIGDGGGCGDGGGYTGVHCESNIDECLSNPCQNHAICTDLINGYRCLCTNGFDGVNCEKMIDQCYK
NPCRNNGTCHNEIQLSHRQETSVCTCPEGFDGRYCEYNINDCESNPCFYGKCVDMINSFKCICNPGYTGI
LCQSQINECQSNPCASGGTCIDELNGYKCECPNGTYGINCQYQENECWSNPCLNGGTCHDMTNKYRCQCA
SGFRGEQCEIMIDHCLSNPCANGGTCYMLMANNYKCICPKGFHGPRCLSDVDECSPNPCLNGGICEDDVN
KFTCHCSPGYTGFHCESLIDQCSQVQCQNGGTCINQPFPYASNYPFSTFRCQCRPNFAGLYCEIDQKSTL
IDQKRRNAWARCPKADFCYEHFSDNICNEECNIRDCLFDGFDCRNTDFNGNSGTSIGSHDGSPSNSLSMV
NHSNIQFDQCNRDYNPYCEDNYANGHCDYGCNIAECAWDGLDCENDPSSTDYLRGELIIDINFPFNQMNE
TNPPAPVKKLIRMLSILIGSVLRIREIREINYHDTKLIMAIDNRKCRKTGQCFENSQEVASFLTVSQNRQ
ASPVKQFLRKSGIQMHFDAVDEVRDSFMNPNNQAHNLTYIVIGFMTLLFVGILLGALMSNKTNKVARGIT
WFPEGFFTNQIPSSRSGRHHSNMNASAAAASGDFGRHHRRGGNHLGLAHTNSIRSGCPDGQEMRQFKTRE
DMIDEKSPCAAAIYEEPSECRSWSSAHYEAFQPHDSLTPPLPTPSIDAIGPNGMTPLMVASAFPNVINFD
NPEMVCDKTNAVKDLLNNGANVSLTCDKTNETCLHLAARYARADAAKHLIESGADCNAQDATGRTPLHAA
IAADARGVFEILLRNRTVDLNAKTNDGTTPLILAARMANEGMLEQLVLHNCDLNAIDEAGKTALHWAASV
NNVEAVRVLLQNGIDRDCKNNREETPLFLAAREGAYQCAKLLLDYHANRDITDNMDQLPRDVALARMHTD
IVDLLDKHEPSSLPNLQSLYAPGSNLSNPITSPIPTTWSTMGRNTAPRRKPVQQSYGVNNNANENRKTPA
HHQSNLNLALPNINANSPNNNEQNDGSLINPNLTLNKSKKSSNSTNTNNGGNKMSADSPMKPSMDLDNLI
SNAPPPPPPPRNCVALYDINPAKMINTAKQPILLLGCGAPNDNLVEMKVIDDPLMIQQQTSPLGTVQTIT
TNHHQNQPSFNSFAENNFQNGGNSGVIGSNNHENVNSPSNNNNFDTNTGQQPSSQQQQQQQHLRPFDSYP
TPSPDSWGSLSTSSPLSSNDWIISGSNSGGGTSGNTGITNLVDEMSMVSNMLFNTQGPQPGQTLSSGQMI
SNGILLSPTSYNAATPTNVMNGKANSALNGMQSVTAVTQTSLMANVMQAGQDQLHQQHYQHQSHNHVLGS
NTANDPLMMSNVNDSSYNSQTATVNGSNMNNNDSNNNNNNNNNNSNNNNHSLHQPRFQPSSTQQAVFI

>XP_015791917_1 NOTCH Tetranychus urticae
MYHSSHSTFHHFSISLSTLLFCGFFLPTLVFSRQCPRGFKGNHCEINIDDCEGNLCQNGATCIDGIASYT
CQCTPQFSGKFCSKDVDECSLRSSQCKNGATCVNTPGSYACICVNGWTGPDCSINIDDCIGNPCQNGGIC
EDRVGTFHCNCPPDKTGLFCQYDDACANNPCHSGAICDTSPIDGTYVCSCPPGFKGTDCTVDINECEESG
SPCEHGGVCVNTPGSFKCDCAVGFTGARCETNINECDSSPCQNDGTCLDMRGGYRCICMQGFTGEQCEID
IDECSDNPCLNGGMCSDLINAFRCLCPVGFSGSRCELNDNECFSDPCLNGGSCIDDVAGFTCRCAPGYTG
RTCDIDIDDCASSPCHHGKCVDHINGFSCSCDPGYQGKLCQNQINECLSTPCLYGGTCRDLVDGFSCECP
KGTSGTLCEINTDECWSKPCRNGATCHDKISGFTCECPPGFSGQTCEIDIDECASNPCANGGTCHDLENS
FRCSCPRGYFGPRCLNDYNECESNPCYNGGTCATGPKPGSFICHCPPGFTGIRCQSDINECISAPCQHGG
KCNNLVSHYTCTCAPGYTGVNCETNINECLMSNNFGGPLCLNGGTCHDLVNNFTCSCPIPFTGRRCETEI
NPCVGNKCQNGATCTILTNFRDYQCTCPSGFTGHFCEIDIDECSNGRVNPCKNGGKCINTHGSYECESRP
STSSPKNDDNDDDKDKGFDFKDDEIECSRHSCHPQCPNKEECFLGNGNPWSKCHRPSYCWSRFSNGKCDE
ECNNRNCLYDGKDCSSTSTSSDGSKGSRQSSLPAFFPTASDSGSKKFNPNNPTKLKCDERNDYYCLENYG
NGNCDKGCDSSECGWDGLDCYNGHRILGRGELFITVDLPYNDLMDDNVKLSKFLRDLSRISGSILRIKRN
EFGEKEIHPIMTNSGTYWSNLSLIIDNSKCYPDCYEDASSLANFFAALESRKVDMGEQGMVSALSIKKVQ
STIDPADLLPIGNSTSGQPTFWGVFVGCMVITCVAAALLIHVAVRTKNKVSAITWFPDGFATIVNNNNND
NSGYQRSVPTCAAASGNFDRSSKNGRNNSRFNNQTNSLSRGGRRHNNQDNIYGHHYDHRSHMHLNGLDGH
LYYDNKEGRLTNNSAKNSVASMETKTETIYEEPIDPRSWSQIQHHYETYTGDTQLIPQPPPTIKTEMITF
NNEEPMTPPMMNSESGDCLMKSEDIVGPDGLTPLMIFSAFGDSVPYCETIIDSDVGINGQSQQNNHIDSF
DKLMSNQANIDATGEKTGETCLHLAARFARADAAKRLLASGANCNARDSTGRTPLHSAIAADARGVFELL
LRHRATDLNAQTNDGTTPLISATRLALNGMVNDLIQAEADVNASDKKGRTALHWSASTNNDEVVRMLLRN
NANRDAQDNEECTPLFLAAREGAYQAVKVLLEHSANKEITDHMDRYPHDIAAEKCHHDIVELLNTFKSDP
NNQSQSQGQGQPQTQTQSQSQVQTQAQTKTQINKTSSQSQPAQSQTQTQSSTTTQILTPQKISQNTGSST
LQRQSHSSAKTGSGLKRSNTNPNLGNGTLKASRARKSAKTSASPYNSNQQLKVKSVNVQQQNESTKVITS
GQKGSQNNNSTLQAQIQQQNHQQQQHQQQQIQQQQHQNSTNVQNQQVNDSQVVQETKQIINQQQQPQPQP
QQQQQFQQQQGDQHLLQTLDQQQLLQVSQIKNNQHHIQQPPTLPQRNNLNVNNSQHQIQLTTSHITSQPT
IQQQQQQQQVNHYDYLTLTSPQHIMPLSPPHSYSTNPSPHLLSPQTPSMLSPPIHQTPKSPSTTQITQLI
QQQHQHHQNQNQSNSHMLKQQQQQQPIYAVPASNNVQNMYSNNSMSYYMTPSPDSPETWSTQASSPQGIS
DWHETSIYTTLPASNVNNVNQHQHTFQYIQQQQQHHNHQQQQQQQQQQHQLVLTTVNDQVMTTINPINTT
TITSVNQDPSVNQTAAVFI

>RWS16967_1 NOTCH Dinothrombium tinctorium
MRAALPSWPGATCKRHAAVITAYNVRCPPLYVGKYCQFINPCASTSSRCQNGGTCVITKLNSLTAPSFTC
KCPIGYTASLCEIPLPSACDSSPCQNGATCQLTTSLQNYTCVCSNGFRGPTCNLIDHCATSPCLNGASCI
SDEESYTCHCPAGYQGATCSEDINECKDGVAVYSSNEATPQPACLHGTCINTIGSYRCNCEHGWTGARCE
SKYIPCSPNPCQNDGHCIPNLEALTYTCRCQPGFEGPNCEINIDDCGGHLCQNGGKCIDGINSYSCECPP
QFTGTYCGKDVDECLMRPSICKNGATCVNVNGGYNCICVNGWTGKNCSENIDDCAVTACFNGATCHDRVG
AFYCECPPGKTGLLCHLDDACTSNPCHPSAICDTSPIDGAYICSCPPGFEGVDCTEDINECEVAGSPCEH
GGTCVNTPGSFKCDCVIGFTGPRCEININECDSSPCLNDGTCLDERGGYRCVCMPGYTGSRCEIDIDECE
QRPCKNGICTDLINGYRCLCPPGFTGPKCEVNEDDCYSNPCLNNGKCIDSIASFTCQCQRGFTGQTCEVN
VNDCASNPCHHGNCLDSINSFVCVCDPGYTGLLCQTQINECVSNPCLYGGTCKDHVNGFECECPTGTSGQ
RCEYNINECWSNPCRNGATCHDKINSFACECAPGFTGTHCELDIDECASNPCANGGTCHDLVNGYKCSCP
KGFYDARCLSDVSECFSNPCLNGGTCNDYINSYTCTCPPGFSGINCQINNNDCSPNSCLNGGTCIDGING
FTCYCPENYFGSDCSLKRIGSNASIGRSEDICQKNDCDKKSGNKICNEECNTMLCSFDGGDCLLGFHRNP
WKNCSKAVYCWSVFGDGTCNEVCNYKECLFDGFDCKQMNQGKESHHRNSQCNDVYDSFCLRNYANGICDY
GCNTAECGWDGLDCEPNKPNENKDDVDAKGMLVITVDIPVNVLQGKTTQDHILLTSFLRELSLMIGTTIK
VKQNERGEKEIKAIKGENGESWSELTLIADNRRCFQDCFDNTYDIASFLAASETRRRMFSKPIAAGLNVK
QVKAISGSDDQKTIFYPEQTSSSLLYASIIVVVILFIGLLLGVLVTSNKKKVARGITWFPEGFLTSRGEV
AGRVSTYQAAGGDFSRQRNRAAHRMGNPDGQEMRQIKNHFIPENEMINRTDKDTIYEEPIEPRSWSMQHY
EALGEANSNHTQSNGLMTPPLVNSITANTVDVIGPGGLTPLMVASAFTKATPYCGIDENIEMNVDETQQQ
QTSIIQEFLLNGASINLTAEKTGETSLHLAARYARADAAKRLLDAGADCNAVDSTGRTPLHTAIAADARG
VFEILLRNRATQLNHKTNDGTTPLILAARLACEGMLSDLIFAEADVNACDEAGKTALHWAASVNNVDAIR
ILLQNGANKDAQDFKEETPLFLAAREGAYQACRILLEHNANREITDHMDRLPRDVASERLHHDIVKLIDT
FVLQSVNPQQQQQQLLNPLTPPSSIPQSTNGTLNTSPKKTQSNSNSTTTNNNNGNSNTLKASRSRKSKNS
ASATTTTSTATAAVNNQTNIVNTIPTPPTPNPPPLPPPRQQQQQQQTAASYDYVTMTSDTTSPPAAINHQ
QLIATMPSPPNSLTTMNSPLNQLLLSPTTTNVLMPITAQQQCSQQQQQQSYPPLNKPPPPYDECIKQQHQ
RSASLSVPSHQQTNAYLVGAQQQQPPQQQQQWSQQPQFTKHMVNDNFIACF

>OQV18440_1 NOTCH Hypsibius dujardini
MVKAAGSMEWRRRTLVALLALIVLVGPVQATFNSSTGLLISCTPNPCQNGGICETDAKTQSKSCSCPESH
VGQYCQHQNPCYTGSIVSKRCLNQGKCEVRFPGTSYFSSPSPVSRPEHHCNCRLGFSASLCEIHVPNVCD
PSPCQNLGTCSLNQTLTNFVCGCRRGYRGVTCGEVDYCASRPCKNGAQCLSSRSGYTCECAKGFHGATCV
EDINECALANVCKNGGTCINTMGSYRCACLPGFSGQDCESLYVPCSPNHCQNGGRCYRNETDRYAAHCDC
PSGYTGPACEKNRDDCKGHQCQNGAKCLDGLDAYSCQCKPEYMGVYCTEDVDECSRLPQPCKNGATCQNS
RGGYSCICVNGWTGKHCDQNIDDCTPLVCLNGGTCHDRVSSYHCECPPGKTGFQCQLDDACASNPCKAGS
LCDTNPTDGSFSCFQCPGGFAGVDCSIDLNECELGRDLCAHDGVCVNTIGSFICNCTDTGYRGARCEENI
NECASNPCLNDGTCLDERNNYRCVCMPGFTGKECQIDTDECNKGNPNRNPCQNGAVCHDSVNGFHCTCPI
GYKGPTCSELESECSLRPCQNGGICHDNPDGTYRCICSSGFGGSSCEANLNKCAAAPCQFGGTCTNAQDG
SFSCKCQDGYSGRFCQCSPGSVENGERCEGLKDNRIADVEPGCPAKDCPVKAKNGRCDKECNRVECDYDG
QECTAKVDPWANCTLKTSAPCSLWWKNGRCDPECNIQECLYDGFDCGIPIGPCAPDFDSMYGYGNFCIQN
YGNGVCDEMCNSKECYFDGLDCNRDPPRVLDGAVILIVNVPPEKFRMAAAPFLQKLGKALRTVALIQKDK
NGRDNITPWTLNGGIAIKSDDSTPSGTMGTAIHVQLDNRKCEKDCFETVDAVSRYLTAAEQQGTLDLGYP
LYSVQAQAQVADKMKGTSAKDSAQYWLMILIPLCLIMGIVVLIMVMINNKRKRVRATTWFPEGFPKKSGS
TTILTPDHIGGFHTNDFRKSSYDNRPDGGTSGSYYDSDGDQPQQPVHKRIKGSTQEEPRAFTQQYTEFRR
PADLLAFTPPAHDDSSHLDVNAKGPGGMTPLMLAAMRGDGMDNCEDDGRVPLPDVSDQEMLHIINELLMS
GSNLNDVSAVSGETALHYAARHARGVVVKALLENGADVTAKDDEGRTALHAAAAAGSSSVFNVLKTCRKV
DWNATTDDGTTPLMLAVRYLWNDIVQAMVNLPEVDVNVADKSGRTAFHWAAAVNNHQAVKFLGYRQGSKV
DVQDVSLETPLFLAAKEGNLLAAKELLEFRASMELANDTDQTPRDIAVEKRQTEMVRLLDQQKEHDHSPQ
FQSFPKNIAYSNQIVQQLPTINRYSKPSQKKSYCNSVSGGSTNLQGLQKKNSASLRRRTPLDLQAVQMQT
LRGLASTYDPSSGPRVTYLQSPYGIQNPYQQQQQALADMESAQMQYGNYAPPPSMFGQYPITPAPQAGYG
NNQPAVASPAMTLHSNDQTYVSNMSSSPDSPGQWSSSPQSEWSDGTGMPSPRAMMTRMSNVGQVPQGQQQ
TYLGQYISSTDVNTQQFL

>AKR17062_1 NOTCH Euphyllia ancora
MMGFAITLALCLLIPIVQAASTCTPGFCQNGGTCSDFTGSANCSCPANVTGDKCEKDVDECAVSDPCKNG
ATCTNFYGGYTCRCINGWEGSDCSINTDDCKTSDGSSKCLHGGSCIDRVGRFYCLCLSNYTGPICQHENE
CMTLSPCYWNAKCFTNAFGKYSCVCTKGWTGKNCSTDMDECAASSMSPCRQGGTCVNTPGHFVCQCPVGV
TGERCEVDVNECASNPCQNGGVCLNHRGRYECYCKAGWTGQFCEQPINECDSLPCQNGGQCHDLINGYNC
TCALGYSGKNCETDIDYCNPNLCQNGASCTDGLTDYTCSCATGFTGRNCSTNIDDCQSVSCLNFGICVDR
VNDYHCVCPHGLTGRHCELNIKECSSNPCLYGGTCEDLINGYQCNCPVGTSGPRCERNIDDCVGVLCKNG
GTCRDGLNTYYCDCHPGFHGRYCDVNNNECASAPCRNGGTCTDGVAQYHCQCRPGFTGTSCETIIDNCLG
NACKNGANCASEANGYSCNCAPGYSGQFCEINIDECTQHPCVHGQCRDGINTYMCNCYAGYTGTNCDVNI
DDCQSNPCFHGSRCHDKVNDFSCECRPGFSGRRCEHHIDECLSWPCKNGSTCVDQIGAYSCYCMAGYTGV
NCESVIDWCQDRPCQNGGTCKQTGIDTFHCDCLDGFKGVICDVENITCAQAATKFPGKEVCQNGGTCFND
AQNIQSCNCTPGFTGSFCEVDINDCASGPCRNGANCKDEVANYTCSCRKGFTGRNCEIDIDNCAGNPCRN
GGTCTDLVGGFICSCPLGYVGNTCETNPNDCFPTACFNGGFCKDGLQSFSCQCPAGFSGLRCEVDIDECS
SSPCFPLGTERCYSLVDDYRCKCKCGFLGKNCDINIDECLSGPCQNGGECKDGSCRHTCLCPRGYSGVNC
ERRVYSCADDPCLNGGTCITNATTGSYSCSCLPGVQGTHCELNINECDLSLCPNDATCVDGYGSYSCICP
FGYTGQNCTQEINECQGTPCLHGGICEDYLGYYRCKCPDTHTGDHCEKEIGCPFDDCAKTFGGGQCKEKC
NNHACNYDGTKCSLGVEPFENCTAVTSTGEYCYNVFKNGKCHSECNTKGCFFDGFDCIKKTECKHDDYCA
KHFEDAQCDRICNTPSCHLDGLDCETTEPQLVKGALVLVLLVTPERFRPGLRNFVRELSATLEIIAFVKK
TDDGELMINPFELPAEAVVARSRRQATSVKSVISHVIVRRAQESSVGTEVHVNLDRRGCTSETMCIDDTG
SAARYLGALQSSNKLDLPYPVYQVRAEKEDDAAPTKSTPPAGLSPLYIAMLCVGIPLFVVGVLAGAKRVY
AKLWVPEGFPRHRPRRQPSTRRDPVGQEVSMRSMSKSSSEIDEEGACADGESSRSDLTRRREAKRVKLDG
KQIAGEDSRKWTSLHHQAADVTVRNCALALTPPQEGSGERGASAIDVDAKGPGGMTALHLAACRGTYGDG
SSLDDDKDSDDSGGAMVSDLLSLGANYASKTDSEETPLHLAARHSRADVAKRLLDSGADANSRDRLNRTP
LHLAIGADAQGVFQILLRNRATDLEARMDDGTTPLILASRHDLPDLVRHLIKAGVKVNSADNQGRTALHW
AASVNSLEVTKELLRNGAKKDAPDEKGQTPLFLGCREGSIQTVRHLLVNYANRKLADNMDMTPEDIAKQR
HHHDIVELLTDWSLGCNSPKAVPVPTSPPEGQQSPLTSMASPPATSPPAVELHNGARARHGGSLSGSAP

>THD20753_1 NOTCH Fasciola hepatica
MSCLWTFSLAILHLMDFSKAYVYFIEQEKWPIEEFWNCRGTPNLQTQRVFMIEEASSAYYSTLMAGRFPE
DRNLGLEVPPASILKEPLYLNVMDMVLKAQPNNFGNLLFMRMNCRLFNDLNWVRNIYNRALSRNTATVRA
ILDTIYRMALCIRNVDVHLNCPDACRGLSKDYCSKIPHTTGSCSTRLDELIGKSDVVYSNDTQTLTTNLR
DWYRRVPIERRYPIEFFMRNSQNEELFRRKVEVQKIGARVAYCPCRVYYKYDVFLDGCVDISQDFGCGGG
NPCANGGRCIPVMRVELDENGVSVEKPSFNCSCPPAFRGETCELETDRCAEENVCGDFQCLRDPTDLDNG
YRCICPPNYKRKSSGEPQCVPLPACGETEKNLVGDGFYISNPSATQQPCLNKGQCVQDEKEPTMYTCICQ
PGYSGKDCEIEPPAAVWSPWSSWSKCIWPEPQEICYKRPYQEETRVCISYTPGQRCVGPQRRQRHTTCDV
TSGSSMSYTGITHLKRERLRKAAELCDIAGKRIQPSINEEQLGEVLVSLDALDDYSSRGQESAPHLNLPQ
ALRTGDLQAVNWPKSQDLLFMTLWIYAVLIHLGLIILWIYYIHRWRTTPFVPKRK

>XP_002783173_1 NOTCH Perkinsus marinus ATCC 50983
MATSLADPRGNCFRDDSTPNLEASSEGSIFVPGAHFHLKESFGPSTRKVDEYWRSSLPPAHRPAPDEEQL
PSGGPRLYDLDSTIHDSVDPSSFVHALLRTSSMPLGPNLGSYSVDGVYDQKFPLVGMDRVVKENTVTGTK
TTGYWPLFGALTAGVHINKGTQSYWREVYGFNGASRTVNCDSGDVVIGVRWRSHAREAARRAAAATGQNE
NDQDMEANRKLLDIPDIQCTKLITAEVKAYGIDTVYQVKNITYDTDEQTRAENTIASVKDVQQCMLSSME
GFMIKTGDDSSRRQELNTCSGRLKESAMPSSFIRWMLSARPIKADGGTASPQNLMEIDMGYRADPDIVAQ
ILAGNYSFDNDMFGPTNIESPAAAREEAMNKALGGLKDAWNMDKVPSIESVKSNLPEKPWESSKLIVGSD
KFLEGTMLGGRRAMAVTGFTMSTDGMPEFVCGKIVACEKGTCKANGCECMPGYEGPNCDTRTDPCRTKPC
GQFGECVENFDKPTGYECQCQATWFGIHCETTTNMCLEKILLENETDWRVRDCGKGNCVSGNGQYECRCE
EGWERSTPGLGGKCDQEVVEIAVNFVIAVVLLFYTVGTVDVQDCVGQWVGSTCNDECMQEMTFKIFQPVR
GSGTPCEHPAGKSRTEMCSWGDCKKCMGRDCNGRGTCDVATGVCKCEGAFSGENCELEKTDCSESRCNGH
GNCVDDGCRCVNGWTNEGPDNGPLNGVYCTRDPCEGCPVGQCDARTGFCSCRSGTWSDVSRATGEPACEL
SSGSIDCIGDWGPWSECQSDCQRRRYFSISTLPRNGGKRCPAKGGDEMQEACQMGSCCLLKEADCLNGGT
LMASTCDCLCAPGFQGSRCETKVTDADRVLEREAIIDFSGDPVIPEQAEEEPDAAMNSVQNMVVEKKSPV
MLILCAILVFFIFAGAAYYYQSEQQKKQRSNDVDPDAFMAE

>PFX27851_1 NOTCH1 Stylophora pistillata
MVDPFVDIDIRSEGCDDPKKTPDTCGIAYIRVDGKDHSRHRRGHNVVIVDRKTAKVLSSEAFDTHGDGSA
GTRLRDFLNAQGADKLVLIGVQDSASSHVGVALDAIRRLGAADPILVDFRGSFALIGTPDASKPPWIAQD
QHHRYKGPSEISKRIPLSDCQKALGMENYGIPNGQVQASSEWDPNHAAIQGRLHYKPPRGKQGAWSARSN
NENQWLQVDLGSEFTKVTGVATQGRYNYNQWVTKYKLQYSNDPATFTYYREPGEAADKVFDGNTDQNTVV
YHFLNAPIKARYIRFRPVTWSGHISMRVELYGCSACGEALGMASYAIPNGQVTASSEWDLNHAAIQGRLH
YIPPPGKQGGWSARHNNANQWLQIDLGALFRVTGVATQGRSNYNQWVTKYKLQYSYDGVTFTYYMEAGQS
AAKGTHYLQERHFMIKIILIAVQDEGLRYLEKAFDALTRIGGYDVSSLEFRGSYALIGYLREKKPSYVKQ
IQRKRGQGPSVISATVPLTTNPFVDIDIRSEGCDDPKKTPDTCGIAYIRVDGKDHSRHRRGHNVVIVDRK
TAKVLSSEAFDTHGDGSAGTRLRDFLNAQGADKLVLIGVQDSASSHVGVALDAIRRLGAADPILVDFRGS
FALIGTPDASKPPWIAQDQHHRYKGPSEISKRIPLSDCQKALGMENYGIPNGQVQASSEWDPNHAAIQGR
LHYKPPRGKQGAWSARYNNVNQWLQVDLGTEFTKVTGVATQGRYNYNQWVTKYKLQYSYDRATFTYYKEP
GQTADKVFDGNMDQNTVVYHFLNAPIKARYIRFRPVTWSGHISMRVELYGCPACGEALGMASYAISNGQV
RASSEWDPNHAAIQGRLYYIPPSGKQGGWSARYNNADQWLQIDLGALFRVTGVATQGRSNNNQWVTKYKL
QYSDDGVTFTYYMEAGQSAAKEFLANKDRNTIVYHSLNPPKTTRFIRFHPVTWTNHISMRAEVYGCPDCG
EALGMASYAIPNGQVRASSEWDPNHAAIQGRLHYIPPPGKQGGWSARYNDANQWLQIDLGALFRVTGVAT
QGRHNHDQWVTKYKLQYSDDGVTFTSYMEAGKSAAKEFVANKDQNTIVHHSLNPPKMTRFIRFLPVSWNN
HISMRTEVYGCRGNTPLAREAFYDEFVANKDQNTIVYHSLNPPKMTRFIRFRPVSWNKHISMRTEVYGCP
VVDMCSQNPCKNGATCSNVEGGYQCACKPGYSGTNCDQDINECSNSPCKNGATCVNLQGSYRCDCKSGFS
GNNCENDVNECTNNPCKNGATCVNLSGGHRCDCAKGYSGISCETDINECVPDPCLNGGTCVDLVNGFRCD
CATGWLGNTCNEPELDECEELVEEKQRWVDLNQNYFERSQTIVRSINPEEEEPTKNNLWSVCPTGYFLQG
LYRSKNHNLHNIEEGQCCKPNNLPSSYMRCYDHDVSSSFDNKGWSECDSDHYLTGVYRGGCDKLYCIEKF
KCCMMHDGCKMVNWWKAFDKKGWVQCDSTKHYITGLYRNNNWGKKDKIFLIEEAKCCPAPAPFQNTGSTC
RDANWWGVLDKTNSWAVCPAGYFVRGLYRNNDAWLHHLEMGKCCKPNGFPDRYEHCYNENVGRSFDIRGL
SKCQREGYYLAGIFRGGCDYLHCIEYFKCCKMNVDVNECANNPCKNGGKCVNLKGSYRCDCQSGYNGNLC
ESDVNECSNSPCKNGGTCVNLQGGHRCDCKTGYTGSSCESDINECSNSPCKNGANCGNLQGSYRCDCASG
YFGNNCETDVNECSKNPCKNGATCVNLQGSHRCDCKTGYTGSSCESDVNECSNNPCKNGATCVNLLGSYR
CDCQTGYSGNNCETDVDECSNSPCLNGATCTNLQGSYRCDCQTGYNGNHCETNINECTPAPCQNGGTCVD
LVGSYRCDCPAEFDGANCESAIGMILDLGGGYRASDLFFSTIKNLYHVNNKMAFEIRSCVAIFSHAVI

>BAG71913_1 NOTCH1 Oncorhynchus mykiss
MYRFFVKLTFLIPVIVITQGLRCSLTTESCLNGGRCEASSDRNGECRCTSDYVGSRCQYSNPCNPSPCRN
GGECRAVSHGNTFEFHCKCRLGFSDQLCLTPTNHACMSSPCRNGGTCDLITLSDYRCRCPPGWSGKTCQI
ANPCASNPCANGGQCSPFESHYICACLPAFHGQTCKLDVNECAQMSSPCRNGGMCVNEVGSYHCRCPQEY
TGANCETPYMPCNPSPCHSGGTCVQKGDTTYDCSCLPGFTSQNCDHNIDDCPGHNCQNGGLCVDGVNTYN
CQCPPHFTGQFCTENVDECEMMPNTCQNGGTCHDTYGSFHCVCVNGWTGDDCSENIDDCASAACYHGATC
HDRVASFFCECPHGRTGLLCHLDDACISNPCQKGSNCDTNPVNGKAICTCPPGYTGSACNQDIDECSLGA
NPCEHGGRCLNTKGSFQCKCLQGYEGPRCEMDVNECMSNPCQNDATCLDQIGGFHCICMSGYEGMFCQIN
TDECASMPCLNNGKCIDRINSFHCECHKGFSGGLCQVDIDECASTPCMNGAKCTDGPNKYSCECTEGYSG
PHCETDINECYSDPCHYGTCKDGLATFTCYCHPGYTGRLCETNINECLSQPCQNGGTCQDRENTYICTCP
KGTAGFNCEVNLDDCKSKPCDYGRCIDKINSYECACEPGYAGAMCNINTDECAINPCHNGGTCIDGINSF
TCLCPEGYSDATCLLQVNECGSNPCIHGRCQDLLNGYRCFCDSGWGGPNCDINNNECESNPCMNGGTCKD
MTSGYVCSCRAGFSGPNCQTNINECASNPCLNQGTCIDDVAGYKCNCLLPYTGEMCETLLAPCSPMQPCK
NGGVCHESEDYHSFSCLCPEGWQGQTCEIDINECVKSPCRSGATCHNMVGSYRCSCRPGYTGQKCETDID
NCKPNPCSNGGLCRDGVDSFVCTCLPGFRGGRCEHDINECESNPCKNGANCTDCVNSYTCTCQPGFSGIN
CENNTPDCTESSCFNGGTCVDGINTFTCLCLPGFTGSYCQHDINECDSKPCLNGGTCLDSYGTYKCTCSH
GYTGVNCQNLVRWCDSSPCKNGGSCWQQGSSYTCQCQTGWTGLYCDVPSVSCEVAAKQQGVEVAHLCRNS
GQCLDAGNTHYCRCQAGYMGSYCQEQVDECSPNPCQNGATCTDYLGGYSCECLPGYHGVNCSKEINECLS
QPCQHGGTCIDLINTYKCSCPRGTQGIHCEINLDDCNPSTDPLTYESKCFNKGQCVDRVGGYHCMCPAGY
VGERCEGDVNECLSDPCDLRGSYNCVQLTNSYRCECRTGYTGQRCDKVFDGCKGRPCRNGGMCAVASNNP
DGFICKCPPGYTGSSCEYDSRFCGSLNCRNGGTCVSGHLSPRCLCPTAFTGPECQTPTNSPCNVNHCYNG
GTCQRTPDAPFFHCSCPNNFNGLLCHILDYSFPGGFGRDITPPPEVEVSCEIPQCDEWAGNHICDSLCNN
HACGWDGGDCSLNFDDPWQNCSAALQCWRYFNDGKCDEQCKSPGCLYDGFDCQGQEGQCNPLYDQYCKDH
YADGHCDQGCNNAECEWDGLDCANNMPEKLADGHLVLVVHIPPEQLKNGLSTFLRELSSVLHTNVVFRRD
ANGEPMVFPYYGSEQELAKHNVKRSTDSWPDWAVVPANMLGQMKESVGSMVNLPRQRRELDLMQVKGSVV
YLEIDNRQCYQQSTGCFQSATDVAAFLGALASSGNLNVPYIEAVTSVQPTRASSELYPMYVVFLGLAVLG
FICLGVLVSRKRRREHGQLWFPEGFKVSEPSKKKRREPVGEDSVGLKPLKNILDISLMDDSQNGLWGEEE
PDSRRFRFEEQAVLNLDDRTDHRQWTQQHLDAADLRIPSIAPTPPQGEIENDCMDVNVRGPDGFTPLMIA
SCSGGGLETGNSEEEEDPSAEIISDFIYQGANLHNQTDRTGETALHLAARYARSDAAKRLLESTADANVQ
DNMGRTPLHAAVAADAQGVFQILIRNRATDLDARMHDGTTPLILAARLAVEGMVDELINCHADANAIDDF
GKSALHWASAVNNVDAAMVLLKNGANKDMQNNKEETPLFLAAREGSYETAKVLLEHFANREITDHLDQLP
RDIAQERMHHDIIRLLDEYNLVRSPGLHNGTLSATNLSPPLCSPNGYLGSLKPTAPGKKVRKPGSGGKDG
GKDMRIRKKKSLDGKGSLLDSSAVLSPVDSLESPHGYLSDVASPPMTSPFQQSPPMSFNHLQGSGDSHVG
QMGMGKGQDMGRMPFDPNPPRLSHLPVSSPGSQGTITMAMDGAGGRGQCDWHSRIHPGLGQQGGFNQGLP
MSHGMMAPLRGVPTATLSRIMGYQGLQTSHLGTPPHLMQQMHSRQNPQLQHQNSNSTTAGQVLSQSFLSS
ELSGSDLQQGNGVGRSVPIHTILPQETQILGTQFLTPPSQHSYSGPIDNTPNHQLQVPDHPFLTPSPGSP
DQWSSSSPNSNMSDWSEGISSPPMSLHSQMGLIPNQFK

>AWM11422_1 NOTCH1 Channa punctata
MQIFFVKLTFLLSLVGLTRGLRCSMPIEACLNQGKCEATPDGNEQCKCRDGFLGIRCQLPDPCNSFPCLN
SGTCRSDYRGNTVDFKCRCPPGWSGKDCRQPNPCASNPCANGGQCSTIDFQYICSCTPFFSGQTCNQDVN
ECYANPSPCKNGGLCINEVGGYRCQCPQEYTGKHCESRYLPCNPSPCLNGGTCIQKGETSYECSCVPGFT
GQNCNHNIDDCPGHECQNGGTCVDGVNTYNCQCRPEFTGQLCTEDVDECQLMPNACQNGGTCHNIFGSYQ
CVCVNGWTGDDCSENIDDCASAACHYGSTCHDRVASFYCECPHGRTGLLCQLDDACISNPCQKGSNCDTN
PVSGGHFCTCPMGYIGASCDQDVDECSLGSNPCEHAGKCINTKGSFQCKCQRGYVGPRCELDINECLSSP
CKNEATCLDQIGNFHCICMPGYQGMLCEIDTDECASSPCLNNGKCIDKINSFICQCPTGFTGNLCQIDID
ECASTPCKNGAKCTDGANKYTCECTEGYTGRHCETDINECYSDPCHYGACIDGLASFSCHCNPGYTGRLC
ETNINECLSQPCRNGGTCQDRENAYICSCPKGTTGINCEINIDDCKSNPCDYGTCIDKINGYECSCEPGY
TGTMCNINIDECASNPCHNGGTCVDGINGFTCTCPEGYNDATCCTQVNECLSNPCIHGHCEDKINGYTCL
CDSGWSGKNCDINNNECESNPCMNGGTCKDMTSGYVCTCRMGFTGPNCQTNINECASNPCLNQGTCIDDV
AGYKCNCILPYTGENCETLMAPCSSKPCKHGGVCKESEDYQSFSCICPEGWQGQTCEVDIKECVKNPCRN
GATCQNTMGSYKCICKLGFTGRNCETDINDCNPNPCSNGGNCTDEVNGFLCTCMLGFRGTKCEEDIDECE
SNPCKNGANCTNCVNSYTCTCPPGFSGIHCENNTPDCTESSCFNGGTCVDGINTFTCLCPPGFTGSYCQH
DINECDSKPCLNGGTCQDSYGTYKCTCTHGYTGLNCQNLVRWCDSSPCKNGGTCWQRGTTYSCECQTGWT
GLYCDVPSVSCEVAAKQRGVDVAHLCRNSGQCLDAGNVHYCHCQVGYTGSYCEKQVDECTPNPCQNGATC
TDFLGGYTCKCMPGYVGTNCSDEINECFSQPCQNGGTCIDLINTYKCSCPRGTQGVHCEINIDDCNPFTD
PLTKEPKCFNKGKCVDGVGGYHCICPAGYVGERCEGDINECLSNPCDPVGTHSCIQLTDNYRCECRTGYT
GQRCEMVFNGCKGKPCRNGGTCAVASNTPHGFICRCPPGFTGSTCEYDAQACGSLHCHNGGTCIFSHKSP
KCLCSPSFTGPECQYPTDSPCNSNPCYNGGTCEYTSEAPFYQCVCPANFNGLRCHILDYSFRGGFGRNIT
PPPEVDEACGIPQCEEYKHNKFCDVLCNNHACGWDNGDCSLNFDDPWKNCSVALQCWRYFNDGKCDSQCD
NAGCLYDGFDCQNLEGQCNPLYDQYCKDHYADGHCDQGCNNAECEWDGLDCASKMPEKLALGQLVVVVHI
TPEHLLNNSFGFLRELSRVLRTNVLFRKDAKGDTMVYPYYGNEHELKKYNVKRSLDRWSEVPGNVLKVVK
RSLYDVAEGKRRRRRELDHLQIKGSVVHLEVDNRQCFQQSTECFQNTDDAAAFLGALASSDKLDVPYKIE
AVFSGVDPPPTQDPYLVYLVLGGVGILVLLGVGMVAARKRRHEHGRLWLPEGFKTTETSKKKRREPVGED
SVGLKPLKNTSDISLMDDTQNEWGEDEASDAKRFRFDEQAILEVDDQTDHRQWTQQHLDAADLRIPSIAP
TPPQGEIENDCMDVNVRGPDGFTPLMIASCSGGGLETGNSEEEEDASANVINDFIYQGANLHNQTDRTGE
TALHLAARYARSDAAKRLLEASADANIQDNMGRTPLHAAVAADAQGVFQILIRNRATDLDAHMHDGTTPL
ILAARLAVEGMVEELINCHADVNATDDFGKSALHWAAAVNNVEAAIVLLKNGANKDMQNNKEETPLFLAA
REGSYETAKVLLDHFANREISDHMDRLPRDIAQERMHHDIVRLMDEYNLVRSPAMHGGSLSTTLSPPLCS
PNGYLGSMKQPQPQGQGKKARKPSTKGIGCKEGKDMKVKKKNSQDGKSGNLLDSSAVLSPVDSLESPHGY
VSDVASPPMMTSPFQQSPSVSLNHVQGMADTHLAINHMVMPNKQELARMQFDPLPPRLTHLPVSGSSAQS
AMNGQCDWLPRMHGNMSQPGQFNPLRGAPGGQSGLHQGGQHGMMTSLHNTHPTTSLSQMMTYQGIQSTRL
GPQPHIMQQQAQQLQQIQNLQQLQQQQQQNIQLQQQNSNATNSQNFISGELSSPELQQGTGNSSIPIHTI
LPQETQIIAPSINQSIPSTQFLTPPSQHSYSGPIDNTPNHQVQVSDHPFLTPSPGSPDQWSSSSPHSNMS
DWSEGISSPPTSMQSQIGHIPEQFK

>XP_030273037_1 NOTCH1 Sparus aurata
MHIFFVKLTFLLSLIALTRGLRCFMPTEMCLNQGTCQASPDGNGQCSCQNGYVGSRCQFRDPCTTSPCMN
GGTCRAVTKENTVDFSCTCKLGFTDRRCLTPVNNVCISSPCHNGGTCELESLQTYKCRCPPGWSGKLCQQ
ADPCASNPCANGGLCSAIESHYICTCTPFFSGKTCKQDINECDASPSPCRNGGLCINDVGGYRCKCPAEY
TGKYCESRYMPCNPTPCHNGGTCIQKGETSYECSCVPGFTGKNCNHNIDDCPGHECHNGGTCVDGVNTYN
CQCKPEFTGQLCTDDVDECQLMPNACQNGGTCHNTYGSYQCVCVNGWTGDDCSENIDDCASAACHQGSTC
HDRVASFYCECPQGRTGLLCQLDDACISNPCQKGSNCDTNPVSGNHFCTCPSGYLGASCDQDIDECSLGS
NPCEHAGKCINTKGSFQCKCQRGYVGPRCELDINECMSNPCKNEATCLDQIGDFQCICMPGYRGEFCEID
TDECANSPCLNSGTCIDKINAYRCQCPTGFTGNLCQIDIDECASTPCKNGAKCTDGPNKYTCECTEGYSG
RHCDTDIDECHSNPCHYGTCIDGLASFSCHCKPGYTGRLCETNINECLSQPCRNGGTCQDRENAYYCICP
KGTTGINCEINIDDCKSNPCDYGTCIDKINGYECACEPGYTGTMCNFNIDECAINPCHNGGTCIDGINSF
TCVCPEGYHDTTCFSQVNECLSNPCIHGHCDDKINGYKCLCDSGWSGKNCDINNNECESNPCMNGGTCKD
MTSGYVCTCRMGFTGPNCQTNINECASNPCLNQGMCIDDVAGYKCICILPYTGENCETLMAPCSSKPCKH
GGVCQESEDYQSFSCVCPEGWQGQSCEVDIKECVKNPCRNGATCQNTLGSYRCTCKPGFNGRNCETNVDD
CKPNPCSNGGLCRDEVNRFLCTCLPGFRGTKCEEDINECESNPCKNGANCTDCVNSYTCTCPAGFSGIHC
ENNTPDCTESSCFNGGSCVDGINTFTCLCPPGFTGSYCQHDINECDSKPCLNGGTCQDSYGTYKCTCPPG
YIGLNCQNLVRWCDSSPCKNGGTCWQRGTTYSCECETGWTGLYCDVPSVSCEVAAKQRGVDVTHLCRNSG
QCLDAGNIHYCHCQIGYTGSYCEEQVDECTPNPCQNGATCTDFLGGYTCKCMPGYVGTNCSDEINECFSQ
PCQNGGTCIDLINTYKCSCPRGTQGVHCEINIDDCNPFTDPVTNEPKCFNKGKCVDRVGGYHCTCPAGYV
GERCEGDVNECLSNPCDPRGTHSCTQLTNNYRCECRTGYTGQRCDTVFDGCKGKPCRNGGTCAVASNTPH
GFICKCPPGFTGSTCEYDSQICGSLHCRNGGTCYSSHNSPKCLCTPSFTGPECQYPTDSPCNSNPCYNGG
TCEYTSEAPFYHCVCPKNFNGLQCFILDYDFPGGFGHPIPVPPKVEVSCNIPECEEAKNNKVCDGQCNNH
ECGWDNGDCSLNFNDPWKNCSASLQCWRYFNDGKCDSQCDNAGCLYDGFDCQKLEGQCNPLYDQYCKDHY
ADNHCDQGCNNAECEWDGLDCADNMPEKLALGQLVLVVHITPEQLLNNSFGFLRELSRVLRTNVIFRKDG
KGDMMVYPYYGNEHELKKYNVKRSVDAWSEVPGKVLSVVKRRLYDAAGGSRRMRRELEIKGSVVHLEVDN
RQCIQQSSECFLSTNDAAAFLGALASSGKLDVPYPIEAVYSGVDPDPSKDLYPIYLVLGGVGILAFLGVG
MVAARKRRHEHGRLWLPEGFKTTETSKKKRREPVGEDSVGLKPLKNTSDISLMDVTQNDWEEDEPSDAKR
FRQFDEQAILEGDDQTDHRQWTQQHLDAADLRIPSIAPTPPQGEIENDCMDVNVRGPDGFTPLMIASCSG
GGLETGNSEEEEDASANVINDFIYQGANLHNQTDRTGETALHLAARYARSDAAKRLLEASADANIQDNMG
RTPLHAAVAADAQGVFQILIRNRATDLDARMHDGTTPLILAARLAVEGMVEELINCHADVNAIDDFGKSA
LHWAAAVNNVEAAIVLLKNGANKDMQNNKEETPLFLAAREGSYETAKVLLDHFANREITDHMDRLPRDIA
QERMHHDIVRLMDEYNLVRSPHMHGGSLSTTLSPPICSPNGYLSGMKQPQPQGQGQGKKARKPSAKGIGC
KDGKDMKVKKKNSQDGKSGNLLDSSAVLSPVDSLESPHGYVSDVASPPMMTSPFQQSPSVALNHLQGMSD
PHLAVNHMVMPNKQELARMQFDPLPPRLTHLPVSGAGGQGGMNGQCDWLSRMHGSMSQPGQFNPLRGAPG
GQGGLHQAGQHGLMTSLHNGHPATSLSQMMNYQGIQNARLGPQPHIMQQQTQQMQQMQNLQQLQQQQQQQ
QQSIQLQHQNSNTTNGQSFISGELGSPELQQGTGNSSMPIHTILPQETQIMTSTINQSMPSTQFLTPPSQ
HSYSGTMDNTPNHQVQVPDHPFLTPSPGSPDQWSSSSPHSNMSDWSEGISSPPTSMQSQIGHIPEQFK

>TNN55515_1 NOTCH1 Liparis tanakae
MHDGTTPLILAARLAVEGMVEELINCHADANATDDSGKSALHWAAAVNNVEAAMVLLKNGANKDMQDNKE
ETPTFLAAREGSFETAKVLLEHFANREITDHLDQLPRDIAQERMHHDIVRLLDEYNVVRSPGLHSGHLNT
SSLSPPLCSPNDYLSNLKPTLSVKKVRKLSSGGKGGKDGGKDGRMKKKKSLDAKGNLLDTSAVLSPVDSL
ESPHGYLSDVASPPMTSPFQQSPPMSLNHLQGNGDHMGQMSMGKDMGCMSFDPNPPRLSHMPVSSPNSQG
TASIGGSRGGQCDWISRMHPGVGQQGGFTQASPISHNMMGALHGVSTATLSQIMGYQNLQSGHLGSSTHM
MQQAHSRQLQHQNSNSTTGGQSLSQSFPNVELNGSDMQQNNGRSMPIHTVMPQETQILGNQFLTPPSQHS
YSGPMDNTPNHQLQVPDHPFLTPSPGSPDQWSSSSPHSNMSDWSEGISSPPTSIHSQMNLIPEQFK

>XP_020499639_1 NOTCH1 Labrus bergylta
MHILFVKLTFLLSLIALTRGLRCSMPTESCSSQGRCETTPEGIGECKCRDGYVGSRCQFPDPCTSSPCMN
GGACRAVTKGNTVDFNCTCKLGFNGHRCVTPIDNVCISSPCRNGGTCELESLTTYKCRCPPGWSGKLCQQ
ADPCASNPCANGGQCSAIESHYVCTCTAFFTGQTCKQDINECDVNPSPCKNSGVCINDVGGYRCQCPQEY
TGKHCESRYFPCNPSPCHSGGTCIQKGETSYECSCVPGFTGKNCNHNIDDCPGHECRNGGTCVDGVHTYN
CQCRPEFTGQLCTEDVDECQLMPNACQNGGTCHNTYSSYQCVCVNGWTGDDCSENIDDCASAACHHGSTC
HDRVASFYCECPKGRTGLLCQLDDACISNPCQKGSNCDTNPVSGNHFCTCPSGYFGASCDQDVDECALGS
NPCEHAGKCINTKGSFQCKCQRGYVGPRCELDINECMSNPCQNEATCLDQIGDFHCICMPGYEGEYCEID
TDECANSPCLNSGKCIDKINAFHCQCPTGFTGNLCQIDIDECASTPCKNGAKCTDGPNKYTCECTEGYSG
RHCETDINECYSDPCHYGKCIDGLASFSCQCHPGYTGRLCEININECLSQPCRNGGTCQDRENAYICSCP
KGTTGINCEINIDDCKSNPCDYGTCIDKINGYECACEPGYTGTMCNINIDECAINPCHNGGTCIDGINSF
TCVCPEGYHDTTCFSQVNECLSNPCIHGHCEDKVNGYKCLCDSGWSGKNCDINNNECESNPCMNGGTCKD
MTSGYVCTCRMGFTGPNCQTNINECASNPCLNQGMCIDDVAGYKCICILPYTGENCENLMAPCSSKPCKH
EGVCQESEDFQSFSCVCPEGWQGQKCEVDIKECVKNPCRNGATCQNTLGSYRCGCKPGYTGRNCETNIDD
CRPNPCSNGGLCQDEVNGFLCTCLPGFRGTKCEEDINECDSNPCKNGANCTDCVNSYTCTCPTGFSGIHC
ENNTPDCTESSCFNGGSCVDGINTFTCLCPPGFTGSYCQHDINECDSKPCLNGGTCQDSYGTYKCTCPHG
YTGLNCQNLVRWCNSSPCKNGGKCWQKETTYSCQCETGWTGLYCDVPSVSCEVAAKQRGVDVAHLCRNSG
QCLDAGNVHYCHCQIGYTGSYCEEQVDECTPNPCQNGATCTDFLGGYSCKCMPGYVGTNCSDEINECLSQ
PCQNGGTCIDLINTYKCSCPRGTQGVHCEINMDDCTPFTDPVTNEPKCFNKGKCVDRVGGYHCNCPAGYV
GERCEGDVNECLSNPCDPQGTHSCIQLTNNYRCECRTGYTGQHCDTVFDGCKGKPCRNGGTCAVASNTQH
GFICKCPPGFTGSTCEYDAQACGSFLCRNGGTCISGHKNPKCLCTPSFTGPECQYPTDSPCNSSPCYNGG
TCEYTSEAPHYNCVCPQNFSGLRCHILGPDILPPLTEVEVSCEIPQCEEAKHNKFCDVLCNNHACGWDNG
DCSLNFNAPWKNCSDSLQCWRYFNDGKCDSQCDNAGCLYDGFDCQNLEGQCNPLYDQYCKDHYADGHCDQ
GCNNAECEWDGLDCANDMPDKLALGQLVVVVHIGPEHLLNNSFGFLRELSRVLRTNVIFRRDAKGEMMVY
PYYGNEHELKKYVAKRSVDTWSEVPGEVLNVVKRSLFKVTDRSRRMRRELDHLQIKGSVVHLEVDNRQCF
QQSTECFQSTTSAAAFLAALASSGKLDVPYTIEAVFSGVDPQPPQDLYPIYLVLGGVGILAFLGVGMVAA
RKRRHESGRLWLPEGFKTTETSKKKRREPVGEDSVGLKPLKNNSDISLMDDAHNDWEEDEPSDVKRFKQF
DEQAILEVDDQTDHRQWTQQHLDAADLRIPSIAPTPPQGEIENDCMDVNVRGPDGFTPLMIASCSGGGLE
TGNSEEEEDASANVINDFIYQGANLHNQTDRTGETALHLAARYARSDAAKRLLEASADANIQDNMGRTPL
HAAVAADAQGVFQILIRNRATDLDSRMHDGTTPLILAARLAVEGMVEELINCHADVNAIDDFGKSPLHWA
AAVNNVEAAIVLLKNSANKDMQNNKEETPLFLAAREGSYETAKVLLDHFANREITDHMDRLPRDIAQERM
HHDIVRLMDEYNLVRSPHMHGGSLSTTLSPPLCSPNGYLSSMKQPQPQGQGKKARKPSAKGIGCKEGKDM
KVKKKNSQDGKSGNLLDSSAVLSPVDSLESPHGYISDAASPPMMTSPFQQSPSVALNHLQGMSDPHHGVN
HMVMPSKQELARMQFDPLPPRLTHLPVSGQGAISSQCDWLSRMHGNMSQQGQFNPMRGAPGGQGGLHQGG
QHPMMTSLHNGHPSTSLSQMMNYQGIQSSRLAPQTHIMQQQQAQQMQQIQNLQQLQQQQQQQQQQSIQLQ
HQNSNASSQNFISGELSSPELQQGSSNSSMPIHTILPQETQIMSQSMPSTQFLTPPSQHSYSGPMDNTPN
HQVQVPDHPFLTPSPGSPDQWSSSSPHSNMSDWSEGISSPPTSMQSQIGHIPEQFK

>XP_018609296_1 NOTCH1 Scleropages formosus
MHHLFVKLILPLSLIAATRGLRCSLSAESCLNGGRCEDGECKCPDEYAGNRCQFPSPCVKSRCENGGTCL
VVNRGNLVDFDCICPPGFMDRLCLTATNNACLSSPCRNGGTCELVSLMEFKCRCPPGWTGNTCQQADPCA
SNPCANGGQCTPFESYYICHCTEFFHGQTCMLDVNECAQSPSPCRNGGVCVNEVGSYHCECPAEYTGKHC
EVLYMPCNPSPCQNGGTCMQKGDTTYECTCLPGFTGHHCEQNIDDCPDHRCQNGGTCVDGVNTYNCQCRP
DWTGQFCTEDVNECQLMPNACQNGGTCHNTHGGYHCVCVNGWTGDDCSENIDDCANAACHHGATCHDRVA
SFFCECPHGRTGLLCHLNDACISNPCQKGSNCDTNPVNGKAICTCPPGYMGSACNQDIDECSLGSNPCEH
GGRCLNTKGSFQCNCLPGYTGPRCEVDINECISNPCKNDATCLDQIGGFQCICMPGYEGKSCEINIDECA
SSPCLHNGRCIDRINTFYCECPKGFRGNLCQVDIDECSSTPCKNGAKCIDGPNKYTCECTEGYTGTHCEI
DVDECHSGPCHYGTCEDGLATFTCYCKPGYTGRLCETNINECLSQPCHNGGTCQDKENSYICICPKGTAG
FNCEVNLDDCKDNPCDYGKCIDKINGYECACEAGYTGTMCNINIDECASSPCHNGGTCVDGINNFTCSCP
EGYSDATCLSQVNECFSNPCIHGHCEDKVNGYKCACDSGWSGLNCDINNNECESNPCMNGGTCKDMTSGY
VCTCRAGFSGPNCQTNINECASNPCLNQGTCIDDVAGYKCNCILPYTGENCENLLAPCSSRPCKNRGVCQ
ESEDYESFSCACPEGWQGQTCEVDINECVKSPCRNGATCTNTDGGYQCSCKKGFTGPNCEVDIDDCKPNP
CSNGGLCRDQVDGFACTCLPGFRGPKCEEDINECDSNPCKNGANCTDCVNSYTCTCPLGFSGIHCENNTP
DCTESSCFNGGTCVDGINNFTCLCPPGFTGSYCQHDINECDSKPCLNGGTCQDSYGTYKCTCPQGYTGQS
CQNLVPWCSSSPCKNGGSCWQKGASYSCECQSGWTGLYCDVPSVSCEVAAKRQGVDVANLCRNSGQCLDA
GNTHYCRCQAGYTGSYCEEQVDECSPNPCQNGATCTDYLGGYTCECVSGYHGVNCSIEINECLSQPCQNG
GTCIDLVNTYKCSCPRGTQGVHCEINVDDCTPFNDPVTYEPKCFHGGKCMDRVGGYHCVCPPGYVGERCE
GDVNECLSDPCDPRGTYTCVQLTNSYRCECRTGYTGKHCNTVFDGCKGKPCRNGGTCAVASNTPHGFICK
CPPGYTGSTCEYDARSCGSLHCRNGGTCISGHKSPSCLCTVAFTGPECQYLVDSPCNSNPCYNGGTCEYV
SEDHLYHCVCPTNFNGLLCHILDYTFPGGLGRDITPPPKVAESCGSPRCEERSGDKTCDSACNSHACGWD
GGDCSLNFNDPWKNCTASLQCWRYFNDGKCDEQCNSAGCLYDGFDCQNLEGQCNPLYDQYCKDHYADGHC
DQGCNNAECEWDGLDCANNVPEKLAVGHLVLVVHLTPEQLKNNSTAFLRELSRVIHTNVVFRRDAQGEPM
IYPYFGSEQELSKHKIKRSVDTWAQFPETLLSEVKRSLDGVFDTHRRRRELDQMQIKGSVVYLEIDNRQC
IQQSNDCFQSATDVAAFLGALASSGNLKVPYIIEAVTSKNDAQPPLELYPVYVVLAGLAMLAFIAAGVVV
SRKRRREHGQLWFPEGFKVSEPSKKKRREPVGEDSVGLKPLKNSSDISLMDDNQNEWGEEPSDIKRFRYE
EQAMLDLDDQTDHRQWTQQHLDAADLRIPSIAPTPPQGEIDNDCMDVNVRGPDGFTPLMIASCSGGGLET
GNSEEEEDASANVISDFIYQGANLHNQTDRTGETALHLAARYARSDAAKRLLESSADANVQDNMGRTPLH
AAVAADAQGVFQILIRNRATDLDARMHDGTTPLILAARLAVEGMVEELINSHADVNAVDDFGKSALHWAA
AVNNLDAAVVLLKNGANKDMQNNKEETPLFLAAREGSYETAKVLLDHFANREITDHMDRLPRDIAQERMH
HDIVRLLDEYNLVRSPPMHNSHIGATLSPPLCSPNGYLGGGSSSSGVVKPAASSKKARKPSAKGISCKDG
KDMKARRKKAQDGKGGLLDSSAVLSPVDSLESPHGYMSDVASPPMMTSPFQPSPSMSLNHLQGMPEAHMG
VSHLGMAAKQELGRVPFDPMPPRLSHLPVSSPGTTGSMTLAMGGGASQCDWISRMHPGAGQQNQFNPMRS
VSASGGLHQASSSVPQHGMMTSLHNSLPTTTLSQMMSYQGLSGSCLASQSHLMQAQQMQQLQHQQSMQQQ
SQQSQQPQQQSIALQHQNSNTATGSHAIGQNFLSNDLSRSDLQPGSGGTMSLHTILPQETQILPASLGQS
IPSTQFLTPPSQHSYSAPMDNTPNHQLQVPDHPFLTPSPGSPDQWSSSSPHSNMSDWSEGISSPPTSMQS
QIGHIPDQFK

>XP_029017354_1 NOTCH1 Betta splendens
MHIFLVQLTFWLSLIGLSRGLRCSMSTESCLNQGKCEATPDGNGECKCPNGFLGNRCQFHDPCKSQPCQD
GGTCWAESKGNTVDFKCRCLSGWTGKLCQVRDLCASNPCANGGQCSTINSQYVCACTPFYFGATCKQDVN
ECDAKPSPCKNGGVCVNEVGGYQCQCPQDYTGKHCESRYLPCSPSPCLNGGTCIQKGESSYECSCVPGFT
GKNCKDNIDDCPGHECQNGGTCVDGVNTYNCQCRPEFTGQLCTEDVDECQLMPNACQNGGTCFNTHGGYQ
CVCVNGWTGDDCGDNIDDCASAACHQGATCHDRVASFYCQCPHGRTGLLCQLDDACISNPCQKGSNCDTN
PVSGGHFCTCPTGYFGTSCDQDVDECLLGSNPCEHGGSCMNTKGSFQCKCQHGYMGPRCEIDVNECLSNP
CKNEATCLDWIGVFHCICMPGYEGIMCEINTDECKNKPCLNNGECIDKINSFVCQCPTGFSGNLCQIDID
ECASTPCKNGAKCKDGPNNYTCECTEGYTGRHCEIEINECVSSPCHYGTCIDGLASFSCHCKPGYTGRLC
EANVDECVSQPCRNGGTCHDKENAYVCSCPSGTTGINCEINIDDCMSNPCDNGTCIDKINGYECSCKPGF
TGTMCNINVDECAIKPCHNGGTCIDGINSFRCICPDGYHDNTCFSQVNECLSNPCIHGHCEDKINGYKCL
CDSGWSGKNCDINNNECESNPCMNGGSCKDMTSGYVCTCRMGFTGPNCQTNINECASNPCLNQGTCIDDV
AGYKCNCILPYTGENCETLMAPCSNKPCKHGGVCQESEDYQSFSCVCPEGWQGQTCEVDIKECVKNPCRN
GASCQNTLGSYQCTCKPGFTGRNCETDLDDCNPNPCSNGGLCADEVNGFLCTCLPGFRGTACEEDINECE
SNPCKNGANCTDCVNSYTCSCPPGFSGIHCENNTPDCTESSCFNGGTCVDGINAFTCLCPSGFTGNYCQH
DINECDSRPCSNGGTCHDSYGTYKCTCPHGYTGLNCQNLVRWCDSYPCKNGGTCLQSGTSYTCRCETGWT
GLYCDVPSVSCEVAAKQRGVDVAHLCRNSGQCLDAGNVHYCHCQAGYTGSYCEEQVDECTPSPCQNGGTC
TDFLGGYTCKCLPGYVGTNCSEEINECFSQPCQNGGTCIDLINTYKCSCPRGTQGVHCEINIDDCNPFTD
PVTKEPKCFNRGTCVDGVGGYQCICPAGYVGERCEGDVNECLSNPCDPVGMRRCVQLTNKYHCECRTGYT
GQHCEEVFDGCKAKPCRNGGTCAVASNTPHGFICRCPPGFGGSTCEADARACGSLHCRNGGTCVSSHKSP
KCLCTASFSGPECQFPTDSPCNSSPCYNGGTCEYTSEAPYYQCVCPANFNGLRCHILDYNFLGGFGRDIV
PPTEGKEPCAIARCEEYKHNKYCDVLCNNHACGWDNGDCSLNFDHPWKNCSVALQCWRYFNDGKCDSQCD
NAGCLYDGFDCQTLEGQCNPLYDQYCKDHYADGHCDQGCNNAECEWDGLDCAGDVPEKLALGQLVVVVHI
TPEQLLNNSFGFLRELSRVLRTNVLFRKDTDGQMMVYPYYGNKQELEKYTVKRSGDKWSEAPARVLNMVK
RSLFDEEGGSRRMKRELDHLQIKGSIVHLEVDNRQCFQQSSECFLDTEDAAAFLGALASRKKLDIPYKIE
SVFSGKDPGEKNPYLVYLVLGGVGILVLLGVGMVAARKRRHEHGRLWLPEGFKTTENSKKKRRDPVGEDS
VGLKPLKNTSDISLMDDTQNDWGEDDPSDAKRFRQFDDQAILEVDNQTDHRQWTQQHLDAADLRIPSIAP
TPPQGEIENDCMDVNVRGPDGFTPLMIASCSGGGLETGNSEEEEDASANVINDFIYQGANLHNQTDRTGE
TALHLAARYARSDAAKRLLEASADANIQDNMGRTPLHAAVAADAQGVFQILIRNRATDLDARMHDGTTPL
ILASRLAVEGMVEELINCHADVNATDDFGKSALHWAAAVNNLEAAIVLLKNGANKDMQNNKEETPLFLAA
REGSYETAKVLLDHFANREISDHMDRLPRDIAQERMHHDIVRLMDEYNLVQSPPMHGGSLNTTLSPPLCS
PNGFLGGMKQPPPQGQGHGKKARKPSAKGIGCKEGKDMKVKKKNSQDGKSGNLLDSSAVLSPVDSLESPH
GYVSDVASPSMMTSPFQQSPSVSLNHLQGMSDPHLAVNHMVMPNKQELARMQFDPLPPRLTHLPVSGASG
QGAMNGQCDWLPRMHSSMSQPGQFNPMRGATGGQAALHQGGQHGMMTSLHSSHPTTSLSQMITYQGIQSA
RLGPQPHIMQAQQLQQMQNLQQLQQQQQQQQQQQQQSIQLQHQNSNTTNSQNFISGELSSPELQQGTGNS
NMSIHTILPQETQIMPSISQSMPSTQFLTPPSQHSYSGPLDNTPNHQVQVPDHPFLTPSPGSPDQWSSSS
PHSNMSDWSEGISSPPTSMQSQIGHLPEQFK

>XP_028666032_1 NOTCH1 Erpetoichthys calabaricus
MYHLLTNLVFLISLLPFSQGITCTESAGSCLNGGRCDDFGKCRCISGYAGGRCQFKDPCMSSPCNNGGTC
NLIDRGNGMDFKCNCRLGFTDQLCLTPISHACLNNPCKNGGTCDLISLNEYKCRCPPGWSGQICHQPDPC
ASNPCANGGQCSPFDAHYRCKCPPGFHGHSCVQDVNECALNPPQCKNGGTCLNMVGSYKCSCPVEFTGKN
CEILYVPCSPSPCLNGGTCRQTGETTYDCTCLPGFIGQNCETNVDDCPDNKCQNGGTCVDGIHTYNCQCP
PEWTGQYCTEDVDECQLMPNACQNGGTCHNTHGGYNCVCVNGWTGDDCSENIDDCANAACHNGATCHDRV
ASFFCQCPHGRTGLLCHLNDACISNPCRMGSNCDTNPVNGKAICTCPPGYTGSACNVDVDECALGANPCE
HAGKCINTKGSFQCQCLPGYTGPRCELDVNECMSNPCMNDATCLDQIGGFHCICMPGYAGMFCENNVDEC
ASSPCLNNGNCIDKINAHHCECPTGFTGTLCQVDIDECASTPCKNGAKCIDGSNKYTCQCTEGFTGPHCE
IDIDECQPDPCHYGTCKDGVATFTCLCKPGYGGRRCETEINECQSHPCQNGGTCQDRVNAYYCICPKGTA
GPNCEINLDDCESNPCDYGKCIDKINGYECACELGYTGSMCNFNINECASNPCHNGGTCKDGINGFTCVC
PEGYHDPTCLSEVNECNSNPCIHGSCQDGINGYKCVCDPGWSGTNCDINNNECDSNPCMNGGTCKDMTSG
YICACRAGFSGPNCQTNINECASNPCLNKGNCIDDVAGYKCNCMLPYTGDNCELVLAPCASNPCKNDGKC
RESEDYESFSCDCPEGWQGQTCEIDINECVENPCQNSASCQNTIGSYKCNCKTGYSGRNCETDIDDCQPN
PCSNGGSCSDGINTFVCTCLLGFRGLKCEEDINECDSNPCKNGANCTDCVNSYTCTCPPGFSGIHCENNT
QDCTESSCFNGGTCLDGINTFTCLCPPGFTGSYCQHDINECDSKPCLNGGTCQDSYGTYKCTCPHGYTGI
NCQNLVRWCDSSPCKNGGTCWQTNTSYSCQCKSGWTGLYCDVPSVSCEVAARQQGTDLAHLCRNSGLCVN
AGNTHYCQCQAGYTGSYCEAQVDECIPNPCQNGATCTDYLGGYSCECVPGYQGMNCSDEINECLSQPCQN
GGTCIDLINTYKCSCPRGTQGVHCEINVDDCNPSVDPITQEPKCFNGGRCIDKVGGYQCICQAGFVGERC
EGDVNECLSNPCDPRGTQNCIQLINSYRCECRTGYTGRRCDAVFDGCKGKPCQNGGTCAVASNTPHGFIC
RCLPGFEGSACEYDSRFCGSLQCRNGGTCMSISKSPKCLCPAAFTGTECQYPVNSPCNSNPCYNGGTCKP
SAESPFYQCECPTKFNGISCHILDHTFTGGIGQNITPPPEITERCENLECENRKNNKICDSLCNNHACGW
DGGDCSLNFNDPWKNCTQSLQCWRYFNDGKCDTQCNNPGCLYDGFDCQNVDGQCNPLYDQYCKDHYADGH
CDQGCNNPECEWDGLDCANMPEKLAEGRLVLVVHILPEQLKNNSFGFLRELSRVLHTNVVFRKDEKGEYM
IYPYYGSEQELKKHNIKRSTGSWSDFSSNVFTKMKSSMYSAINSRKRRELDAMQIKGSVVYLEIDNRQCY
QQSTECFQSATDVAAFLGALASSGNLNMPYVKSVTSETDFETNRFELYPMYVVVAALVLLAFIGVGVLVS
RKRRREHGQLWFPEGFKVTEPSKKQRREPVGEDSVGLKPLKNSLDMSLMDDNQNEWGDEEPSDTKRFRFE
EQAMLDFDDQTDHRQWTQQHLDAADLRVPSMAPTPPQGEIDNDCMDVNVRGPDGFTPLMIASCSGGGLET
GNSEEEEDASANVISDFIYQGANLHNQTDRTGETALHLAARYARSDAAKRLLEASADANIQDNMGRTPLH
AAVAADAQGVFQILIRNRATDLDARMHDGTTPLILAARLAVEGMVEELINCHADVNAIDDFGKSALHWAA
AVNNVEAAVVLLKNGANKDMQNNKEETPLFLAAREGSYETAKVLLDHFANREITDHMDRLPRDIAQERMH
HDIVRLLDEYNLVRSPPLHNGSIGATLSPPLCSPNSYLGNLKPAVQSKKARKPSAKGMSCNGKEAKDVKA
RRKKSQDGKGSLLDSSAVLSPVDSLESPHGYLSDVASPPMMTSPFQQSPSIPLNHMQSISDAHIGVNHLG
MTGKQDISIGGANRMPFESVPPRLSHLPVSSPNSTVPQHNGSMSFTMSGAPGVNGQCDWLSRIQATMGQN
QFNPMRSTNQGGIHQSNQALQHGMMTTLHNGLPTTTLSQMMSYQGMQNTRLTSQTHLIQAQQMQQVQNQQ
NLQLQQQQTLHPQLQHQNSNSATNSHALSQSFIGGDLNQPDLQLSGNTLPIHTILPQEPQILPSSITQPI
ATTQFLTPPSQHSYSSPLDNTPNHQLQVPDHPFLTPSPESPDQWSSSSPHSNMSDWSEGISSPPTSMQSQ
ISHIPDQFK

>XP_028269293_1 NOTCH1 Parambassis ranga
MHILLVKLTFLLSLIGLTRGLRCSMPTESCLNQGRCVATPDGNGECRCPDGFLGRRCQFHDPCTNSPCMN
GSTCRAVSKGNTVDFSCTCKPGFTDRRCMTPINNACISNPCRNGGTCELETLERYRCRCPPGWSGKMCHQ
ADPCASNPCANGGQCSSIESQYVCICTPFFSGKTCKQDVNECDANPSPCKNGGVCINEVGGYQCQCPQEY
TGKHCESRYLPCNPSPCHNGGTCIQKGETSYECSCVPGFTGKTCNHNIDDCPGHECQNGGTCVDGVNTYN
CQCKPEFTGQLCTEDVDECQLMPNACQNGGTCHNIYGSYQCVCVNGWSGDDCSENIDDCASAACHHGSTC
HDRVASFYCECPHGRTGLLCQLDDACISNPCQKGSNCDTNPVSGNHFCTCPSGYLGASCDQDVDECSLGS
NPCEHAGKCINTKGSFQCKCQRGYVGPRCELDVNECMSNPCLNEATCLDQIGDFHCICMPGYEGEFCEID
TDECASSPCRNNGECIDKINAFHCQCPTGFTGPLCQIDIDECASTPCKNGAKCTDGPNKYTCECTEGYTG
RHCENDINECYSDPCHYGSCIDGLASFSCHCHPGFTGRLCETNINECLSQPCKNGGTCQDRENAYICSCP
KGTTGINCEINIDDCKSNPCDYGTCIDKINGYECACEPGYTGIMCNINIDECAINPCHNGGTCIDGINTF
TCVCPDGYHDTTCFSQVNECLSNPCIHGHCEDKINGYKCLCDSGWSGKNCDINNNECESNPCMNGGTCKD
MTSGYVCTCRMGFTGPNCQTNINECASNPCLNQGTCIDDVAGYKCNCILPYTGENCESIMAPCSSKPCKH
GGVCQESEDYQSFSCVCPEGWQGQTCEVDIKECVKNPCRNGATCQNTLGSYQCNCKPGFTGRNCETNIDD
CKPNPCSNGGICKDEVNSFLCTCLPGFRGTKCEEDINECESNPCKNGANCTDCVNSYTCTCPSGFSGIHC
ENNTPDCTESSCFNGGTCVDGINAFTCLCPPGFTGSYCQHDINECDSKPCMNGGTCHDSYGTYKCTCPHG
YTGLNCQNLVRWCDSSPCKNGGTCWQRGTTYSCGCETGWTGLYCDVPSVSCEVAAKQRGVDVSLLCRNSG
QCLDAGNVHYCHCQVGYTGSYCEEQVDECTPNPCQNGATCTDFLGGYTCKCIPGYVGTNCSVEINECFSQ
PCQNGGTCIDLINTYKCSCPRGTQGVHCEINIDDCNPLTDPVTKEPKCFNKGKCVDGVGGYHCICPAGYV
GERCEGDVNECLSNPCDPRGTHSCIQLTNNYRCECRTGYTGQRCETVFDGCKGRPCRNGGTCAVASNTPH
GFICKCPPGFTGSTCEYDSQTCGNLHCRNGGTCISGHKSPKCLCTPSFTGPECQYPTDSPCNSNPCYNSG
TCEYTSEAPYYQCICPANFNGLRCQILDYNFSGGLGVNISPPIVVDTACGIPQCEERKHNKYCDVLCNNH
ACGWDNGDCSLNFDDPWKNCSASLQCWRYFNDGKCDPLCDNAGCLYDGFDCQNLEGQCNPLYDQYCKDHY
ADGHCDQGCNNPECEWDGLDCANNMPEKLAVGQLVLVVHITPEHLLNNSFGFLRELSRVLRTNLIFRKDT
AGNMMVYPYYGNEHELKKYNVKRSVDSWSEVPGKVLNMVKRSLLDVSRGSRRLKRELDHLQIKGSIVHLE
MDNRQCYQQSSECFQSTNDAAAFLGALESSGKLDVPFTIEAVYSGVEPQPPPPYPIYLVLAGLGILAFLG
VGMVAARKRRHEHGRLWLPEGFKTTETSKKKRREPVGEDSVGLKPLKNTSDISLMDDTQNEWGEDEPSDA
KRFRQFDEQAILEVDDQTDHRQWTQQHLDAADLRIPSIAPTPPQGEIENDCMDVNVRGPDGFTPLMIASC
SGGGLETGNSEEEEDASANVINDFIYQGANLHNQTDRTGETALHLAARYARSDAAKRLLEASADANIQDN
MGRTPLHAAVAADAQGVFQILIRNRATDLDARMHDGTTPLILAARLAVEGMVEELINCHADVNAIDDFGK
SALHWAAAVNNVEAAIVLLKNGANKDMQNNKEETPLFLAAREGSYETAKVLLDHFANREITDHMDRLPRD
IAQERMHHDIVRLMDEYNLVQSPSIHGGSLSTTLSPPLCSPNGFLGSMKQPQPQGQGKKARKPSTKGIGC
KEGKDMKVKKKNSQDGKSGNLLDSSAVLSPVDSLESPHGYVSDVASPPMMTSPFQQSPSVSLNHLQGMSD
PHMAVNHMVMPNKKELARMQFDPLPPRLTHLPVSGSSGQGAMNGQCDWLSRMHGNMSQPGQFNPMRGAPG
GQGGLHQGGQHGMMTTSLHNGLSQMMTYQGIPGSRLGPQSHILQQAQQMQQMQNLQQLQQQQQQQSIQLQ
HQNSNTTNSQNFIGGELSSPELQQGTGNSSIPIHTILPQETQIMPSSINQSMPSTQFLTPPSQHSYSGPM
DNTPNQQVQVPDHPFLTPSPGSPDQWSSSSPHSNMSDWSEGISSPPTSMQSQIGHIPEQFK

>XP_010736162_1 NOTCH1 Larimichthys crocea
MYRFFVKLTFLIPAIVISQGLKCSLPTESCLNGGRCEATSNGNGECKCPSDYVGNRCQFPSPCSPSPCRN
GGECRAVSHGNTFDFRCVCRLGFTDRLCLTPTNHACMSSPCRNGGTCDLITLTAYHCRCPPGWSGKSCQI
ANPCASNPCANGGQCSAFDSTYICTCPPSFHGQTCKQDVNECAQTPSPCLNGGICVNEVGSYHCRCPQEY
TGQHCETPYMPCSPSPCHNGGTCVQKGDTIYDCSCLPGFTGQHCEHNIDDCPGHSCQNGGVCVDGVNTYN
CQCPPHYTGQYCTENVDECELMPNACQNGGTCHDTHGSYHCVCVNGWTGDDCSENIDDCASAACYHGATC
HDRVASFFCECPHGRTGLLCHLDDACISNPCQKGSNCDTNPVNGKAICTCPPGYTGSACNLDIDECSLGA
NPCEHGGRCLNTKGSFQCRCLQGYEGPRCEMDVNECMSNPCHNDATCLDQIGGFHCICMPGYEGVFCNIN
TDECASQPCLNNGKCVDKINSFHCECPKGFSGNLCQVDIDECASTPCKNGAKCTDGPNKYTCECAEGYSG
QHCETDINECYSDPCHYGTCKDGLASFTCYCRPGYTGRLCETNINECLSQPCKNGGTCQDRENTYICACP
KGTAGFNCEVNLDDCKSKPCDYGRCIDKINGYECACEPGYTGAMCNINIDECAINPCHNGGTCVDGTNSF
TCLCPEGYNDATCLSQVDECGSNPCIHGRCQDLINGYKCTCDSGWSGPNCDINNNECESNPCMNGGTCKD
MTSGYHCTCRAGFTGPNCQTNINECASNPCLNQGTCIDDVAGYKCNCLLPYTGDNCEILLAPCSPRPCKN
GGVCKEAEDYQSFSCICPEGWQGQTCEIDINECVKSPCRNGAICHNTMGGYQCKCQPGYTGQKCETDTDD
CKPNPCSNGGLCRDGINSFTCTCLPGFRGGRCEQDINECESNPCRNGANCTDCVNSYTCTCPPGFSGINC
EINTNDCTDSSCFNGGTCVDGINAFTCLCLPGFTGSYCQYDINECDSKPCLNGGSCLDSYGTYKCTCPHG
YTGVNCQNLVRWCDSSPCKNGGTCWQQGASYTCQCQTGWTGLYCDIPSVSCEVAAKQQGVEVAHLCRNSG
QCLDAGNTHYCRCQAGYTGSYCQEQVDECSPNPCQNGAVCTDYLGGYSCECVPGYHGVNCSKEINECQSQ
PCQNGGTCIDLINTYKCSCPRGTQGVHCEINLDDCTPSTDPLTNEPKCFNNGKCVDRIGGYHCLCPAGYV
GERCEGDVNECLSDPCDPRGSYNCIQLTNSYRCECRTGYTGQRCDKVFDGCKGRPCRNGGTCAVASNTPH
GFICKCPPGFTGSSCEYDSRSCGSLNCRNGGTCVSGHLGPRCLCPSTFTGPECQTPTDSLCISNPCYNGG
TCQITPDAPFFQCSCPSNFNGLLCHILDYSFVGGFGRDITPPPEVEVSCEIPQCDEWAGNHICDSLCNNH
ACGWDGGDCSLNFDDPWQNCSAALQCWRYFNDGKCDGQCNSPGCLYDGFDCQGQEGQCNPLYDQYCKDHY
ADGHCDQGCNNAECEWDGLDCANNMPEKLADGHLVLVVHIPPEQLKNHSSSFLRDLSSVLHTNVVFRRDA
KGEPMIFPYYGNEQDLVKHNVLKRSADGWPEWASVPANVLGQVKESVSAMVSPRKRRELEPVQVKGSVVY
LEIDNRQCYQQSTECFQSATDVAAFLGALASSGNLNVPYIEAVTSVRPTPSSSELYPMYVVFLGLAALGF
ICLGVLVSRKRRREHGQLWFPEGFKVSEPSKKKRREPLGEDSVGLKPMKNSDINLMDDNQNEWDDEDPDC
RRFRFEEQAMLDLSDHTDHRKWTQQHLDAADLRIASIAPTPPQGEIENDCMDVNVRGPDGFTPLMIASCS
GGGLETGNSEEEEDPSAEIISDFIYQGANLHNQTDRTGETALHLAARYARSDAAKRLLESSADANVQDNM
GRTPLHAAVAADAQGVFQILIRNRATDLDARMHDGTTPLILAARLAVDGMVEELINCHADANATDDSGKS
ALHWAAAVNNVEAAMVLLKNGANKDMQDNKEETPLFLAAREGSFETAKVLLEHFANREITDHLDQLPRDI
AQERMHHDIVRLLDEYNVVRSPGLHSAPLSTSSLSPPLCSPNDYLSNLKPTLSVKKVRKLSSGGKGGKDG
GKDNRMKKKKSLDGKGNLLDTSAVLSPVDSLESPHGYLSDVASPPMTSPFQQSPPMSLNHLQGNGDHMGQ
MSMGKDMGCMSFDPNPPRLSHLPVSSPNSQGTTSIGGSRGGQCDWITRMHPGVGQQGGFTQAPPMSHNMM
GALHGVSTATLSQIMGYQNLQTSHLGSSAHMMQQAHSRQLQHQNSNSTTAGQTLNQSFPNIELNGSDMQQ
NNGSGRSMPIHTVMPQETQILGTQFLTPPSQHSYSGPMDNTPNHQLQVPDHPFLTPSPGSPDQWSSSSPH
SNMSDWSEGISSPPTSIHSQMNLIPDQFK

>XP_026858623_1 NOTCH1 Electrophorus electricus
MHLFLVKLISLIPLIALTKGLRCTEKCQNGGMCVQTQDGRMECKCPEDFVGPLCQFSNPCLKNPCWNGGV
CQTVIRDNKVDYVCRCHLGFMDPRCLTPTDNACRSSPCANGGTCELTSVHTFKCKCPPGWTGKNCQQADP
CASNPCANGGQCRPFDSHYICTCLPAFSGETCKQDVNECAQTPSPCKNGGVCINEVGAYRCNCPAEYTGK
HCETLYQPCSPSPCHHGGTCVQKGDTNYECSCLPGFIGQNCEENIDDCEDHRCLNGGTCVDGVNTYNCQC
KPEWTGQFCTEDVNECDLMPNSCQNGGTCLNTQGGYNCVCVNGWSGDDCSKNIDDCANAACHKGSTCHDR
VASFFCECPPGRTGLLCHLDDACISNPCQKGSNCDTNPVNGKAICTCPLGYFGSACDQDIDECSLGANPC
EHGGKCLNTKGSFQCRCQQGYVGARCELDINECMSNPCQNDATCLDQIGGFHCICMAGYEGVFCQINTDE
CASMPCLNNGKCIDKINNYQCECPTGFSGNQCQVDIDECASTPCKNGAKCVDGPNVYTCQCTEGYTGQHC
ETDVDECLSNPCHYGSCKDGLAAFTCQCHAGYTGRLCEANVNECLSQPCQNGGTCQDRENNYLCICPRGT
SGVNCEINLDDCKSNPCDYGKCIDKINGYECTCKPGYTGKMCNINIDECAINPCHNGGTCIDGVNGFTCQ
CREGYHDPTCQSQLNECLSNPCIHGHCEDRVNGYNCICDSGWSGSNCDINNNECESNPCMNGGTCKDMTS
GYVCTCRAGFSGPNCQTNINECASNPCLNQGTCIDDVAGYKCNCLLPYTGENCETLLDPCSPKPCKNSGV
CKESEDYESFSCVCREGWQGQTCEIDINECVKNPCRNGATCQNSIGSYRCACTAGYTGQNCETDVDDCKP
NPCSNGGFCKDAVDGFACTCLPGFRGAKCKEDINECDSNPCKNGANCTDCVNSYTCTCPPGFSGIHCENN
TPDCTESSCFNGGTCVDGINTFSCLCLVGFTGAYCQYDINECDSKPCMHGGTCQDSYGTYKCTCPHGYHG
FNCQDLVNWCTPSPCKNGGTCRQSGTTYSCQCRTGWTGLYCDVPSVSCEVAAKQRGVEVASLCRNSGQCL
DAGNTHYCQCQAGYTGSYCEEQVDECIPNPCQNGATCTDYLGGYSCECVPGYHGVNCSNEINECLSQPCQ
NGGTCIDLVNTYKCSCPRGTQGVHCEINIDDCIPFTDPVTHEPKCFNKGRCVDRVGGYHCECPLGYVGER
CEGDVNECLSNPCDPRGTQSCVQLTNNYRCECRTGYTGQRCDTVFDGCKGKPCRNGGTCAVASNTPHGFI
CKCPPGFTGSTCEYNAQACGSLLCRNGGTCVSGPRSPRCLCVPGFGGAECQEASAGACASEPCYNGGTCE
PSSEAPFFRCVCPTDFNGLLCHVLDYGFAGGPGRDVTPAPEVVSHCDVAECQARKGNQVCDGACNSHACD
WDGGDCSLNFRDPWQNCSAALQCWRYFNDGKCDEQCHSAGCLYDGFDCQGSGGECNPLYDQYCKDHYADG
HCDQGCNNGECEWDGLDCANHVPERRVAGHLVLVVHVPPEQLRNNSSAFLRELSHVLRTHVAFRQDVRGE
LMIYPYYGSPHELSKHNVKRSLDIWPDTSGSAGHDQDHAQIKGSVVYLEIDNRQCYQQSAECFQSATDVA
AFLGALASSGNLNMPYVIEAVTSKSDTQTTSELYPLYVVLAGLVLLAFVAVGMVASRKRRREHGQLWFPE
GFKTSEPNKKKRREPVGEDSVGLKPLKNSDISLMDDNQNEWGEEEQTDTKRFREQAMLSLDDQQDHRQWT
QQHLDAADLRIPSVAPTPPQGEIENDCMDVNVRGPDGFTPLMIASCSGGGLETGNSEEEEDASANVINDF
IYQGANLHNQTDRTGETALHLAARYARSDAAKRLLEASADANIQDNMGRTPLHAAVAADAQGVFQILIRN
RATDLDARMHDGTTPLILAARLAVEGMVEELINCHADVNAIDDFGKSALHWAAAVNNVDATVVLLKNGAN
KDMQNNKEETPLFLAAREGSYETAKVLLDHFANREITDHMDRLPRDIAQERMHHDIVRLMDEYNLVRSPP
MHSAPLSTTLSPPLCSPNAYLGNMKASAQSKKPRKPSAKGIICKDGKDLKAKKKKTHDGKGSLLESSAVL
SPVDSLESPHGYISDVASPPLMTSPFQQSPSMPLTHLQAMPEAHMSVSHLGMASKQQELARLQFDPLPPR
LTHLPVASSNGSGAMNGQCEWLSRMHGGMGQQGQFGAMRNGQGQGSLHQPSHHGMMLHSGVTTSTLPQMM
SYQGLASTHLSAQPHALQPQPMQPSLQQRQQSQPSIQLQHQNSSAPSGGQAFVGTELGVSTGELQQGTGS
AIPIHTILPQETQLLSAQALASSMASTQFLTPPSQHSYSAAMDNNTPSHQLQGPDHPFLTPSPGSPDQWS
SSSPHSNVSDWSEGISSPPTSMQSQISHIPEQFK

>XP_026198333_1 NOTCH1 Anabas testudineus
MHIFFVKLTLLLSLIGPTRGLRCSMLTEACLNQGKCEASPDGNGQCRCQDGFLGNRCQFIDPCKNLPCMN
GGTCRAESRGNTVGYKCRCPPGWSGKQCNQPDPCGSNPCANGGQCSNTDSQFVCTCTQFFYGKTCRQDVN
ECDANPSPCKNGGLCINEVGGYRCQCPQEYTGKHCESRYLPCNPSPCLNGGTCIQKGETSYECSCVPGFT
GKNCNHNIDDCPGHECQNGGTCVDGVNTYNCQCRPEFTGQLCTEDVDECQLMPNACQNGGTCHNTYGSYQ
CVCVNGWTGDDCSENIDDCASAACHQGSTCHDRVASFYCECPHGRTGLLCQLDDACISNPCQRGSNCDTN
PVSGNHLCTCPSGYVGASCDQDVDECSLGSNPCEHAGKCINTKGSFQCKCQQGYVGPRCELDINECKSNP
CKNEATCLDQIGNFHCICMPGYEGKLCEIDTDECASSPCLNNGKCIDKINSFHCQCPTGFTGNLCQIDID
ECASTPCKNGAKCTDGPNKYTCECTEGYTGRHCETDINECYSNPCHYGTCIDGLASFSCNCRLGYTGRLC
ETNIDECLSQPCRNGGTCQDRENAYICICPKGTTGINCEINIDDCKSNPCDYGTCIDKINGYECSCEPGY
TGTMCNINIDECAINPCHNGGTCIDGINRFTCLCPDGYYDATCFSQANECLSNPCIHGHCDDKINGYKCL
CDSGWSGKNCDINNNECESNPCMNGGTCKDMTSGYVCTCRMGFTGPNCQTNINECASNPCLNQGTCIDDV
AGYKCNCILPYTGENCETLMAPCVSNPCKHRGVCQESDDYLSFSCICPEGWQGQTCEVDIKECVKNPCRN
GATCQNTLGSYQCSCKPGFSGRNCETNINDCQPNPCSNGGLCKDEVNGFLCTCPAGFRGTKCEEDINECE
SNPCKNGANCTDCVNSYTCTCPPGFSGIHCENNTPDCTESSCFNGGTCVDGINTFTCLCPPGFTGIYCQH
DINECDSKPCLNGGTCHDSYGTYKCTCPHGYTGLNCQNLVRWCDSFPCKNGGTCWQSDTTYTCKCETGWT
GHYCDVPSVSCEVAAKQRGVDVAHLCRNSGQCLDAGNVHYCHCQAGYTGSYCEEQVDECTPNPCQNGATC
TDFLGGYTCKCMPGYMGTNCSDEINECFSQPCQNGGTCIDLINTYKCSCPRGTQGVHCEINIDDCNPFTD
PVTKEPKCFNKGTCVDRVGGYHCICPAGYVGERCEGDVNECLSNPCDPVGTYSCIQLTNNYRCECRTGYT
GQRCETVFDGCKGKPCRNGGTCAVASNTPHGFICKCPPGFTGSTCESDAQACGSLHCRNGGTCISSHKSP
KCLCPPSFTGPECQHPTNSPCNSNPCYNGGTCEYTSEAPYYQCVCPSNFNGHGCHILDYNFQGGFGRDIL
PPRDVEEPCTIPKCEEFKHNKFCDVLCNNHACGWDNGDCSLNFDDPWKNCSASLQCWRYFNDGKCDSQCD
NAGCLFDGFDCQKLEGQCNPLYDQYCKDHYADGHCDQGCNNAECEWDGLDCASNMPEKLALGQLVIVVHI
TPEQLLNNSFGFLRELSRVLRTNVLFRKDTKGQMMVYPYYGNEHELKKYNVKRSVGSWSDVSSKVLNVVK
RSLYNVAGGSRRVKRELDHLQIKGSVVYLEVDNRQCFQQSTECFQNTNDAAAFLGALASSDKLDIPYKIE
AVYSGTDVPEVWGHTIYLVLGGVGILVLLGVGMVAARKRRHEHGRLWLPEGFKPTETSKKKRREPVGEDS
VGLKPLKNISDISLMDDTQNEWGEDEPSDAKRFRQFDEQAILEVDNQTDHRQWTQQHLDAADLRIPSIAP
TPPQGEIENDCMDVNVRGPDGFTPLMIASCSGGGLETGNSEEEEDASANVINDFIYQGANLHNQTDRTGE
TALHLAARYARSDAAKRLLEASADANIQDNMGRTPLHAAVAADAQGVFQILIRNRATDLDARMHDGTTPL
ILAARLAVEGMVEELINCHADVNATDDFGKSALHWAAAVNNVEAAIVLLKKGANKDMQNNKEETPLFLAA
REGSYETAKVLLDHFANREISDHMDRLPRDIAQERMHHDIVRLMDEYNLVQSPPMHGGSLGTTLSPPLCS
PNGYLGGMKQPPPQGQGQCKKARKPSVKGIGCKDGKDMKVKKKNSQDGKSGNILDSSAVLSPVDSLESPH
GYVSDVASPPMMTSPFQQSPSVSLNHLQGMSDPHLAVNHMVMPNKQELARLQFDPLPPRLTHLPVSGSSG
QGAMNGQCEWLPRMHGNMSQPGQFNPIRGATGGQGSLHQGGQHGMMTSLHNSHPTTSLSQMMTYQGIQNG
RLGPQPHIMQQQAQQLQQMQNLQQLQQQQQQQQQQSIQLQHQNSNTTNSQNFISGELSSPELQQGTGNSS
MPIHTILPQETQIMPSSINQSMPSTQFLTPPSQHSYTGPVDNTPNHQVQVPDHPFLTPSPGSPDQWSSSS
PHSNMSDWSEGISSPPTNMQSQIGHIPEQFK

>XP_026153154_1 NOTCH1 Mastacembelus armatus
MYRFFVKLIFLIPAIVISQGLKCSLPTETCLNGGKCEATLNGNGECKCPSDYVGNRCQYPNPCSPSPCRN
SGECRPVSHVNTFDFRCICRLGFTDRLCLTPTNHACMSSPCRNGGTCDLITLSVYRCRCPPGWSGKTCQL
ANPCASNPCANGGQCSAFDSTYICTCPPNFHGQTCKQDVNECAQIPSPCLNGGVCVNEVGSYHCRCPQEY
TGQHCETPYMPCSPSPCQNGGTCIQKGDTTFDCSCLPGFTGQHCEHNIDDCPGHNCQNGGVCVDGVNTYN
CQCPPHYTGQYCTENVDECELMPNACQNGGTCHDTHGSYHCVCVNGWTGDDCSENIDDCASAACYQGATC
HDRVASFFCECPHGRTGLLCHLDDACISNPCQKDSNCDTNPVNGKAICTCPPGYTGSACNLDIDECSLGA
NPCEHGGRCLNTKGSFQCKCLQGYEGPRCEMDVNECMSNPCQNDATCLDQIGGFQCICMPGYDGVFCHIN
IDECASQPCLNNGKCIDKINSFHCECPKGFSGSLCQVDIDECASTPCKNGAKCTDGPNKYTCECAEGYTG
QHCETDFNECYSDPCHYGTCKDGLASFTCYCRPGYTGRLCETNINECLSQPCKNGGTCQDRENAYICSCP
KGTAGLNCEVNLDDCKSKPCDFGRCIDKINGYECACEPGYTGAMCNINIDDCVINPCHNGGTCIDGINGF
TCLCPEGYNDATCLSQVDECGSNPCIHGRCQDLINGYKCTCDSGWSGPNCDINNNECESNPCMNGGTCKD
MTSGYHCTCRAGFTGPNCQTNINECASNPCLNQGTCIDDVAGYKCNCLLPYTGETCETLLAPCSPRPCKN
GGVCKESEDYQSFSCSCPEGWQGQTCEIDINECVKSPCRNGAICQNTMGGYQCKCLPGYTGQKCETDIDD
CIPNPCSNGGLCHDGINSFTCTCPPGFRGGRCEQDINECESNPCRNGANCTDCVNSYTCTCPPGFSGINC
EINTNDCTDSSCFNGGTCVDGINAFTCLCLPGFTGSYCQYDINECDSKPCLNGGSCLDSYGTYKCTCPHG
YTGVNCQNLVRWCDSSPCKNGGSCWQQGASYTCQCQSGWTGIYCDIPSVSCEVAAKQQGVEVAHLCRNSG
QCLDAGNTHYCRCQAGYTGSYCQEQVDECSPNPCQNGATCTDYLGGYSCECIPGYHGVNCSKEINECQSQ
PCQNGGTCIDLINTYKCSCPRGTQGVHCEINLDDCNPSTDPLTNEPKCFNNGKCVDRIGGYQCVCPPGYV
GERCEGDVNECLSDPCDPRGSYNCIQLTNSYRCECRTGYTGQRCDKVFDGCKGRPCRNGGTCAVASNTPH
GFICKCPPGFTGSSCEYDSRSCGSLNCRNGGTCVSGHLGPRCLCPSAFTGPECQTPTDSLCISNPCYNGG
TCHNTPDAPFFQCSCPSNFNGLLCHILDYSFVGGFGRDITPPPEVEVSCEIPQCDEWAGNHICDSLCNNH
ACGWDGGDCSLNFDDPWQNCSAALQCWRYFNDGKCDGQCNSPGCLYDGFDCQGQEGQCNPLYDQYCKDHY
ADGHCDQGCNNAECEWDGLDCANNMPEKLADGHLVLVVHIPPEQLKNRSSAFLRELSSVLHTNVVFRRDA
KGEPMIFPYYGNEQDLVKHNVLKRSADGWPEWASMPANVLGQVKESVSAMVSPRKRRELDPLQVKGSVVY
LEIDNRQCYQQSTECFQSAKDVAAFLGALASSGNLNVPYIEAVTSVRPLTSSSELYPMYIVFLGLAALGF
ICLGVLVSRKRRREHGQLWFPEGFKVSEPSKKKRREPLGEDSVGLKPMKNSDINLMDDNQNEWGDEDPDC
RRFRFEEQAMLDLSDHTDHRKWTQQHLDAADLRIASIAPTPPQGEIENDCMDVNVRGPDGFTPLMIASCS
GGGLETGNSEEEEDPSAEIISDFIYQGANLHNQTDRTGETALHLAARYARSDAAKRLLESSADANVQDNM
GRTPLHAAVAADAQGVFQILIRNRATDLDARMHDGTTPLILAARLGVEGMVEELINCHADANATDDSGKS
ALHWAAAVNNVEAAIVLLKNGANKDMQDNKEETPLFLAAREGSYETAKVLLEHFANREITDHLDQLPRDI
AQERMHHDIVRLLDEYNVVRSPGLHSTPLSTSSLSPPLCSPNDYLSNLKPNLSVKKVRKLSSGGKGGKDG
GKDNRMKKKKSMDGKNNLLDTSAVLSPVDSLESPHGYLSDVASPPITSPFQQSPPMSVNHLQGNGDSHMG
QMSMGKDISCMSFDPNPPRLSHLPVSSPGSQGATSIGGSRGGQCDWVSRMHPGVGQQGSFTQAPPISHSM
MGPLHGISTATLSQIMGYQNLQTSHLGSSAHMMQQAHSRQLQHQNSNSTTAGQSLSQSFPNIELNGSDMQ
QNNGSGHSMPIHTVMPQETQILGTQFLTPPSQHSYSGPIEHTPNHQLQVPDHPFLTPSPGSPDQWSSSSP
HSNMSDWSEGISSPPTSIHSQMNLIPDQFK

>XP_026042181_1 NOTCH1 Astatotilapia calliptera
MHILSVKLTFLLSLIGVTRGLRCSKQAESCLNQGKCQTTLDGNEECKCRDGSLGNRCQFPDPCTASPCEN
DGMCHHTLSENSVDFFCSCRPGFVGLHCQIVNPCTSILCRNGGTCALDNLQSYKCHCPPGWLGKQCERAD
PCTSNPCANSGQCSVIEFQYICTCTPFFTGMTCTQDVNECDIKPSPCKNGGVCINEVGNYRCQCPPDYIG
KHCESRYFPCNPSPCQNGGTCIQKGETSYECSCVPGFTGKNCSQNIDDCPNHECQNGGTCVDGVNTYNCQ
CKPEFTGQLCREDVDECQLMPNACQNGGTCHNTYGSYQCVCVNGWTGDDCSENIDDCASAACHQGSTCHD
RVASFYCECPPGRTGLLCQLDDACMSNPCQKGSNCDTNPVTGNHFCTCPSGYVGASCDQDIDECSLGSNP
CEHAGKCINTRGSFQCKCQRGFVGPRCELDINECMSNPCLNEATCLDQIGKFQCICMPGYEGEFCQIDTN
ECASSPCLNNGECIDKTNAFHCQCPTGFSGNLCQIDIDECASTPCKNGAKCTDGPNKYTCECTEGYTGKH
CETDINECYSDPCHYGSCIDGLASFSCQCKPGFTGRLCETNINECLSQPCRYGGTCQDRENSYICVCPKG
TTGINCETNIDDCKSNLCDYGTCNDKINGYECACEPGYTGAMCNININECASNPCHNGGTCIDGINSFTC
QCPDGYHDTTCFSQVNECLSNPCIHGHCEDKINGYKCLCDSGWSGKNCDINNNECESNPCMNGGTCKDMT
SGYVCTCRMGFTGPNCQNNINECASNPCLNQGTCIDDVAGYKCNCILPYTGENCETLMAPCSSKPCKHGG
LCQESEDYLNFSCVCPEGWQGQTCEVDIKECVKNPCRNGATCQNTLGSYHCSCKPGFTGRNCENNIDDCK
PNPCSNGGLCNDEVNGFLCTCPAGFRGTRCEEDINECESNPCKNGANCTDCVNSYTCTCPLGFSGIHCEN
NTPDCTESSCFNGGTCVDGINAFTCLCPPGFTGSYCQHDINECDSKPCLNGGTCQDSYGTYKCTCPHGYT
GLNCQNLVRWCDSSPCKNGGTCWQTDTTYSCGCETGWTGLYCDVPSVSCEVAAKQRGVDVAHLCHNSGQC
LDAGNVHYCHCQVGYTGSYCEEQVDECTPNPCQNGATCTDFLGGYTCKCMPGYLGTNCSVEINECFSQPC
QNGGTCIDLINTYKCSCPRGTQGVHCEINVDDCTPFTDPVTKEPKCFNKGKCVDGVGGYHCICPPGYVGE
RCEGDVNECLSNPCDPRGTHSCIQLTNNYRCECRTGYTGQRCDTVFDGCKSKPCRNGGTCAVASNTPHGF
ICKCPPGFTGSTCEYDSQTCGSLHCRNGGTCISGHKSPTCLCAPLFTGPECQYPTDSPCYSNPCYNGGTC
EYTSEEPYYHCECPANFNGLRCHILDYSFPGGSGHNIPPPPVDVPCGIPQCEERKYNKHCDVSCNNHECG
WDNGDCSLNFNDPWKNCSAALQCWRYFNDGKCDSQCDNAGCLYDGFDCQNLEGQCNPLYDQYCKDHYADG
HCDQGCNNAECEWDGLDCASNMPEKLAVGQLVLVVHITPEHLLNNSFGFLRELSRVLRTNVVFKKDTKGE
MMVYPYYGNEHELKKYNVKRSVDSWSEVPGKVLNVVKRSLYDLAGDSKRAKRELDHLQIKGSIVHLEVDN
RQCFQQSTECFQSTSDAAAFLGALESSGKLDVPFTIEAVYSGVEPEPPQVSYLIYLVLGGLGMLAFLGLG
MVAARKRRHEHGRLWLPEGFKTTDSKKKRREPVGEDSVGLKPMKNTSDISLMDDTHTEWGEDEPSDAKRF
RFDEQAVLDADDQTDNRQWTQQHLDAADLRIPSIAPTPPQGEIENDCLDVNVRGPDGFTPLMIASCSGGG
LETGNSEEEEDASANVINDFIYQGANLHNQTDRTGETALHLAARYARSDAAKRLLEASADANIQDNMGRT
PLHAAVAADAQGVFQILIRNRATDLDARMHDGTTPLILAARLAVEGMVEELINCHADVNAIDDFGKSALH
WAAAVNNVEAAIVLLKNGANKDMQNNKEETPLFLAAREGSYETAKVLLDHFANREITDHMDRLPRDIAQE
RMHHDIVRLMDEYNLVRSPPMHGGSLSTTLSPPLCSPNGFLGNMKQPQPQGQGQSKKARKPSTKGIGCKE
GKDMKVKKKNSQDGKPGNLLDSSAVLSPVDSLESPHGYVSDVASPPMMTSPFQQSPSVSLNHLQGMSDPH
LAVNHMVMPSKQELARMQFDPMPPRLTHLPVTVSSGQGAMNGQCDWLSRMHGNMSQPGQYNPMRNNSGGQ
GGLHQGGQHGMMTTTLHNGHPNSSLTQMMTYQGIQNTRMGPQSHILQQQAQQMQQMQNLQQLQQQQQQHQ
QQQQSIQLQHQNSNTANTQNFISGELSSPELQQGTGNSTMPIRTILPQETQIMPSSISQSMPSTQFLTPP
SQHSYSGPIDNTPNHQVQVPDHPFLTPSPGSPDQWSSSSPHSNMSDWSEGISSPPTSMQSQIAHIPEQFK

>XP_005473653_1 NOTCH1 Oreochromis niloticus
MHILFVKLTFLLSLIGVTRGLRCSKQAESCLNQGKCQTTVDGNEECKCRDGFLGNRCQFSDPCTASPCVN
GGVCHHTLSGNSVDFFCSCRPGFIGPRCQTVSPCTSIPCRNGGTCALDNLQSYKCHCPPGWLGKQCERAD
PCTSNPCANSGQCSVIEFQYICTCTPFFTGMTCTQDVNECDINPSPCKNGGVCINEVGNYRCQCPPEYIG
KHCESRYFPCNPSPCQNGGTCIQKGETSYECSCVPGFTGKNCSQNIDDCPNHECQNGGTCVDGVNTYNCQ
CKPEFTGQLCREDVDECQLMPNACQNGGTCHNTYGSYQCVCVNGWTGDDCSENIDDCASAACHQGSTCHD
RVASFYCECPPGRTGLLCQLDDACISNPCQKGSNCDTNPVTGNHFCTCPSGYVGASCDQDVDECSLGSNP
CEHAGKCINTRGSFQCKCQRGFVGPRCELDINECMSNPCLNEATCLDQIGKFQCICMPGYEGEFCQIDTN
ECASSPCLNNGECIDKTNAFHCQCPTGFSGNLCQIDIDECASTPCKNGAKCTDGPNKYTCECTEGYTGKH
CETDINECYSDPCHYGSCIDGLASFSCQCNPGFTGRLCETNINECLSQPCRYGGTCQDRENSYICVCPKG
TTGINCETNIDDCKSNPCDYGTCIDKINGYECACEPGYTGAMCNININECASNPCHNGGTCIDGINSFTC
QCPDGYHDTTCFSQVNECLSNPCIHGHCEDKINGYKCLCDSGWSGKNCDINNNECESNPCMNGGTCKDMT
SGYVCTCRMGFTGPNCQTNINECASNPCLNQGTCIDDVAGYKCNCILPYTGENCETLMAPCSSKPCKHGG
LCQESEDYLNFSCVCPEGWQGQTCEVDIKECVKNPCRNGATCQNTLGSYHCSCKPGFTGRNCENNIDDCK
PNPCSNGGLCNDEVNGFLCTCPAGFRGTRCEEDINECESNPCKNGANCTDCVNSYTCTCPLGFSGIHCEN
NTPDCTESSCFNGGTCVDGINAFTCLCPPGFTGSYCQHDINECDSKPCLNGGTCQDSYGTYKCTCPHGYT
GLNCQNLVRWCDSSPCKNGGTCWQTDTTYSCGCETGWTGLYCDVPSVSCEVAAKQRGVDVAHLCHNSGQC
LDAGNVHYCHCQVGYTGSYCEEQVDECTPNPCQNGATCTDFLGGYTCKCMPGYLGTNCSVEINECFSQPC
QNGGTCIDLINTYKCSCPRGTQGVHCEINMDDCNPFTDPVTKEPKCFNKGKCVDGVGGYHCICPPGYVGE
RCEGDVNECLSNPCDPRGTHSCIQLTNNYRCECRTGYTGQRCDTVFDGCKSKPCRNGGTCAVASNTPHGF
ICKCPPGFTGSTCEYDSQACGSLHCHNGGTCISGHKSPTCLCTPSFTGPECQYPTNSPCNSNPCYNGGTC
EYTSEEPYYHCDCPANFNGLRCHILDYSFPGGFGHNIPPPPVDVTCGIPQCEERKYNKHCDVSCNNHECG
WDNGDCSLNFNDPWKNCSAALQCWRYFNDGKCDSQCDNAGCLYDGFDCQNLEGQCNPLYDQYCKDHYADG
HCDQGCNNAECEWDGLDCASNMPEKLAVGQLVLVVHITPEHLLNNSFGFLRELSRVLRTNVVFKRDTKGE
MMVYPYYGNEHELKKYNVKRSVDSWSEVPGKVLNVVKRSLHDLAGDSKRVKRELDHLQIKGSIVHLEVDN
RQCFQQSTECFQSTRDAAAFLGALESSGKLDVPFTIEAVYSDVEQEPIEKYYLIYLVLGGLGMLAFLGLG
MVAARKRRHEHGRLWLPEGFKTTDSKKKRREPVGEDSVGLKPMKNTSDISLMDDTHTEWGEDEPSDAKRF
RFDEQAVLDADDQTDNRQWTQQHLDAADLRIPSIAPTPPQGEIENDCLDVNVRGPDGFTPLMIASCSGGG
LETGNSEEEEDASANVINDFIYQGANLHNQTDRTGETALHLAARYARSDAAKRLLEASADANIQDNMGRT
PLHAAVAADAQGVFQILIRNRATDLDARMHDGTTPLILAARLAVEGMVEELINCHADVNAIDDFGKSALH
WAAAVNNVEAAIVLLKNGANKDMQNNKEETPLFLAAREGSYETAKVLLDHFANREITDHMDRLPRDIAQE
RMHHDIVRLMDEYNLVRSPPMHGGSLSTTLSPPLCSPNGFLGNMKQPQPQGQGQSKKARKPSTKGIGCKE
GKDMKVKKKNSQDGKPGNLLDSSAVLSPVDSLESPHGYVSDVASPPMMTSPFQQSPSVSLNHLQGMSDPH
LAVNHMVMPSKQELARMQFDPMPPRLTHLPVTVSSGQGAMNGQCDWLSRMHGNMSQPGQYNPMRNNPGGQ
GGLHQGGQHGMMTTTLHNGHPNSSLTQMMTYQGIQNTRMGPQSHILQQQAQQMQQMQNLQQLQQQQQHQQ
QQQSIQLQHQNSNTANTQNFISGELSSPELQQGTGNSTMPIHTILPQETQIMPSSISQSMPSTQFLTPPS
QHSYSGPIDNTPNHQVQVPDHPFLTPSPGSPDQWSSSSPHSNMSDWSEGISSPPTSMQSQIAHIPEQFK

>XP_017267859_1 NOTCH1 Kryptolebias marmoratus
MSRIETLYNNQKAIKQRLLEQAPYIALTCDHWTSASNANYLGATAHFIDDNWCLHSFALTVSKSTERHYA
EACAQHIQAVTQEWNIEKKITTLGTDSARNLTAAARLLPYEHLPCTAHSLQRAITVSLADSGFDAVLTKC
RKIVGHFKHSPANARELNQQQVAHKQKEESLIQDVPTRWNSTLHMITRIQQNKSPIEATLSQQNSKIPLL
TEAELGKLKKLEELLEPCRCQDGYVGSRCQFHDPCNNLPCMNGGTCRAVSKGNTVDFNCTCRVGYTDRRC
MTPYSIICLSSPCRNGGTCEPEGLQTYKCRCPPGWTGKDCTKADPCASNPCANGGHCSSLDSIFVCKCTP
FFFGQTCKQDVNECVKNPLLCKNGGVCVNEVGGYRCQCPAEYTGKHCDTRYLPCNPSPCLNGGTCIQKGE
TSYECSCVPGFTGKNCNLNIDDCPGHECQNGGTCVDGVNTYNCQCKPEFTGQHCSDDVDECQLMPNACQN
GGTCHNTYGSYQCVCVNGWTGDDCSDNIDDCSSAACFQGSTCHDRVASFFCECPHGRTGLLCQLKDACIS
NPCQRGSNCDTNPITGNHFCNCPQGYVGPSCDQDVDECSLGSNPCEHAGKCMNTKGSFQCRCQLGYVGAR
CEVDINECMSYPCQNEATCLDQIGEFHCICMPGYEGKFCEIDIDECASGPCLNNGKCIDKINAFHCQCPT
GFTGNLCQIDIDECASTPCKNGAKCTDGPNKYTCECTEGYTGRHCETDINECYSNPCHYGSCVDGLASFS
CHCRPGFTGRLCETNIDECLSQPCRNGGTCQDRENAYICSCLKGTTGINCEINIDDCKSNSCDYGACIDK
INGYECACEPGYTGVMCNNNIDECAINPCHNGGTCIDGINSFTCICPDGYHDATCFSQVNECLSNPCIHG
HCEDKINGYKCLCDSGWSGKNCDINNNECESNPCMNGGTCKDMTSGYVCTCRMGFTGPNCQTNINECASN
PCLNQGTCIDDVAGYKCNCILPYTGENCEILMAPCSSKPCKHGGACQESEDYLSFSCACPEGWQGQTCEV
DIKECVKNPCLNGATCQNTLGSYHCGCKPGFTGRNCETNIDDCKPNPCSNGGLCKDQVNSFLCTCLPGFR
GPKCEEDINECESNPCRNGANCTDCVNSYTCTCPPGFSGIHCENNTPDCTESSCFNGGTCVDGINTFTCL
CPPGFTGSYCQHDINECDSKPCQNGGTCQDSYGTYKCTCPHGYTGLNCQNLVRWCDTSPCKNGGTCWQRG
TTYSCECKTGWTGLYCDVPSVSCEVAAKQRGVDVSQLCKNSGQCLDAGNVHYCHCQVGYSGSYCEEQVDE
CTPNPCQNGATCTDFLGGYTCKCMPGYLGTNCSVEINECSSQPCQNGGTCIDLINTYKCSCPRGTQGVHC
EINIDDCNPFTDPVTKEPKCFNKGKCVDGVGGYHCNCPAGYVGERCEGDVNECLSNPCDLRGTHSCIQLT
NNYRCECRTGYTGQRCDTVFDGCKSKPCRNGGTCSVASNTPHGFICKCPPGFTGSMCEYDSHACGSLHCL
NGGTCISGHNSPKCVCLPSFTGPECQFPANSPCNSNPCYNGGTCEYTAEAPFYHCICPTNFNGLRCHILD
YSFPGGFGQTIPPPTDVEVACEIPQCEKHKHNKYCDVLCNNHACGWDNGDCSLNFDDPWKNCSAALQCWR
YFNNGKCDSQCDNAGCLYDGFDCQNLEGQCNPLYDQYCKDHYADGHCDQGCNNAECEWDGLDCANNMPEK
LAVGQLVLVVHITPEQLLNNSFGFLRELSRVLRTNMIFRQDAKGKIMVYPYYGNEHELKKYNVKRSVDSW
SDIPGKVLNVVKRSLNDGAGGGRRTRRELDHLQIKGSIVHLEMDNRQCFQQSNECFQSTDDAAAFLGALE
SSGKLDVPFTIEAVYSGVELQPSDGLYPIYLVLGGVGILFFLGVGMVAARKRRHEHGRLWLPEGFKTTET
NKKKRREPVGEDSVGLKPLKNTSDMSLMDDTQNEWGEEESTDAKRFKQFDEQAVLDADDQTDHRQWTQQH
LDAADLRIPSIAPTPPQGEIENDCMDVNVRGPDGFTPLMIASCSGGGLETGNSEEEEDASANVINDFIYQ
GANLHNQTDRTGETALHLAARYARSDAAKRLLEASADANIQDNMGRTPLHAAVAADAQGVFQILIRNRAT
DLDARMHDGTTPLILAARLAVEGMVEELINCHADVNAIDDFGKSALHWAAAVNNVEAAIVLLKNGANKDM
QNNKEETPLFLAAREGSYETAKVLLDHFANREITDHMDRLPRDIAQERMHHDIVRLMDEYNLVRSPPMHG
GSLSTTLSPPLCSPSGFLGSMKQPQPQSQGQGKKNRKPSTKGIGCKDGKDVKVKKKNSQDGKSGNLLDSS
SVLSPVDSLESPHGYVSDVASPPMMTSPFQQSPSVALNHLQGMSDPHMAVNHMVMPNKQELARMQFDPLP
PRLTHLPVSGSAGQGAMNGQCDWLSRMHSNMSQSAQFNPMRNTPGGQGGLHQSGQHGLITTSLHNSSLSH
MMTYQGLQNPRLGAQTHMMQQQAQQLQQMQNLQQLQQQQQQQQQQSIQLQHQSSNASNNQNFISGELSSP
ELQQGTGSSNMPIHTILPQETQIMSSSISQSMPSTQFLTPPSQHSYSGPMDNTPSHQVQVPDHPFLTPSP
GSPDQWSSSSPHSNMSDWSEGISSPPTSMQSQIGHISEQFK

>XP_004549816_1 NOTCH1 Maylandia zebra
MYRFFVKLTFLIPAIAIAQGLKCSLPTEACLNGGRCEATPNGNGECKCPSDYIGSRCQYPNPCSPSPCRN
GGECRAVSHSNTFDFRCVCRLGFTDRLCLTPTNHACMSSPCRNGGTCHLIALNAYRCDCPPGWSGKTCQA
ANPCASNPCANGGLCSALESTYICKCPRAFTGQTCKQDVNECAQTPSPCLNGGVCVNEVGSYHCRCPQEY
TGQHCENPYLPCSPSPCQNGGTCVQKGDTAYDCSCLPGFTGHNCEINIDDCPGHSCQNGGVCVDGVNTYN
CRCPPHYTGQYCTENVDECELMPNACQNGGTCHDTHGGYHCVCVNGWTGDDCSENIDDCASAACHHGATC
HDRVASFFCECPHGRTGLLCHLDDACISNPCQKGSNCDTNPVNGKAICTCPPGYTGSACNLDIDECSLGA
NPCEHGGRCLNTKGSFQCKCLQGYEGPRCEMDVNECMSNPCHNDATCLDQIGGFHCICMPGYEGVFCHIN
TDECASQPCLNNGKCIDKINSFHCECPKGFSGSLCQVDVDECASTPCKNGAKCTDGPNKYTCECAEGYTG
QHCEIDINECYSNPCHYGTCRDGLASFTCQCRPGYTGRLCETNINECLSQPCKNGGICQDRENTYICSCP
QGTAGFNCEVNLDDCKSKPCDYGKCIDKINGYECACEPGYTGAMCNINIDDCAINPCHNGGTCVDGINSF
TCLCPEGYNDATCLSEVDECSSNPCIHGRCQDLLNGYKCTCDSGWSGQNCDINNNECESNPCMNGGTCKD
MTSGYHCTCRVGFTGPNCQTNINECASNPCLNQGTCIDDVAGYKCNCLLPYTGENCETLLAPCSSRPCKN
GGICKESEDYQSFSCICPEGWQGQTCEIDINECVKSPCRNGALCLNTMGGYQCKCQPGYSGQKCETDIDD
CKPNPCSNGGLCRDGINSFTCTCPPGFRGGRCEQDINECESNPCRNGANCTDCVNSYTCTCPPGFSGINC
EINTNDCTDSSCFNGGTCVDGINTFTCLCLPGFTGSYCQYDINECDSKPCLNGGTCLDSYGTYKCTCPHG
YTGINCQNLVRWCDSAPCKNGGSCWQQGASYTCQCQTGWTGLYCDIPSVSCEVAAKQQGVDVAHLCRNSG
QCLDAGNTHYCRCQAGYTGSYCQEQVDECSPNPCQNGATCTDYLGGYSCECVPGYHGVNCSKEINECQSQ
PCQNGGTCIDLINTYKCSCPRGTQGVHCEINLDDCNPFRDPLTNEPKCFNNGKCVDRIGGYQCVCPPGYV
GERCEGDVNECLSDPCDPRGSYNCIQLTNSYRCECRTGYTGQRCDKVFDGCKGRPCRNGGTCAVASNTPH
GFVCKCPPGFTGSTCEYDSRACGSLNCRNGGTCVSGHLSPRCLCPSTFTGPECQTPTDSLCISNPCYNGG
TCQITPDPPFFQCSCPSNFNGLLCHILDYSFVGGFGRDITPPPEVEMSCEIPQCDEFAGNHICNSVCNNH
ACGWDGGDCSLNFDDPWQNCSSALQCWRYFNDGKCDGQCNSPGCLYDGFDCQGQEGQCNPLYDQYCKDHY
ADGHCDQGCNNAECEWDGLDCANNMPEKLADGHLVLVVHIPPDELKNRSSAFLRELSSVLHTNVVFRRDA
KGEPMIFPYYGNEQDLVKHNVLKRSADGWPDWASMPASVLDQVKEGVSSIVSSRKRRELDPLQIKGSVVY
LEIDNRQCYQQSTECFQSATDVAAFLGALATSGNLNVPYIEAVTSVRPTPSDSELYPMYIIFLGLAALGF
ICLGVLVSRKRRREHGQLWFPEGFKASEPSKKKRSEPLGEDSVGLKPMKHSDMNLMDDNQNEWEDEDPEC
KRFRFEEQAMLDLGDHTDHRKWTQQHLDAADLRIESIAPTPPQGDIENGCMDVNVRGPDGFTPLMIASCS
GGGLENGNSEEEEDPSAEIISDFIYQGANLHNQTDRTGETALHLAARYARSDAAKRLLESSADANVQDNM
GRTPLHAAVAADAQGVFQILIRNRATDLDARMHDGTTPLILAARLAVEGMVEELINCHADANATDESGKS
ALHWAAAVNNVEAAVVLLKNGANKDMQDNKEETPLFLAAREGSYETAKVLLEHFANREITDHLDQLPRDI
AQERMHHDIVRLLDEYNVVRSPGLHSAPLSTSTLSPPLCSPNDYLSNLKPNVSGKKIRKPSSGGKGGKDN
GKDNRLKKKKSVDGKSNLLDTSGVLSPVDSLESPHGYLSDVASPPMASPFQQSPPMSLNHLQGNGDSHPG
QMNMGKDLSCMAFDPNPPRLSHLPVSSPNSQGAASIGGSRGGQCDWVSRMHSSIGQQGSFTQPPQITHNM
MGPLHGVSTATLSQIMGYQNLQTSHLGSSAHMMQQAHSRQLQHQNSNNTTATQSLNQSFPTVELNGSDMQ
QNNCSGRTMPIHTVMPQETQILGTQFLTPPSQHSYSGPMDNTPSHQLQVPDHPFLTPSPGSPDQWSSSSP
HSNMSDWSEGISSPPTSIHSQMNLIPDQFK

>XP_024130454_1 NOTCH1 Oryzias melastigma
MHILSVKLTFLLSLLGLTRGLRCSMPTESCLNQGKCEATPDGNGECKCQHGFVGSRCQFHDPCNNLPCAN
GGTCRAVSKGNTVDFNCTCKLGFTDRRCMTPINIACFSSPCRNEGTCEPEGLQGYRCRCPPGFAGEDCSK
ADPCASNPCANGGRCSLFESFFICTCTPFFSGQTCKQDINECDINPPLCKNGGLCINEVGGYRCQCPPEY
IGKHCETRYLPCNPSPCLNGGTCIQKGETNYECSCVPGFTGKNCNSNINDCPGHECQNGGTCVDGVNTYN
CQCKPEFTGQLCMDDVDECQLMPNACQNGGTCHNTYGGYQCVCVNGWTGDDCSKNIDDCANAACYKGSTC
HDRVASFYCECPPGRTGLLCQLDDACISNPCQKGSNCDTNPVTGNHFCTCPSGYFGPSCDKDVDECSLGP
NPCEHAGKCLNTKGSFQCKCQRGYVGPRCELDVNECISNPCKNEATCLDQIGDFQCICMPGYEGEFCEIN
TDECANGPCFNSGKCIDKINGFHCECPTGFTGTLCQTDIDECASTPCKNGAKCTDGPNKYTCECTEGYAG
QHCETEINECSSDPCHYGTCKDGLASFSCDCAAGYTGRLCETNINECLSQPCRNGGTCQDRANAYICSCP
KGTEGINCEINIDDCKNNLCKNGTCIDKINGYECACEPGFTGTMCNIDIDECAVNPCRNGGTCIDGINSF
TCKCPDGYQDPTCFSQVNECLSNPCIHGHCEDKINGYECLCDSGWSGKNCDINNNECESNPCMNGGTCKD
MTSGYVCTCRMGFTGPNCQTNINECASNPCLNQGTCIDDVAGYKCNCVLPYTGEHCETLMAPCNSKPCKH
GGVCRESDDYLSFSCACPEGWQGQTCEVDIKECVKNPCLNGATCQNTLGSYQCSCKPGFTGRNCEANIDD
CKPNPCNNGGRCQDEVNNFLCTCLLGFRGTTCEEDINECESNPCKNGANCTDCVNSYTCTCPAGFSGINC
ENNTPDCTESSCFNGGTCVDGINAFTCLCPPGFTGNYCQHDINECDSKPCMNGGTCQDSYGTYKCSCPHG
YTGLNCQNLVNWCDSSPCKNGGSCWQRVTAYSCECETGWTGLYCDVPSVSCEVAAKQRGVDISQLCQNSG
QCLDAGNVHYCHCQAGYTGSYCEEQVDECTPNPCQNGATCTDFLGGYSCKCLPGFLGTNCSVEINECFSQ
PCQNGGTCIDLIDTYKCSCPRGTQGEHCEVNFDDCSPFTDPFTKEPKCFNQGKCVDRVGGYHCICPSGYV
GERCEGDVNECLSNPCDPRGTHSCIQLTNNYRCECRTGYTGQRCDKVFDGCKSRPCRNGGTCAVASNTPH
GFICKCPPGFTGSTCEYDSQTCGSLHCRNGGTCISGHKSPKCLCPPSFTGPDCQHPTDSPCNSNPCYNGG
TCQHTAEAPYFHCVCPSKFNGLLCHILDNGFQGGVGSSVPTLPEVTVSCGIPQCEAYKHNKYCNTICNNH
ECGWDNGDCSLNFDDPWKNCSASLQCWRYFNDGKCDSQCDNAGCLYDGFDCQNLEGQCNPLYDQYCRDHY
ADNHCDQGCNNAECEWDGLDCAKNLPEKLAVGRLVLVVHISPDHLLNKSSTFLRELSRVLRTNVLFRKDS
NGEIMVYPYYGDEHELKKYNVKRSVDSWSEVPAKVLNVMKRSLYGAVGSSRRAKRELDHLQIKGSIVHLE
MDNRQCFQQSSECFQSTTDAAAFLGALESSGKLDVPFTIEAVYSNVEPKNAQGLYPIYLVLGGVGILALL
GVGMVAARKRRHEQGRLWLPEGFKTTESSKKKRREPVGEDSVGLKPLKNSDISLMDDMPTEWGEDEPTDA
TRFKQFEEQAVLDTDDQTDHRQWTQQHLDAADLRIPSIAPTPPQGEIENDCMDVNVRGPDGFTPLMIASC
SGGGLETGNSEEEEDASANVINDFIYQGANLHNQTDRTGETALHLAARYARSDAAKRLLEASADANIQDN
MGRTPLHAAVAADAQGVFQILIRNRATDLDARMHDGTTPLILAARLAAEGMVEELINCHADVNAIDDFGK
SALHWAAAVNNVEAAIVLLKNGANKDMQNNKEETPLFLAAREGSYETAKVLLEHFANREITDHMDRLPRD
IAQDRMHHDIVRLMDEYNMVRSPPMHGGALSTTLSPPLCSPNGFLSSMKQPQPQSQKKARKPSAKAIGCK
DGKDMKVKKKNSQDGKSVNLLDSSAVLSPVDSLESPHGYVSDVASPPMMTSPFQQSPSVSLNHLQGMSDP
HLAVGHMVMPNKQELARMQFDPLPPRLTHLPVPGSGGQGSMNGQCDWLSRMHSGMSQTGQFNPMRGGHQG
AQHGMMTTALHNGHPASSLTQMMTYQGIQGTRLGPPVHMMQQQQIQQLQNLQQLQLQHQNSNTTNSQNFI
SGELSSPELQPGSGSSSIPIHTILPQESQILPSSISQSMPSTQFLTPPSQHSYSGPMDNTPNHQVQVPDN
PFLTPSPGSPDQWSSSSPHSNMSDWSEGISSPATSMQSQMGHLPEQFK

>XP_023813964_1 NOTCH1 Oryzias latipes
MHILSVKITFLLSLLGLSRGLRCSMPTESCLNQGRCEATPDGNGECKCRDGYVGSRCQFHDPCNNSPCAN
GGTCRAVSKGNTVDFNCTCKLGFTDRRCMTPINTACFSSPCRNEGTCEPEGLQGYRCRCPPGLAGEDCSK
ADPCASNPCANGGRCSLFESFFICTCTPFFSGQTCKQDINECDIQPPLCKNGGLCINEVGGYRCQCPAEY
NGKHCETRYLPCNPSPCLNGGTCIQKGETSYECSCVPGFTGKNCSSNINDCPGHECQNGGTCVDGVNTYN
CQCKPEFTGQLCMDDVDECQLMPNACQNGGTCHNTYGSYQCVCVNGWTGNDCSKNIDDCADAACYKGSTC
HDRVASFYCECPKGRTGLLCQLDDACISNPCQKGSNCDTNPITGNHFCTCPPGYFGPSCDKDVDECSLGP
NPCEHAGKCLNTKGSFQCKCQRGYVGPRCEMDVNECISNPCKNEATCLDQIGDFQCICMPGYEGEFCEIN
TDECANGPCLNSGKCIDKINGFHCECPTGFTGSLCQTDIDECASTPCKNGAKCTDGPNKYTCECTEGYAG
QHCETEINECSSDPCHYGTCKDGLASFSCDCTPGYTGRLCETNINECLSLPCRNGGTCQDRPNAYICSCP
KGTGGINCEINIDDCKNNLCKNGTCIDRINGYECACEPGYTGTMCNIDIDECAANPCRNGGTCIDGINAF
TCKCPDGYQDPTCFSQVNECLSNPCIHGHCEDKINGYKCLCDSGWSGKNCDINNNECESNPCMNGGTCKD
MTSGYVCTCRMGFTGPNCQTNINECASNPCLNQGTCIDDVAGYKCNCVLPYTGENCETLMAPCHSKPCKH
GGVCRESEDYLSFSCACPEGWQGQTCEVDIKECVKNPCLNGATCQNTLGSYHCSCKPGFTGRNCEANMDD
CKPNPCNNGGLCKDEVNDFLCTCLLGFRGTTCEEDINECESSPCKNGANCTDCVNSYTCTCPAGFSGINC
ENNTPDCTESSCFNGGTCVDGINAFTCLCPPGFTGNYCQHDINECDSKPCMNGGTCQDSYGTYKCTCPHG
YTGLNCQDLVNWCNSSPCKNGGSCSQSGTTYRCNCETGWTGLYCDVPSVSCEVAAKQRGVDITQLCRNAG
RCLDAGNVHRCHCQAGYTGSYCEEQVDECTPNPCQNGATCTDFLGGYSCKCLPGFLGTNCSVEINECFSQ
PCQNGGTCIDLIDTYKCSCPRGTQGVHCEVNVDDCSPFTDPLTKEPKCFNKGKCVDRVGGYHCICPSGYV
GERCEGDVNECLSNPCDPRGTLSCIQLTNNYRCECRAGYTGQRCDTVFDGCKSRPCRNGGTCAVASNTPH
GFICRCPPGFTGSTCEYDSQTCGSLRCRNGGTCISGHKSPKCLCPPSFTGPECRHPTDSACNSNPCYNGG
TCELTPEAPYYRCICPFKFNGLLCHILDNGFPGGVGSSVPTLPEVTASCGIPQCEAYKHNKYCNTVCNNH
ECGWDNGDCSLNFDDPWKNCSASLQCWRYFNDGKCDSQCDNAGCLYDGFDCQNLEGQCNPLYDQYCRDHY
ADNHCDQGCNNAECEWDGLDCAKNLPEKLAVGRLVLVVHIRPEQLLNTSSTFLRELSRVLRTNVLFRRDS
NGEVMVYPYYGDEHELKKYNVKRSVDSWMEAPAEVLDVMKRSLYGAVGSSRRTKRELDHLQIKGSVVHLE
MDNRQCFQQSSECFQSTTDAAAFLGALESSGKLDVPFTIEAVYSNVEPKNAQGLYPIYLVLAGVAVLAFL
GVGMVAARKRRHEHGRLWLPEGFKTTETSKKKRREPVGEDSVGLKPLKNSHISLMDDVPTEWGEDEPTDV
KHFKQFDEQAALDADDQTDHRQWTQQHLDAADLRVPSIAPTPPQGEIENDCMDVNVRGPDGFTPLMIASC
SGGGLETGNSEEEEDASANVINDFIYQGANLHNQTDRTGETALHLAARYARSDAAKRLLEASADANIQDN
MGRTPLHAAVAADAQGVFQILIRNRATDLDARMHDGTTPLILAARLAAEGMVEELINCHADVNAIDDFGK
SALHWAAAVNNVEAAIVLLKNGANKDMQNNKEETPLFLAAREGSYETAKVLLEHFANREITDHMDRLPRD
IAQDRMHHDIVRLMDEYNVVRSPPMHGGSLSTTLSPPLCSPNGFLSSMKQPQPQSQGQGKKARKPSAKGI
GCKDSKDMKVKKKISQDGKSVNLLDSSAVLSPVDSLESPHGYVSDVASPPMMTSPFQQSPSVTLNHLQGM
SDPHLAVGHMVMPNKQELARMQFDPLPPRLTHLPVPGSGGQGSMNGQCDWLSRMHGAMSQTGQFNPMRGG
PHQGAQHGMMTTSLHNGHPGSSLSQMMTYQGIQSTRLGPPVHMMQQQQIQQLQNLQQLQQQNLQLQHQNS
NTTNSQNFISGDLTSPELQPGSGSSSIPIHTILPQENQIMPSSINQSMPSTQFLTPPSQHSYSGPMDNTP
NHQVQVPDNPFLTPSPGSPDQWSSSSPHSNMSDWSEGISSPATSMQSQMGHLPEQFK

>XP_023648048_1 NOTCH1 Paramormyrops kingsleyae
MHYLSVKLALLLSLTALSRGLRCSLPTETCLNGGRCEATPDGNGECKCPDSFVGSRCQFPNPCIYSPCKN
GGSCRALVRDNTADFACSCRLGFSDRLCLTPTHNACVSAPCRNGGTCDLVSLKEYRCRCPPGWSGKQCQQ
ADPCASNPCANGGQCIPFESHYICTCTPFFTGQTCKQDVNECALSPSPCKNGGMCINQVGSYHCNCPQEY
TGMHCEAPYLPCSPSPCHNGGTCVQKGDSTYECTCLPGFTSQNCEHNIDDCLEHRCQNGGTCVDGVNTYN
CQCRPEWTGQFCTEDVDECQLMPNACQNGGTCHNTHGSYHCVCVNGWTGDDCSENIDDCANAACYSGATC
HDRVASFFCECPHGRTGLLCHLDDACISNPCQRGSNCDTNPVNGKAICTCPLGYFGSACDQDVDECSLGA
NPCEHAGKCLNTKGSFQCRCLQGYSGPRCEMDVNECMSNPCRNDATCLDQIGGFHCICMPGYEGVFCEIN
TDECSSTPCLNNGRCVDRINGFHCECPKGFSGNLCEVDFDECASTPCKNGAKCTDGPNKYTCECAEGYTG
VHCETDINECYSDPCHYGTCKDGLASFTCYCRPGYVGRLCETNINECLSQPCQNGGTCQDQENGYVCTCP
KGTTGQNCEVNLDDCKSRPCDYGTCIDKIDGYECVCEPGYAGTMCNINIDDCAPNPCHNGGTCLDEINGF
TCVCPEGYHDAMCLSQINECISNPCIHGYCEDEAKGYKCICHSGWSGQNCDINKDECESNPCVNGGTCKD
MTGGYVCTCRVGFSGPNCQTNINECASNPCLNQGTCIDDVAGYKCNCLLPYTGENCESLLAPCNPKPCKN
GGMCQTSEDYERFSCVCPDGWQGQTCEVDINECVKSPCRNGATCQNTLGGYRCSCRAGFTGRNCETDIDD
CKPNPCRNGGFCRDEVDGFTCTCLPGFRGLKCEEDINECDSNPCKNGANCTDCVNSYTCTCPAGFSGIHC
ENNTPDCTESSCFNGGTCVDGINAFTCLCPPGFMGSYCQHDINECDSRPCLNGGTCQDTYGTYKCTCAHG
YTGLNCQNLVRWCDSSPCKNTGTCWQTGTSYSCECQSGWTGLYCDVPSVSCEVAAKRQGVDVTHLCRNSG
QCLDAGNTHYCRCQAGYTGSYCEEQVDECLPNPCQNGATCTDYLGGYSCECVPGYHGANCSKEINECLSH
PCQNGGTCIDLINTYKCSCPRGTQGVHCEINVDDCTPFVEPLTREPKCFNNGKCVDRVGGYSCVCPPGYV
GERCEGDVNECLSNPCDPRGTQNCIQLTNNYHCECRTGYTGQRCDTVFDGCQTKPCRNGGTCAVASNTPR
GFICKCPPGYSGSTCENDARSCGSLRCRNGGTCVSGQKSPKCLCPAGFTGPECQHATEGPCSSSPCYNGG
TCEPVAEAPFYRCVCPANFNGLLCHILDYTFGGGFGRDITPPPEISVSCEVTQCEGRRGNEICDSLCNNH
ACGWDGGDCSLNFDDPWQNCSAALQCWRYFNDGKCDEQCDNAGCLYDGFDCQDTEGQCNPLYDQYCKDHY
ADGHCDQGCNNAECEWDGLDCADNVPEKLADGSLVLVVHIAPERLRNDSAAFLRELSRVIHTNVVFRRDA
RGNPMIFPYYGSEHELRRHKIKRSTNGWGPRAPAVSGRGATLGARRRRELDQMQIKGSVVYLEIDNRQCY
LQSDDCFQSATDVAAFLGALASSGHLNVPYIIEAVTSENKTPASSELYPVYVVLAAVVLLAFLGVGMMVS
RKRQREHGQLWFPEGFKTTEPNKKKRREPVGEDSVGLKPLKNSLDVSLMDDNLNEWEDEAMSDTKRFRFE
AAMLDLDDQTDHRQWTQQHLDAADLRNPSMAPTPPQGEMENDCMDVNVRGPDGFTPLMIASCSGGGLETG
NSEEEEDASANVISDFIYQGANLHNQTDRTGETALHLAARYARSDAAKRLLEASADANVQDNMGRTPLHA
AVAADAQGVFQILIRNRATDLDARMHDGTTPLILAARLAVEGMVEELINCHADVNAIDDFGKSALHWAAA
VNNVDAAVVLLKNGANKDMQNNKEETPLFLAAREGSYETAKVLLEHFANREIADHVDRLPRDIAQERMHH
DIVRLLDEHSLVRSPAMHSGPMSATLSPALCSPNDYLGGSMKTSSQGKKARKPGAKGVCGKDSKDMKARK
KKIQDGKCSLLDSSAVLSPVDSLESPHGYMSDVASPPMMNSPFQQSPMSLSHLQGMPDIGVSHPVMAGKQ
DLAQMQFDLVPPRLSHLPVSSPSSSGSMTMAMGGAGGAMNSQCDWLSRMHAGLSQQAVFNSMRGAGGGQH
GMVPPLRGDRPTTTLSPMMGYQGMQNSHLTTQTHLMQVQQMAPVQQNLQQLQQSLQLQHQNSNTATGGHI
ISQNFISSDLSSSDLQPVSGSSLPVHTILPQEAQMLPSSLGQTMASTQFLTPPSQHSYSTPMDNTPSHQI
QVPDHPFLTPSPGSPDQWSSSSPHSNMSDWSEGISSPPTSMQSQIGLVPDQFK

>XP_023135190_1 NOTCH1 Amphiprion ocellaris
MHILFVKLTFLLSLIGLTRGLGCSMPTESCLNQGTCEASPDGNRECKCRDGFVGSRCQFHDPCTNSPCMN
GGTCRAVSRGNTVDFSCTCRAGYTDRRCMTPVIGACVSAPCRNGGTCEPDGVLAYRCRCPPGWSGKMCHQ
ADPCASNPCANGGQCSTFETHYICNCTPFFSGKTCKQDVNECDANPSPCKNGGVCINEVGGYRCQCPQEF
TGKHCESRYLPCNPSPCHNGGTCIQKGDTSYECSCVPGFTGKNCNHNIDDCPGHECQNGGTCVDGVNTYN
CQCKPEFTGQLCTEDVDECQLMPNACQNGGTCHNTFGSYQCVCVNGWTGNDCSDNIDDCASAACHHGSTC
HDRVASFYCECPHGRTGLLCQLDDACISNPCQKGSNCDTNPVTGNHFCTCPSGYFGASCDQDVDECSLGS
NPCEHAGKCINTKGSFQCKCQRGYVGPRCELDINECMSNPCLNEATCLDQIGDFHCICMPGYEGEFCEID
TDECTSSPCLNNGKCIDKINAFYCQCPTGFTGHLCQIDIDECASTPCKNGAKCTDGPNKYTCECTEGYSG
RHCETDINECYSDPCHYGTCIDGLASFSCHCKPGFTGRLCETNINECLSQPCRNGGTCQDRENAYICSCP
KGTTGINCEINIDDCKSNPCDYGTCIDKINGYECTCEPGYTGTMCNINIDECAINPCHNGGTCIDGINSF
TCVCPDGYHDGTCFSQVNECLSNPCIHGHCEDKINGYKCLCDSGWSGKNCDINNNECESNPCMNGGTCKD
MTSGYVCTCRMGFTGPNCQTNINECASNPCLNQGTCIDDVAGYKCNCVLPYTGENCETIMAPCSSKPCKH
GGVCQESEDYLSFSCVCPEGWQGQTCEVDIKECVKNPCRNGATCLNTLGSYRCGCKPGFTGRNCETNIDD
CKPNPCSNGGLCKDEVNGFLCTCLPGFRGTKCEEDINECESNPCKNGANCTDCVNSYTCTCPPGFSGIHC
ENNTPDCTESSCFNGGTCVDGINTFTCLCPPGFTGSYCQHDINECDSKPCLNGGTCQDSYGTYKCTCPHG
YTGLNCQNLVRWCDSSPCKNGGTCWQRGTTYSCECETGWTGLYCDVPSVSCEVAAKQRGVDVAHLCRNSG
QCLDAGNVHYCHCQVGYTGSYCEEQVDECTPNPCQNGATCTDFLGGYTCKCMPGFLGTNCSVEINECFSQ
PCQNGGTCIDLINTYKCSCPRGTQGVHCEINIDDCNPFTDPVTKEPKCFNKGECVDGVGGYHCICSAGYV
GERCEGDVNECLSNPCDPRGTHSCIQLTNNYRCECRTGYTGQRCDTIFDGCKGKPCRNGGTCAVASNTPH
GFICKCPPGFTGSTCEYDSQACGSLHCRNGGTCISGHKSPKCLCTPSFTGPECQYPTDSPCNSNPCYNGG
TCEYTSEAPFYRCVCPANFNGLRCHILDYSFQGGLGEEIAPPTEVEKACEIPQCEERSHNKYCDVLCNNH
ACGWDNGDCSLNFNDPWKNCSAALQCWRYFNDGKCDSQCDNAGCLYDGFDCQNLEGQCNPLYDQYCKDHY
ADGHCDQGCNNAECEWDGLDCANNMPEKLAVGQLVLVVHITPEQLLNNSFGFLRELSRVLRTNVIFSKDA
KGEMMVYPYYGNEHELKKYNVKRSVDSWSEVPGKVLNVVRRSLYDGAGGRTKRELDHLQIKGSIVHLEVD
NRQCFQQSTECFQSTNDAAAFLGALESSGKLDLPFPVEAVFSGMDPQPSQELYPIYLVLGSVGILAFLGV
GMVAARKRRHEHGRLWLPEGFKTTETSKKKRREPVGEDSVGLKPLKNTSDISLMDDAQNEWGDDEPSDAK
RFRFDEQAILEVDDQTDHRQWTQQHLDAADLRIPSIAPTPPQGEIENDCMDVNVRGPDGFTPLMIASCSG
GGLETGNSEEEEDASANVINDFIYQGANLHNQTDRTGETALHLAARYARSDAAKRLLEASADANIQDNMG
RTPLHAAVAADAQGVFQILIRNRATDLDARMHDGTTPLILAARLAVEGMVEELINCHADVNAIDDFGKSA
LHWAAAVNNIEAAIVLLKNGANKDMQNNKEETPLFLAAREGSYETAKVLLDHFANREITDHMDRLPRDIA
QERMHHDIVRLMDEYNLVRSPPMHGGSLSTTLSPPLCSPNGFLGSMKQPQPQGQGQGKKARKPSTKGIGC
KDGKDMKVKKKNSQDGKSGNLLDSSAVLSPVDSLESPHGYVSDVASPPMMTSPFQQSPSVSLNHLQGMSD
PHLAVNHMVMPNKQELARMQFDPLPPRLTHLPVSGSGGQGAMNGQCDWLSRMHGSMSQAGQFNPLRGAPG
GQGGLHQGGQHGMMATSLHNGHPTAGLSQMMTYPRLGPQPHIMQQQAQQMQQIQNLQQLQQQQQQQQSIQ
LQHQNSNSTNSQNFISGELSSPELQQGTGSSSMPIHTVLPQETQIMSSSISQSMPSTQFLTPPSQHSYSG
PMDNTPNHQVQVPDHPFLTPSPGSPDQWSSSSPHSNMSDWSEGISSPPTSMQSQIGHIPEQFK

>SBP60888_1 NOTCH1 Nothobranchius furzeri
CQNGGTCHDTHGSYHCVCVNGWTGDDCSENIDDCASAACYQGATCHDRVASFFCECPHGRTGLLCHLDDA
CISNPCQKGSNCDTNPVNGKAICTCPPGYAGSACNLDIDECSLGANPCEHGGRCLNTKGSFQCKCLQGYD
GPRCEMDINECMSNPCHNDATCLDQIGGFQCICMPGYEGVFCHINADECASQPCLNNGKCIDKINSFHCE
CSKGFSGSLCQVDIDECASTPCKNGAKCTDGPNKYMCECAEGYTGQHCEIDINECYSDPCHYGTCKDGLA
SFTCYCHPGYTGRLCETNINECLSQPCKNGGTCQDRENSYICSCPKGTAGINCEVNLDDCKSKPCDFGRC
IDKINGYECACEPGYTGTMCNINIDDCAINPCHNGGTCVDGINSFTCLCPEGYNDATCLSQVDECASNPC
IHGQCQDLINGYKCTCESGWSGQNCDINNNECESNPCMNGGTCKDMTSGYHCTCRVGFTGPNCQTNINEC
ASNPCLNQGTCIDDVAGYKCNCQLPYTGENCETLLAPCSPRPCKNGGICKEAEDYQSFSCICPEGWQGQT
CEIDINECVKHPCRNSALCLNTMGGYQCKCKPGYSGKKCETDIDDCKPNPCSNGGLCHDGINSFMCTCLP
GFHGSRCEQDINECESNPCKNGANCTDCVNSYTCTCPPGFSGINCEINTNDCTDSSCFNGGTCMDGINTF
TCLCLTGFTGSYCQYDINECDSKPCLNGGTCLDSYGTYKCTCPHGYTGVNCQNLVRWCDSSPCKNGGSCW
QQGASYTCQCQTGWTGLYCDIPSVSCEVAAKQQGVEVSQLCRNSGQCLDAGNTHYCRCQAGYTGSYCQEQ
VDECSPNPCQNGATCTDYLGGYSCECVPGYHGRNCSKDINECQSQPCQNGGTCIDLINTYKCSCPRGTQG
VHCEINLDDCNPPIDPFTKEPKCFNNGKCVDRIGGYQCVCPPGYVGERCEGDVNECLSDPCDPRGSYNCI
QLTNSYRCECRTGYTGQRCDKVFDGCKGRPCRNGGTCAVASNTPHGFICRCPPGFTGSSCEYDSRSCGSL
NCKNGGTCVSGHLGPRCLCPSTFTGPECLTPTDSLCISNPCYNGGTCQITPDAPFFQCSCPSNFNGLLCH
ILDYSFIGGFGRDITPPPKVEVSCEIPQCDEWAGNQICDSLCNNHACGWDGGDCSLNFDDPWQNCSTALQ
CWRYFNNGKCDGQCNSPGCLYDGFDCQGQEGQCNPLYDQYCKDHYADGHCDQGCNNAECEWDGLDCANNM
PEKLADGHLVLVVHITPEHLKNRSSSFLRELSSVLHTNVVFRRDAKGEPMIFPYYGNEQDLVKHNVLKRS
ADGWPEWTSVPASVLDQVKESVSSMVSPRKRRELDPVQVKGSIVYLEIDNRQCYQQSTECFQSAADVAAF
LGALATSGNLNVPYIEAVTSVRPTPPGTELYPMYVVFLGLAALGFICLGIVVSRKRRREHGQLWFPEGFK
VSEPSKKKRREPLGEDSVGLKPMKNSDISLMDDNQNEWGDDDADCRRFKFEEQSMLDLSDHTDQRKWTQQ
HLDAADLRIASIAPTPPQGEIENDCMDVNVRGPDGFTPLMIASCSGGGLETGNSEEEEDPSAEIISDFIY
QGANLHNQTDRTGETALHLAARYARSDAAKRLLESSADANVQDNMGRTPLHAAVAADAQGVFQILIRNRA
TDLDARMHDGTTPLILAARLAVDGMVEELINCHADANATDDTGKSALHWASAVNNVEAAVVLLKNGANKD
MQDNKEETPLFLAAREGSYETAKVLLEHFANREITDHLDQLPRDIAQERMHHDIVRLLDEYNVVRSPGLH
SAPLNTSTLSPPLCSPNDYLSNLKPAPSVKKSRKSSSSGKGGKDGGKDIRVKKKKSLDGKSNLLDTTSVL
SPVESLESPHGYLSDVASPPMASPFQQSPMSLNHLQGNGDSLTGQINLGKDMTCMSFDPPRLSHLPVSSP
NAQGTTSIGGGRGGQCDWIPRMHPGVGQQGSFTQGPSIAHSMMGALHGVSTATLSQIMGYQNLQNSHLGS
SAHLMQQARSRQLKHQNSNSTTAGQSLNQSFPTVELNGSDMQPNSSTGRSVPIHTIMPQETQMLGTQFLT
PPSQHSYTGPMDNTPNHQLQVPDHPFLTPSPGSPDQWSSSSPHSNMSDWSEGISSPPTSIHSQINLIPEK
FK

>XP_022621014_1 NOTCH1 Seriola dumerili
MHIFFVKLTFLLSLIGLTRGLRCSTLAEVCLNQGRCEATPDGNEECKCREGYLGSRCQFHDPCTSSPCVN
GGTCQATIRGNKVDFSCTCRLGYTDRHCVTPISNVCMSSPCRNGGTCELESLQTFKCRCPPGWSGNQCQL
ANPCASNPCANGGQCSSIDFQYICTCTPFFTGQTCKQDVNECDATPSPCKNGGGCINEVGGYRCQCPQEY
TGKHCESRYMPCVPSPCHNGGTCIQKGETNYECSCVPGFTGKNCNYNIDDCPGHECHNGGTCVDGVNTYN
CQCRPEFTGQICTEDVDECQLMPNACQNGGTCHNTFGSYQCVCVNGWTGDDCSENIDDCASAACHSGSTC
HDRVASFFCECPHGRTGLLCQLDDACISNPCQKGSNCDTNPVSGNHFCTCPSGYFGASCDQDVDECALGS
NPCEHAGKCINTKGSFQCKCQRGYVGARCELDVNECMSNPCMNEATCLDQIGDFHCICMPGYEGEFCEID
TDECANSPCLNNGKCIDKINSFHCQCPTGFTGNLCQIDIDECASTPCKNGAKCTDGPNKYTCECTEGYSG
RHCETDIDECYSDPCHYGTCIDGLASFSCHCHPGYTGRLCETNINECLSQPCRNGGTCQDRENAYICSCP
KGTTGINCEINIDDCKSNPCDYGTCIDKINGYECACEPGYTGTMCNINIDECAINPCHNGGTCIDGINSF
TCVCPEGYHDATCFSQVNECLSNPCIHGHCEDKINGYKCLCDSGWSGKNCDINNNECESNPCMNGGTCKD
MTSGYVCTCRMGFTGPNCQTNINECASNPCLNQGTCIDDVAGYKCNCVLPYTGENCETLMAPCSSKPCKH
GGVCQESDDYQSFSCVCPEGWQGQTCEVDIKECVKNPCRNGATCQNTLGSYRCGCKPGFTGRNCETNVDD
CKPNPCSNGGLCKDEVNGFLCTCLPGFRGTKCEEDINECESNPCKNGANCTDCVNSYTCTCPPGFSGIHC
ENNTPDCTESSCFNGGTCVDGINTFTCLCPAGFTGSYCQHDINECDSKPCLNGGTCQDSYGTYKCTCLHG
YTGLNCQNLVRWCDSSPCKNGGTCWQRGTTYSCECETGWTGLYCDVPSVSCEVAAKQRGVVVADLCHNSG
QCLDAGNVHYCHCQVGYTGSYCEDQVDECTPNPCQNGATCTDFLGGYTCKCMPGYVGTNCSDEINECFSQ
PCQNGGTCIDLINTYKCSCPRGTQGVHCEINIDDCNPFTDPVTNEPKCFNKGKCVDRVGGYHCICPAGYV
GERCEGDVNECLSNPCDPRGTHSCIQLTNNYRCECRTGYTGQRCDTVFDGCKGKPCRNGGTCAVASNTPH
GFICKCPPGFTGSTCEYDAQACGNLHCRNGGTCISGPKSPKCLCAPSFTGPECQYPAESPCNSNPCYNSG
TCEYTSEAPYYHCVCPANFIGLRCHILDQGDGLTPPTEAEVTCKIPECEHLKQNKFCDVVCNNHACGWDN
GDCSLNFNDPWKNCSNSLQCWRYFNDGKCDSQCNNAGCLYDGFDCQNLEVQCNPLYDQYCKDHYADGHCD
QGCNNAECEWDGLDCANNMPEKLAVGQLVVVVFIMPKQLLSNSSSFLRELSRVLRTNVIFRKNGKGEMMV
YPYYGSEHELKKYNVKRSVDTWSEVPGKVLNVVKRSLYDVTGGSRRVRRELDHLQIKGSIVHLEVDNRQC
FQQSTECFQSTNDAAAFLGALASSGKLDVPYEIKAVYSDVNKNISPTLYPIYLVLGGVAILAFLGVGMVA
ARKRRHEHGRLWLPEGFKTTETSKKKRREPVGEDSVGLKPLKNTSDISLMDDTQNEWGDDEPSDAKRFRQ
FDEQAILEADDQTDHRQWTQQHLDAADLRIPSIAPTPPQGEIENDCMDVNVRGPDGFTPLMIASCSGGGL
ETGNSEEEEDASANVINDFIYQGANLHNQTDRTGETALHLAARYARSDAAKRLLEASADANIQDNMGRTP
LHAAVAADAQGVFQILIRNRATDLDARMHDGTTPLILAARLAVEGMVEELINCHADVNAIDDFGKSALHW
AAAVNNVEAAIVLLKNGANKDMQNNKEETPLFLAAREGSYETAKVLLDHFANREITDHMDRLPRDIAQER
MHHDIVRLMDEYNLVRSPPMHGGSLSTTLSPPLCSPNGYLGSMKQPQPQGQGQGKKARKPSTKGIGCKDG
KDMKLKKKNSQDGKSGNLLDSSAVLSPVDSLESPHGYVSDVASPPMMTSPFQQSPSVSLNHLQGMSDPHL
AVNHMVMPNKQELARMQFDPLPPRLTHLPVSGSSGQGAMNGQCDWLSRMHGNMSQSGQFNPMRGGPGGQG
GLHQGGQHGMMASLHNSHPTTSLSQMMTYQGIQSTRLGPQPHIMQQQAQQMQQMQNLQQLQQQQQQQQSI
QLQHQNSNNTNSQNFISGELSSPELQQGTGNSSIPIHTILPQETQIMPSSINQSMPSTQFLTPPSQHSYS
GPMDNTPNHQVQVPDHPFLTPSPGSPDQWSSSSPHSNMSDWSEGISSPPTSMQSQIGHIPEQFK

>SBR00818_1 NOTCH1 Nothobranchius kuhntae
WQGQTCEIDINECVKHPCRNSALCLNTMGGYQCKCKPGYSGKKCFSGINCEINTNDCTDSSCFNGGTCMD
GINTFTCLCLTGFTGSYCQYDINECDSKPCLNGGTCLDSYGTYKCTCPHGYTGVNCQNLVRWCDSSPCKN
GGSCWQQGASYTCQCQTGWTGLYCDIPSVSCEVAAKQQGVEVSQLCRNSGQCLDAGNTHYCRCQAGYTGS
YCQEQVDECSPNPCQNGATCTDYLGGYSCECVPGYHGRNCSKDINECQSQPCQNGGTCIDLINTYKCSCP
RGTQGVHCEINLDDCNPPIDPFTKEPKCFNNGKCVDRIGGYQCVCPPGYVGERCEGDVNECLSDPCDPRG
SYNCIQLTNSYRCECRTGYTGQRCDKVFDGCKGRPCRNGGTCAVASNTPHGFICRCPPGFTGSSCEYDSR
SCGSLNCQNGGTCVSGHLGPRCLCPSTFTGPECLTPTDSLCISNPCYNGGTCQITPDAPFFQCSCPSNFN
GLLCHILDYSFIGGFGRDITPPPKVEVSCEIPQCDEWAGNQICDSLCNNHACGWDGGDCSLNFDDPWQNC
STALQCWRYFNNGKCDGQCNSPGCLYDGFDCQGQEGQCNPLYDQYCKDHYADGHCDQGCNNAECEWDGLD
CANNMPEKLADGHLVLVVHITPEHLKNRSSSFLRELSSVLHTNVVFRRDAKGEPMIFPYYGNEQDLVKHN
VLKRSADGWPEWTSVPASVLDQVKESVSSMVSPRKRRELDPVQVKGSIVYLEIDNRQCYQQSTECFQSAA
DVAAFLGALATSGNLNVPYIEAVTSVRPTPPGTELYPMYVVFLGLAALGFICLGIVVSRKRRREHGQLWF
PEGFKVSEPSKKKRREPLGEDSVGLKPMKNSDISLMDDNQNEWGDDDADCRRFKFEEQSMLDLSDHTDQR
KWTQQHLDAADLRIASIAPTPPQGEIENDCMDVNVRGPDGFTPLMIASCSGGGLETGNSEEEEDPSAEII
SDFIYQGANLHNQTDRTGETALHLAARYARSDAAKRLLESSADANVQDNMGRTPLHAAVAADAQGVFQIL
IRNRATDLDARMHDGTTPLILAARLAVDGMVEELINCHADANATDDTGKSALHWASAVNNVEAAVVLLKN
GANKDMQDNKEETPLFLAAREGSYETAKVLLEHFANREITDHLDQLPRDIAQERMHHDIVRLLDEYNVVR
SPGLHSAPLNTSTLSPPLCSPNDYLSNLKPAPSIKKSRKSSSSGKGGKDGGKDIRVKKKKSLDGKSNLLD
TTSVLSPVESLESPHGYLSDVASPPMASPFQQSPMSLNHLQGNGDSLTGQINLGKDMTCMSFDPPRLSHL
PVSSPNAQGTTSIGGGRGGQCDWIPRMHPGVGQQGSFTQGPSIAHSMMGALHGVSTATLSQIMGYQNLQN
SHLGSSAHLMQQARSRQLKHQNSNSTTAGQSLNQSFPTVELNGSDMQPNSSTGRSVPIHTIMPQETQMLG
TQFLTPPSQHSYTGPMDNTPNHQLQVPDHPFLTPSPGSPDQWSSSSPHSNMSDWSEGISSPPTSIHSQIN
LIPEKFK

>SBQ64095_1 NOTCH1 Nothobranchius korthausae
CRNGGECHAVSHGNTFDFRCICRLGYTDRLCLTPNNHACMNAPCRNGGTCELTSLNVFRCRCPPGWSGKT
CETPNPCASNPCANGGQCSALESTYKCTCPLNFQGQTCKQDVNECAQIHSPCLNGGSCVNEVGSYHCRCP
LEFTGQHCETPYLPCSPSPCQNGGTCVQRGETIYDCSCLPGFTGQHCEHNIDDCPGHNCQNSGVCVDGVN
TYNCQCPPHYTGQYCTENVDECELMPNACQNGGTCHDTHGSYHCVCVNGWTGDDCSENIDDCASAACYQG
ATCHDRVASFFCECPHGRTGLLCHLDDACISNPCQKGSNCDTNPVNGKAICTCPPGYAGSACNLDIDECS
LGANPCEHGGRCLNTKGSFQCKCLQGYDGPRCEMDINECMSNPCHNDATCLDQIGGFQCLCMPGYEGVFC
HINADECASQPCLNNGKCIDKINSFHCECSKGFSGSLCQVDIDECASTPCKNGAKCTDGPNKYMCECAEG
YTGQHCEIDINECYSDPCHYGTCKDGLASFTCYCHPGYTGRLCETNINECLSQPCKNGGTCQDRENSYIC
SCPKGTAGINCEVNLDDCKSKPCDFGRCIDKINGYECACEPGYTGTMCNINIDDCAINPCHNGGTCVDGI
NSFTCLCPEGYNDATCLSQVDECASNPCIHGRCQDLINGYKCTCESGWSGQNCDINNNECESNPCMNGGT
CKDMTSGYHCTCRVGFTGPNCQTNINECASNPCLNQGTCIDDVAGYKCNCQLPYTGENCETLLAPCSPRP
CKNGGICKEAEDYQSFSCICPEGWQGQTCEIDINECVKHPCRNSAMCLNTMGGYQCKCKPGYSGKKCETD
IDDCKPNPCSNGGLCRDGINSFMCTCLPGFRGSRCEQDINECESNPCKNGANCTDCVNSYTCTCPPGFSG
INCEINTNDCTDSSCFNGGTCMDGINTFTCLCLTGFTGSYCQYDINECDSKPCLNGGTCLDSYGTYKCTC
PHGYTGVNCQNLVRWCDSSPCKNGGSCWQQGASYTCQCQTGWTGLYCDIPSVSCEVAAKQQGVEVSQLCR
NSGQCLDAGNTHYCRCQAGYTGSYCQEQVDECSPNPCQNGATCTDYLGGYSCECVPGYHGRNCSKDINEC
QSQPCQNGGTCIDLINTYKCSCPRGTQGVHCEINLDDCNPPIDPFTKEPKCFNNGKCVDRIGGYQCVCPP
GYVGERCEGDVNECLSDPCDPRGSYNCIQLTNSYRCECRTGYTGQRCDKVFDGCKGRPCRNGGTCAVASN
TPHGFICRCPPGFTGSSCEYDSRSCGSLNCKNGGTCVSGHLGPRCLCPSTFTGPECLTPTDSLCISNPCY
NGGTCQITPDAPFFQCSCPSNFNGLLCHILDYSFNGGFGRDITPPPKVEVSCEIPQCDEWAGNQICDSLC
NNHACGWDGGDCSLNFDDPWQNCSTALQCWRYFNNGKCDGQCNSPGCLYDGFDCQGQEGQCNPLYDQYCK
DHYADGHCDQGCNNAECEWDGLDCANNMPEKLADGHLVLVVHITPEHLKNRSSSFLRELSSVLHTNVVFR
RDAKGEPMIFPYYGNEQDLVKHNVLKRSADGWPEWTSVPVSVLDQVKESVSSMVSPRKRRELDPVQVKGS
IVYLEIDNRQCYQQSTECFQSAADVAAFLGALATSGNLNVPYIEAVTSVRPTPPGTELYPMYVVFLGLAA
LGFICLGIVVSRKRRREHGQLWFPEGFKVSEPSKKKRREPLGEDSVGLKPMKNSDISLMDDNQNEWGDDD
ADCRRFKFEEQSMLDLRDHTDQRKWTQQHLDAADLRIASIAPTPPQGEIENDCMDVNVRGPDGFTPLMIA
SCSGGGLETGNSEEEEDPSAEIISDFIYQGANLHNQTDRTGETALHLAARYARSDAAKRLLESSADANVQ
DNMGRTPLHAAVAADAQGVFQILIRNRATDLDARMHDGTTPLILAARLAVDGMVEELINCHADANATDDT
GKSALHWASAVNNVEAAVVLLKNGANKDMQDNKEETPLFLAAREGSYETAKVLLEHFANREITDHLDQLP
RDIAQERMHHDIVRLLDEYNVVRSPGLHSVPLNTSTLSPPLCSPNDYLSNLKPAPSVKKSRKPSSSGKGG
KDGGKDIRVKKKKSLDGKSNLLDTTSVLSPVESLESPHGYLSDVASPPMASPFQQSPMSLNHLQGNGDSL
TGQINLGKDMTCMPFDPPRLSHLPVSSPNAQGTTSIGGGRGGQCDWIPRMHPGVGQQGSFTQGPSIAHSM
MGALHGVSTATLSQIMGYQNLQNSHLGSSAHLMQQARSRQLKHQNSNSTTAGQSLNQSFPTVELNGSDMQ
PNSSTGRSVPIHTIMPQETQMLGTQFLTPPSQHSYTGPMDNTPNHQLQVPDHPFLTPSPGSPDQWSSSSP
HSNMSDWSEGISSPPTSIHSQINLIPEKFK

>SBP07501_1 NOTCH1 Iconisemion striatum
PEGWQGQTCEIDINECVKHPCRNGALCLNTMGGYQCKCKPGYSGQKCETDIDDCKPNPCSNGGLCRDGIN
SFTCTCLPGFRGSRCEQDINECESNPCKNGANCTDCVNSYTCTCPPGFSGINCEINTNDCTDSSCFNGGT
CMDGINTFTCMCLTGFTGSYCQYDINECDSKPCLNGGTCLDGYGTYKCSCPHGYTGLNCQNLVRWCDSSP
CKNGGSCWQQGASYTCQCQTGWTGLYCDIPSVSCEVAAKQQGVEVSQLCRNSGQCLDAGNTHYCHCQAGY
TGSYCQEQVDECSPNPCQNGATCTDYLGGYSCECVPGYHGRNCSKDINECQSQPCQNGGTCIDLINTYKC
SCPRGTQGVHCEINLDDCNPPIDPFTKEPKCFNNGKCVDRIGGYQCVCPPGYVGERCEGDVNECLSDPCD
PRGSYNCIQLTNSYRCECRTGYTGQRCDKVFDGCKGRPCRNGGTCAVASNTPHGFICRCPPGFTGSSCEY
DSRSCGSLNCKNGGTCVSGHLGPRCLCPSTFTGPECLTPTDSLCISNPCYNGGTCQITPDAPFFQCSCPS
NFNGLLCHILDYSFIGGFGRDITPPPKVEVSCEIPQCDEWAGNQICDSLCNNHACGWDGGDCSLNFDDPW
QNCSTALQCWRYFNNGKCDGQCNSPGCLYDGFDCQGQEGQCNPLYDQYCKDHYADGHCDQGCNNAECEWD
GLDCANNMPEKLADGHLVLVIHITPEHLKNRSSSFLRELSSVLHTNVVFRRDAKGEPMIFPYYGNEQDLV
KHNVLKRSADGWPEWTSVPVSVLDQVKESVSSMVSSRKRRELDPVQVKGSIVYLEIDNRQCYQQSSECFQ
SAADVAAFLGALATSGNLNVPYIEAVTSVRPTPSGTELYPMYVVFLGLAALGFICLGVVVSRKRRREHGQ
LWFPEGFKVSEPSKKKRREPLGEDSVGLKPMKNSDINLMDDNQNEWGDDDADCRRFRFEEQSMLDLSDHT
DQRKWTQQHLDAADLRIASIAPTPPQGEIENDCMDVNVRGPDGFTPLMIASCSGGGLETGNSEEEEDPSA
EIISDFIYQGANLHNQTDRTGETALHLAARYARSDAAKRLLESSADANVQDNMGRTPLHAAVSADAQGVF
QILIRNRATDLDARMHDGTTPLILAARLAVDGMVDELINCHADANATDDSGKSALHWAAAVNNVEAAVVL
LKNGANKDMQDNKEETPLFLAAREGSYETAKVLLEHFANREITDHLDQLPRDIAQERMHHDIVRLLDEYN
VVRSPGLHSAPLNTSTLSPPLCSPNDYLSNLKPAPSVKKSRKPSSGGKGGKDGGKDIRVKKKKSLDGKSN
LLDTTSVLSPVDSLESPHGYLSDVASPPMASPFQQSPPMSLNHLQGNGDSHTGQMNMGKDMTCISFDPPR
LSHLPVSNPNTQGTTSIGGGRGGQCDWIPRMHPGVGQQGSFTQGPSIAHSMMGALHGVSTATLSQIMGYQ
NLQTSHLGSSAHMMQQARSRQLQHQNSNSTTAGQSLNQSFPTVELNGSDMQQNSSTGRSVPIHTVMPQET
QMLGTQFLTPPSQHSYTGPMDNTPNHQLQVPDHPFLTPSPGSPDQWSSSSPHSNMSDWSEGISSPPTSIH
SQINLIPDKFK

>SBP70894_1 NOTCH1 Nothobranchius kadleci
NECDSKPCLNGGTCLDSYGTYKCTCPHGYTGVNCQNLVRWCDSSPCKNGGSCWQQGASYTCQCQTGWTGL
YCDIPSVSCEVAAKQQGVEVSQLCRNSGQCLDAGNTHYCRCQAGYTGSYCQEQVDECSPNPCQNGATCTD
YLGGYSCECVPGYHGRNCSKDINECQSQPCQNGGTCIDLINTYKCSCPRGTQGVHCEINLDDCNPPIDPF
TKEPKCFNNGKCVDRIGGYQCVCPPGYVGERCEGDVNECLSDPCDPRGSYNCIQLTNSYRCECRTGYTGQ
RCDKVFDGCKGRPCRNGGTCAVASNTPHGFICRCPPGFTGSSCEYDSRSCGSLNCKNGGTCVSGHLGPRC
LCPSTFTGPECLTPTDSLCISNPCYNGGTCQITPDAPFFQCSCPSNFNGLLCHILDYSFIGGFGRDITPP
PKVEVSCEIPQCDEWAGNQICDSLCNNHACGWDGGDCSLNFDDPWQNCSTALQCWRYFNNGKCDGQCNSP
GCLYDGFDCQGQEGQCNPLYDQYCKDHYADGHCDQGCNNAECEWDGLDCANNMPEKLADGHLVLVVHITP
EHLKNRSSSFLRELSSVLHTNVVFRRDAKGEPMIFPYYGNEQDLVKHNVLKRSADGWPEWTSVPASVLDQ
VKESVSSMVSPRKRRELDPVQVKGSIVYLEIDNRQCYQQSTECFQSAADVAAFLGALATSGNLNVPYIEA
VTSVRPTPPGTELYPMYVVFLGLAALGFICLGIVVSRKRRREHGQLWFPEGFKVSEPSKKKRREPLGEDS
VGLKPMKNSDISLMDDNQNEWGDDDADCRRFKFEEQSMLDLSDHTDQRKWTQQHLDAADLRIASIAPTPP
QGEIENDCMDVNVRGPDGFTPLMIASCSGGGLETGNSEEEEDPSAEIISDFIYQGANLHNQTDRTGETAL
HLAARYARSDAAKRLLESSADANVQDNMGRTPLHAAVAADAQGVFQILIRNRATDLDARMHDGTTPLILA
ARLAVDGMVEELINCHADANATDDTGKSALHWASAVNNVEAAVVLLKNGANKDMQDNKEETPLFLAAREG
SYETAKVLLEHFANREITDHLDQLPRDIAQERMHHDIVRLLDEYNVVRSPGLHSAPLNTSTLSPPLCSPN
DYLSNLKPAPSVKKSRKSSSSGKGGKDGGKDIRVKKKKSLDGKSNLLDTTSVLSPVESLESPHGYLSDVA
SPPMASPFQQSPMSLNHLQGNGDSLTGQINLGKDMTCMSFDPPRLSHLPVSSPNAQGTTSIGGGRGGQCD
WIPRMHPGVGQQGSFTQGPSIAHSMMGALHGVSTATLSQIMGYQNLQNSHLGSSAHLMQQARSRQLKHQN
SNSTTAGQSLNQSFPTVELNGSDMQPNSSTGRSVPIHTIMPQETQMLGTQFLTPPSQHSYTGPMDNTPNH
QLQVPDHPFLTPSPGSPDQWSSSSPHSNMSDWSEGISSPPTSIHSQINLIPEKFK

>SBR89244_1 NOTCH1 Nothobranchius rachovii
YKCSCPRGTQGVHCEINLDDCNPPIDPFTKEPKCFNNGKCVDRIGGYQCVCPPGYVGERCEGDVNECLSD
PCDPRGSYNCIQLTNSYRCECRTGYTGQRCDKVFDGCKGRPCRNGGTCAVASNTPHGFICRCPPGFTGSS
CEYDSRSCGSLNCKNGGTCVSGHLGPRCLCPSTFTGPECLTPTDSLCISNPCYNGGTCQITPDAPFFQCS
CPSNFNGLLCHILDYSFIGGFGRDITPPPKVEVSCEIPQCDEWAGNQICDSLCNNHACGWDGGDCSLNFD
DPWQNCSTALQCWRYFNNGKCDGQCNSPGCLYDGFDCQGQEGQCNPLYDQYCKDHYADGHCDQGCNNAEC
EWDGLDCANNMPEKLADGHLVLVVHITPEHLKNRSSSFLRELSSVLHTNVVFRRDAKGEPMIFPYYGNEQ
DLVKHNVLKRSADGWPEWTSVPVSVLDQVKESVSSMVSPRKRRELDPVQVKGSIVYLEIDNRQCYQQSTE
CFQSAADVAAFLGALATSGNLNVPYIEAVTSVRPTPSGTELYPMYVVFLGLAALGFICLGIVVSRKRRRE
HGQLWFPEGFKVSEPSKKKRREPLGEDSVGLKPMKNSDISLMDDNQNEWGDDDADCRRFKFEEQSMLDLS
DHTDQRKWTQQHLDAADLRIASIAPTPPQGEIENDCMDVNVRGPDGFTPLMIASCSGGGLETGNSEEEED
PSAEIISDFIYQGANLHNQTDRTGETALHLAARYARSDAAKRLLESSADANVQDNMGRTPLHAAVAADAQ
GVFQILIRNRATDLDARMHDGTTPLILAARLAVDGMVEELINCHADANATDDTGKSALHWASAVNNVEAA
VVLLKNGANKDMQDNKEETPLFLAAREGSYETAKVLLEHFANREITDHLDQLPRDIAQERMHHDIVRLLD
EYNVVRSPGLHSAPLNTSTLSPPLCSPNDYLSNLKPAPSVKKSRKSSSSGKGGKDGGKDIRVKKKKSLDG
KSNLLDTTSVLSPVESLESPHGYLSDVASPPMASPFQQSPMSLNHLQGNGDSLTGQINLGKDMTCMSFDP
PRLSHLPVSSPNAQATTSIGGGRGGQCDWIPRMHPGVGQQGSFTQGPSIAHSMMGALHGVSTATLSQIMG
YQNLQNSHLGSSAHLMQQARSRQLKHQNSNSTTAGQSLNQSFPTVELNGSDMQPNSSTGRSVPIHTIMPQ
ETQMLGTQFLTPPSQHSYTGPMDNTPNHQLQVPDHPFLTPSPGSPDQWSSSSPHSNMSDWSEGISSPPTS
IHSQINLIPEKFK

>SBR95351_1 NOTCH1 Nothobranchius pienaari
CLTPTDSLCISNPCYNGGTCQITPDAPFFQCSCPSNFNGLLCHILDYSFIGGFGRDITPPPKVEVSCEIP
QCDEWAGNQICDSLCNNHACGWDGGDCSLNFDDPWQNCSTALQCWRYFNNGKCDGQCNSPGCLYDGFDCQ
GQEGQCNPLYDQYCKDHYADGHCDQGCNNAECEWDGLDCANNMPEKLADGHLVLVVHITPEHLKNRSSSF
LRELSSVLHTNVVFRRDAKGEPMIFPYYGNEQDLVKHNVLKRSADGWPEWTSVPVSVLDQVKESVSSMVS
PRKRRELDPVQVKGSIVYLEIDNRQCYQQSTECFQSAADVAAFLGALATSGNLNVPYIEAVTSVRPTPPG
TELYPMYVVFLGLAALGFICLGIVVSRKRRREHGQLWFPEGFKVSEPSKKKRREPLGEDSVGLKPMKNSD
ISLMDDNQNEWGDDDADCRRFKFEEQSMLDLSDHTDQRKWTQQHLDAADLRIASIAPTPPQGEIENDCMD
VNVRGPDGFTPLMIASCSGGGLETGNSEEEEDPSAEIISDFIYQGANLHNQTDRTGETALHLAARYARSD
AAKRLLESSADANVQDNMGRTPLHAAVAADAQGVFQILIRNRATDLDARMHDGTTPLILAARLAVDGMVE
ELINCHADANATDDTGKSALHWASAVNNVEAAVVLLKNGANKDMQDNKEETPLFLAAREGSYETAKVLLE
HFANREITDHLDQLPRDIAQERMHHDIVRLLDEYNVVRSPGLHSAPLNTSTLSPPLCSPNDYLSNLKPAP
SVKKSRKSSSSGKGGKDGGKDIRVKKKKSLDGKSNLLDTTSVLSPVESLESPHGYLSDVASPPMASPFQQ
SPMSLNHLQGNGDSLTGQINLGKDMTCMSFDPPRLSHLPVSSPNAQGTTSIGGGRGGQCDWIPRMHPGVG
QQGSFTQGPSIAHSMMGALHGVSTATLSQIMGYQNLQNSHLGSSAHLMQQARSRQLKHQNSNSTTAGQSL
NQSFPTVELNGSDMQPNSSTGRSVPIHTIMPQETQMLGTQFLTPPSQHSYTGPMDNTPNHQLQVPDHPFL
TPSPGSPDQWSSSSPHSNMSDWSEGISSPPTSIHSQINLIPEKFK

>ASV45857_1 NOTCH1 Polyodon spathula
EGFKVTEPSKKKRREPVGEDSVGLKPLKIASDLSLMDDNQNEWGDEEPSDTKRFRFEEQAMLNLDDQSDH
RQWTQQHLDAADIRIPSIAPTPPQGEIDIDCMDVNVRGPDGFTPLMIASCSGGGLETGNSEEEEDASANV
ISDFIYQGAILHNQTDRTGETALHLAARYARSDAAKRLLEASADANTQDNMGRTPLHAAVAADAQGVFQI
LIRNRATDLDARMHDGTTPLILAARLAVEGMVEELINCHADVDAIDDFGKSALHWAAAVNNVEAAIVLLK
NGANKDMQNNKEETPLFLAAREG

>XP_012733906_2 NOTCH1 Fundulus heteroclitus
MHIFLLVKLTFLLSLIGIARGLRCSMPTESCLNQGRCEATPDGNGECKCRDGYVGSRCQFHDPCNNTPCM
NGGTCRAVSKGNTVDFNCTCRVGYTDRRCTTAVNIACLSSPCRNGGTCEPDGLQRYRCRCPPGWTGKDCA
TADPCASNPCANGGRCTSVESTFICTCTPFFFGQTCKQDVNECDANPPRCKNGGTCINEVGSYRCQCPPE
YTGKHCESRYLPCNPSPCLNGGTCIQTGETSYECSCVPGFSGKNCNQNIDDCPGHECQNGGTCVDGVNTY
NCQCKPEFTGQLCLDDVDECQLMPNACLNGGTCHNTFGSYQCVCVNGWTGDDCSENIDDCASAACYPGST
CHDRVASFSCECPHGRTGLLCQLKDACISNPCKKDSSCDTNPLNGHPICTCPSGYLGPSCDTDIDECSLG
SNPCEHAGKCINTKGSFQCKCLRGYVGTRCELDINECKSNPCKNEATCLDQIGDFQCICMPGYEGEFCEI
DTNECANSPCLNSGKCIDKINAFVCECPTGFTGNLCQIDIDECASTPCKNGAKCTDGPNKYTCECTEGYT
GRHCETDVDECASNPCHYGSCVDGLASFGCSCNPGFTGRLCETNINECLSQPCRNGGTCVDRENAYICSC
PKGTTGINCEVNIDDCKGNLCHYGTCIDKINHYECVCEPGYTGTMCNINIDECAINPCHNGGTCIDDVNG
FTCVCPDGYHDPTCFSQVNECLSNPCIHGHCEDKINGYKCLCDSGWSGKNCDINNNECESNPCMNGGTCK
DMTSGYVCTCRVGFTGPNCQTNINECASNPCLNQGSCIDDVAGYKCNCVLPYTGENCETLMAPCSSKPCK
HGGQCQESEDYLSFSCICPEGWQGQTCEVDIKECVKNPCRNGATCQNTLGSYRCSCKPGFAGRNCESNID
DCKPNPCSNGGLCKDEVNSFLCTCLPGFRGPKCEEDINECESNPCRNGANCTDCVNSYTCTCPAGFSGIH
CENNTPDCTESSCFNGGTCVDGINTFTCLCPPGFTGSYCQHDINECDSKPCQNGGTCLDSYGTYKCTCPH
GYTGLNCQNLVHWCDTSPCKNGGSCWQRGTTYSCQCETGWTGLYCDVPSVSCEVAAKQRGVAVSQLCQNA
GQCLDAGNVHYCHCQVGYTGSYCEEQVDECSPNPCQNGATCSDFLGGYSCKCLPGYMGPNCSTEINECSS
QPCQNGGTCIDLINTYKCSCPRGTQGVHCEINVDDCNPSTHPDTKEPKCFNNGRCVDGVGGYHCICPAGY
VGERCEGDVNECLSNPCDPRGTHSCIQLTNNYRCECRTGYTGQRCDQVFNGCKGKPCRNGGSCAVASNTP
HGFICKCPSGFTGSTCEYDSQACGSLQCRNGGTCISGHNGPKCVCLPSFTGPECQYPTDSPCHSSPCYNG
GTCQYAAEAPFYQCVCPANFNGLRCHILDYGFRGGHGQTIPPPTDVEVACGIPQCEEHKHNKFCDVLCNN
HACGWDNGDCSLNFDDPWKNCSAALQCWRYFNDGKCDAQCDNAGCLYDGFDCQTLEGQCNPLYDQYCKDH
YADGHCDQGCNNAECEWDGLDCASTPEKIAVGQLVVVVHITPEHLLNNSFGFLRELSRVLRTNVIFRKDP
KGETMVYPFYGSEHELTKYKVKRSLDSWSEMPEKVLNVVKRSLHEVVGGGGREKRELDHLQIKGSIVHLE
MDNRQCIQQSNECFQSTDDAAAFLGALESSGKLDVPFTIEAVYSGVDLQPADGLYAIYLVLGGVGILAFL
GVGMVAARKRRHEHGRLWLPEGFKTTETSKKKRREPVGEDSVGLKPLKNTSDISLMDDNPSEWAEDEPVD
VKRFKLEEQAVLDADDQTDHRQWTQQHLDAADLRIPSIAPTPPQGEIENDCMDVNVRGPDGFTPLMIASC
SGGGLETGNSEEEEDASANVINDFIYQGANLHNQTDRTGETALHLAARYARSDAAKRLLEASADANIQDN
MGRTPLHAAVAADAQGVFQILIRNRATDLDARMHDGTTPLILAARLAVEGMVEELINCHADVNAIDDFGK
SALHWAAAVNNVEAAIVLLKNGANKDMQNNKEETPLFLAAREGSYETAKVLLDHFANREITDHMDRLPRD
IAQERMHHDIVRLMDEYNLVRSPPMHGGSLSTTLSPPLCSPSGFLGSMKQPPPQGQGQGKKARKPSHKGI
GCKDGKDMKLKKKNSQDGKSGTLLDSSAVLSPVDSLESPHGYVSDVASPPMMASPFQQSPSVSLNHLQGM
SDPHLAVNHMVMPNKQELARMQFDPLPPRLTHLPVSGSAGQGPMNGQCDWLSRMHSSMSQAGQFNPMRGA
PGGQGSLHQGGQHGRMAASLHNGHPNSGLSQMMTYQGMQGTRLGPQSHMMQQQAQQIQQMQNLQQLQQQQ
QQQSIQLQHPNSNSASGQNFISGDLSSPELQQGTGNSSMPMHTILPQETQIMSSSISQSMPSTQFLTPPS
QHSYSGPIDNTPNHQVQVPDHPFLTPSPGSPDQWSSSSPHSNMSDWSEGISSPPTSMQSQIGHISEQFK

>XP_020476775_1 NOTCH1 Monopterus albus
MYRFFVKLTFLIPAIVISQGLKCSIPNESCLNGGRCEATPNGNGECKCPSDYVGNRCQYPSPCSPSPCRN
GGECRPVSHGNTFEFRCVCRLGFTDQLCLTPTNHACMSSPCRNGGTCDLITLTTYRCRCPPGWSGKTCQL
ANPCASNPCANGGQCSAFDSNYICTCPPTFHGQTCKQDVNECAQTPSPCLNGGACVNEVGAYHCRCPQEY
TGQHCETPYMPCSPSPCQNGGTCIQKGDTTYDCSCLPGFTGQHCEHNIDDCPGHNCQNGGVCVDGVNTYN
CQCPPHYTGQYCTENVDECELMPNACQNGGTCHDTHGSYHCVCVNGWTGDDCNENIDDCASAACYHGATC
HDRVASFFCECPHGRTGLLCHLDDACISNPCQKGSNCDTNPVNGKAICTCPPGYTGSACNLDIDECSLGA
NPCEHGGRCLNTKGSFQCKCLQGYEGPRCEMDVNECMSNPCHNDATCLDQIGGFHCICMPGYEGMFCHIN
TDECASQPCLNNGKCIDKINSFHCECPRGFSGSLCQVDIDECASTPCKNGAKCTDGPNKYTCECAEGYTG
QHCETDINECYSDPCHYGTCKDGLASFTCYCRPGYTGRLCETNINECLSQPCKNGGTCQDRENTYICSCP
KGTAGFNCEVNLDDCKSKPCDYGRCIDKINGYECACEPGYTGAMCNINIDECAINPCHNGGTCIDGINSF
TCLCPEGYMDATCLSQVDECGSNPCIHGRCQDLINGYKCTCDSGWSGPNCDINNNECESNPCMNGGTCKD
MTSGYHCTCRAGFTGPNCQTNINECASNPCLNQGTCIDDVAGYKCNCLLPYTGENCETLLAPCSPRPCKN
GGICKESEDYQSFSCSCPEGWQGQTCEIDINECVKSPCRNGAICQNTMGGYHCKCQPGFTGQKCETDTDD
CKPNPCSNGGLCHDGINSFTCTCLPGFRGSRCEQDINECESNPCRNGANCTDCVNSYTCTCPPGFSGINC
EINTNDCTDSSCFNGGTCVDGINVFTCLCLPGFTGSYCQYDINECDSKPCLNGGSCLDSYGTYKCTCPHG
YTGVNCQNLVRWCDSSPCKNGGSCWQQGASYTCQCQSGWTGIYCDIPSVSCEVAAKQQGVEVAHLCRNSG
QCLDAGNTHYCRCQAGYTGSYCQEQVDECSPNPCQNGAICTDYLGGYSCECVPGYHGVNCSKEINECHSQ
PCQNGGTCIDLINTYKCSCPRGTQGVHCEINLDDCNPSNDPLTNEPKCFNNGKCVDRIGGYQCVCPPGYV
GERCEGDVNECLSDPCDPRGSYNCIQLTNSYRCECRTGYTGQRCDKVFDGCKGRPCRNGGTCAVASNTPH
GFICKCPSGFTGSSCEYDSRLCGSLNCRNGGTCVSGHLSPRCLCPPAFTGPECQTPTDSLCISNPCYNGG
TCQITSNAPFFQCSCPSNFNGLLCHILDYSFAGGFGRDITPPPEVEVSCEIPQCDEWAGNHICDSLCNNH
ACGWDGGDCSLNFDDPWQNCSAALQCWRYFNDGKCDGQCNSPGCLYDGFDCQGQEGQCNPLYDQYCKDHY
ADGHCDQGCNNAECEWDGLDCANNMPEKLADGQLVLVVHIPPEQLKNHSSAFLRELSSVLHTNVVFRRDA
KGEPMIFPYYGNEQDLVRHNMLKRSADGWPEWASMPADVLGQVRESVSAMVSPRKRRELDPVQVKGSVVY
LEIDNRQCYQQSTECFQSATDVAAFLGALASSGNLNVPYIEAVTSVRPTPPSSEPYLMYVVFLGLAALGF
ICLGVLVSRKRRREHGQLWFPEGFKVSEPSKKKRREPLGEDSVGLKPMKNSDINLMDDNQNEWGDDDPDC
RHFRFEEQAMLDLSDHTDHRKWTQQHLDAADLRIASIAPTPPQGEIENDCMDVNVRGPDGFTPLMIASCS
GGGLETGNSEEEEDPSAEIISDFIYQGANLHNQTDRTGETALHLAARYARSDAAKCLLESSADANVQDNM
GRTPLHAAVAADAQGVFQILIRNRATDLDARMHDGTTPLILAARLAVEGMVEELINCHADANATDDSGKS
ALHWASAVNNVEAVTVLLKNGANKDLQDNKEETPLFLAAREGSYETAKVLLEHFANREITNHLDQLPRDI
AQERMHHDIVRLLDEYNIVRSPGLHSTPLSTLSLSPPLCSPNDYLSNLKPTLSAKKVRKHSSGGKGGKDG
GKDNRVKKKKTLDGKSNLLDTSAVLSPVDSLESPHGYLSDVASPPMTSPFQQSPPISLNHLQGNADSHMG
QMSMGKDMGCMSFDPNPPRLSHLPVSRPSSQGTTSIGGSRGGQCDWVSRMHPGVGQQGSFTQAPPISHNI
MGPLHGVSTATLSQIMGYQNLQTSHLSSSAHMMQQAHSRQLQHQNSNSTTASQSLNQSFPNVELNGSDMQ
QNNGSGHSMPIHTIMPQETQILSTQFLTPPSQHSYSGPIDNTPNHQLQVPDHPFLTPSPGSPDQWSSSSP
HSNMSDWSEGISSPPTSIHSQMNLIPDQFK

>XP_019965262_1 NOTCH1 Paralichthys olivaceus
CPSDYVGSRCQYPSPCSPSPCRNGGECRPISHDNTFDFRCVCRLGFSDRLCLTPTNHACMSSPCRNGGTC
DLISLTTYRCRCPPGWSGKACQLANPCASNPCANGGQCSAFDSTYICKCPPAFHGQTCKQDINECAQSPS
PCLNGGVCVNEVGSYHCRCPQEYTSKHCETRYLPCSPSPCQNGGTCVQKGDTIYDCSCLPGFTGQHCEHN
IDDCPGHNCQNGGMCVDGVNTYNCQCPPHYTGQYCTENVDECELMPNACQNGGTCHDTHGSYHCVCVNGW
TGDDCSENIDDCASAACYHGATCHDRVASFFCECPHGRTGLLCHLDDACISNPCQKGSNCDTNPVNGKAI
CTCPPGYTGSACNLDIDECSLGANPCEHGGRCLNTKGSFQCRCLQGYEGPRCEMDVNECMSNPCHNDATC
LDQIGGFHCICMPGYEGVFCHMNTDECASQPCLNNGKCVDKINSFHCECPKGFSGNLCQVDIDECASTPC
KNGAKCTDGPNKYTCECTEGYTGQHCEIDINECYSDPCHYGTCKDGLASFTCYCHPGFTGRLCETNINEC
LSQPCKNGGTCQDRENTYICACLKGTAGFNCEVNLDDCKSKPCDYGRCIDKINGYECACEPGYTGAMCNI
NIDDCAINPCHNGGTCVDGINSYTCLCPEGYNDATCLSQVDECGSNPCIHGRCQDLINGYKCTCDSGWSG
ANCDINNNECESNPCMNGGTCKDMTSGYHCTCRAGFTGPNCQTNINECASNPCLNQGTCIDDVAGYKCNC
LLPYIGENCETLLAPCSPRPCKNGGVCKESDDYQSFSCICPEGWQGQTCEIDINECVKSPCRNGAICHNT
MGGYQCKCQPGYSGQKCETDIDNCKPNLCSNGGLCHDGINSFTCTCLPGFRGGRCEQDINECESNPCRNG
ANCTDCVNSYTCTCPPGFSGINCEINTNDCTDSSCFNGGTCMDGINAFTCLCLPGFTGSYCQYDINECDS
KPCLNGGSCLDSYGTYKCTCPHGYTGVNCQNLVRWCDSSPCKNGGSCWQQGASYTCQCQTGWTGLYCDIP
SVSCEVAAKQQGVEVGHLCRNSGQCLDAGNTHYCRCQAGYTGSYCQEQVDECSPNPCQNGATCTDYLGGY
SCECLPGYHGVNCSKEINECQSQPCQNGGTCIDLINTYKCSCPRGTQGVHCEINLDDCNPSTDPLTNEPK
CFNNGKCVDRIGGYQCMCTPGYVGERCEGDVNECLSDPCDPRGSYNCIQLTNSYRCECRTGYTGQRCDKV
FDGCKGRPCRNGGTCAVASNTPHGFICKCPPGFTGSSCEYDSRSCGSLNCRNGGTCVSGHLVPRCLCPPS
FTGPECQTPTDSLCISNPCYNGGTCQVTSEAPFFQCSCPSNFNGLLCHILDYSFIGGFGRDITPPPEVEV
SCEIPQCDEWAGNHICDSLCNNHACGWDGGDCSLNFDDPWQNCSAALQCWRYFNDGKCDGQCNSPGCLYD
GFDCQGQEGQCNPLYDQYCKDHYADGHCDQGCNNAECEWDGLDCANNMPEKLADGHLVLVVHIPPEQLKN
RSSSFLRELSSVLHTNVVFRRDAKGEPMIFPYYGNEQDLVKHNVLKRSADGWPEWASVPANVLGQVKEGV
SAMVSPRKRRELDPLQVKGSVVYLEIDNRQCYQQSSECFQSATDVAAFLGALASSGNLNVPYIEAVTSVR
PTPSPSELYPMYVVFLGLAALGFICLGVLVSRKRKREHGQLWFPEGFKVSEPSKKKRREPLGEDSVGLRP
MKNLDINLMDDNQNEWDDEDPDCRRFRFEEQAMLDLRDHTDHRKWTQQHLDAADLRIPSIAPTPPQGEIE
NDCLDVNVRGPDGFTPLMIASCSGGGLETGNIEEEEDPSAEIITDFIYQGANLHNQTDRTGETALHLAAR
YARSDAAKRLLESSADANVQDNMGRTPLHAAVASDAQGVFQILIRNRATDLDARMHDGTTPLILAARLAV
EGMVEELINCHADANATDDSGKSALHWAAAVNNFEAAMVLLKNGANKDMQDNKEETPLFLAAREGSFETA
KVLLEHFANREITDHLDQLPRDIAQERMHHDIVRLLDEYNVVRSPGLHNGPMSTSSLSPPLCSPNDYLSN
LKPTLSAKKVRKISSGGKGGKDGGKDNRMKKKKSLDGKNNLLDTSAVLSPVESLESPHGYLSDVASPPMT
SPFQQSPPMSLNHLQGNGDSHMGQMSMGKDMVCMSFDLNPPRLSHLPVSSPNSQGTASIGGSRGGQCDWV
SRMHPGIGQQGSFSQAAPMSHNMLGPLHGVSTATLSQIMGYQNLQTSHLSSSAHMMQQAHSRQLQHQSSN
STTAGQALNQTFPSIELTGSDMQQSNISGRSMQIHTVMPQETQILGTQFLTPPSQHSYSGPMDNTPNHQL
QAPDHPFLTPSPGSPDQWSSSSPHSNMSDWSEGISSPPTSIHSQMNLIPDQFK

>XP_019741062_1 NOTCH1 Hippocampus comes
MPIFLAKVTLLLCLIGLTGGLRCSMPTESCSNQGRCEVTPDGIEQCKCRDGYAGNRCQFRDPCTTGVCLN
GATCSVVTKADAVDFSCACKPGFTDRRCQTLIGNACLGAPCRNGGTCQLDGPQAFKCRCPPGWSGNQCQH
PDPCASNPCANDGRCSAIESHYICTCTPFFSGKTCKQDVNECDANLPPCRNGGTCVNVVGGYHCRCPAEY
AGEHCEKRYLPCSPSPCQNGGTCVQKGDTNYECTCVPGFTGKNCNQNIDDCLGHECQNGGTCVDSLNTYN
CQCQPEFTGQLCMEDVDECQLMPKACQNGGTCHNTYGGFQCVCVNGWAGDDCGENIDDCASAACHQGSTC
HDRVASFVCECPHGRTGLLCQLDDACISNPCQKGSNCDTNPVNGNHLCTCPTGYLGASCDQDVDECSLGP
NPCEHAGKCINTKGSFQCKCQRGYVGPRCELDINECSSNPCRNEATCLDQIGEFHCICMPGYEGEFCEID
TDECAHSPCVNGGKCIDKTDAFHCQCPTGFTGHLCQIDIDECASTPCNNGANCTDGPNKYTCECTEGYTG
QHCETDMDECHPDPCHYGSCVDGLASFSCLCHPGYTGRLCETNINECLSQPCRNGGVCQDRENVYICNCL
TGTAGINCEINIDDCKSNPCDYGTCIDKINGYECACKPGYTGAMCNINIDECALNPCHNGGTCIDGINRF
TCVCPEGYDDATCFSQVNECLSNPCVHGHCEDKLNGYKCLCDAGWSGKNCDINNNECESNPCMNGGTCKD
MTSGYVCTCRIGFTGPNCQTNINECASNPCLNQGTCIDDVAGYKCNCVLPYTGENCESVMAPCSGKPCKH
GGVCQESEDYQSFSCVCPEGWQGQTCEVDIKECVKNPCRNGATCQNTLGSYRCGCKPGFTGRNCETDIDD
CKPNPCSNGGLCQDVANGFLCTCQPGFRGPACDEDINECESNPCKNGANCTDCVNSYTCTCPPGFSGIHC
ENNTPDCTESSCFNGGTCVDGINAFTCLCPSGFTGSYCQHDINECDSRPCMHGGTCQDSYGTYKCVCPHG
YTGLNCQNLVHWCSSSPCKNGGTCWQRDTAYSCKCQTGWAGVYCDIPSVSCEVAAKQRGVDVANLCRNSG
QCLDAGNVHRCHCQVGYTGSYCEEQVDECTPNPCQNGATCLDFLGGYTCKCSPGFVGTNCSDEINECFSQ
PCQHGGTCIDLINTYKCSCPRGTQGINCEINVDDCMPPAEPLTKEPKCFNHGRCVDGVGGYHCLCPPGYV
GERCEGDVNECLSNPCDPRGTHSCIQLANNYRCECRTGFTGQRCDAVFDGCKGKPCRNGGTCAVASNTPH
GFICKCPPGFTGSTCEYNGHACGSLQCHNGGTCISGQKSPKCLCTASFTGPECQYPSDSPCKSNPCYNSG
TCEDTVKAPYYRCVCPANFNGLWCHILDYSSPGGPGHDVAPLPPSAPDEACEIPQCEERKHNQVCDVLCN
NHACGWDNGDCSLNFNDPWKNCSASLQCWRYFNDGKCDSQCDNAGCLYDGFDCQNLEGQCNPLYDQYCKD
HYADGHCDQGCNNAECEWDGLDCAHNMPEKLALGQLVVVVLIVPEQLLNNSFGFLRELSRVLRTNVVFRM
DAQGESMVYPYYGNEQELKKYNVKRSADAWSDVPGKVLNVVRRSADGPRWTKRELDHLQIKGSIVHLEVD
NRQCVQQSSECFPSTTDAAAFLGALASSGKLDVPYTIEAVYSGAEPQPPQELYPLYLVVGSLAMLALVGV
GMVAARKRRHEHGRLWLPEGFKTTEPSKKKRREPVGEDSVGLKPLKNTSDISLMDDGHNDWGEDETSDGK
RFRFDEHAVRDAGERADNRQWTQQHLDAADLRVPSVAPTPPQGEIDSDCMDVNVRGPDGFTPLMIASCSG
GGLETGNSEEEEDASANVINDFIYQGASLHNQTDRTGETALHLAARYARSDAAKRLLEASADANIQDNMG
RTPLHAAVAADAQGVFQILIRNRATDLDARMHDGTTPLILAARLAVEGMVDELINCHADVNAIDDFGKSA
LHWAAAVNNVAAAIMLLKSGANKDMQNNKEETPLFLAAREGSYETAKVLLDHFANREITDHMDRLPRDIA
QERMHHDIVRLMDEYNLVRSPPMHGGALGTALSPPLCSPNGYLASMKQPPPQGQGLAGGKKARKPAAKVC
KDPKEIKVKKKNSQDGKPPGSLLDSSAVLSPVDSLESPRGYGSDAASPPVMTPAALGHLQTMSDPHMGVG
HMVMPSKQELARMQFDPLPPRLTHMPVSGSGGPCDWLSRMQFGAMRAGGQHGMMTVAHNGHPQVMSYTGI
PGNRLNPIMQQMQNLQQLQNQNFINADLSPPELQQGTMPIRTILPPEAQIMSATLGAQFLTPPSQHSYSG
PVDGNTPSHQVQVPDHPFLTPSPGSPDQWSSSSPHSNMSDWSEGISSPPTSMPAQMGHLPEQFK

>XP_017546496_1 NOTCH1 Pygocentrus nattereri
MQLFLVKLTSLISLIALTKGQCSEKCQNGGTCVLTPDGRAECKCPEKFLGSVCQFPNPCLSNPCWNGGVC
QHIFRDNKPAFTCQCPLGYMDPRCLTPTDNPCRSSPCGNGGTCDLTSIRTFKCKCPPGWTGKNCQQADPC
ASNPCANGGLCSPFDSHYICACTHFFSGETCKQDVNECALSPSPCKNGGVCVNEVGTYRCSCTTEYTGKH
CETLYQPCNPSPCLHGGTCVQKGDMNYECSCLPGFSGQNCEENIDDCPDHRCLNGGTCVDGVNTYNCQCK
PEWTGQFCTEDVNECDLMPNSCQNGGTCLNSQGGYHCVCVNGWSGDDCSKNIDDCADAACNDGATCHDRV
ASFFCECPPGRTGLLCHLNDACISNPCQKGSNCDTNPVNGKAICTCPPGYLGSACDQDIDECSLGANPCE
HAGKCRNTKGSFQCQCQQGYVGARCELDVNECLSNPCQNDATCLDQIGGFQCICMAGYEGKFCEINTDEC
ASAPCLNNGKCIDKINNYQCECPTGFSGNLCQVDNDECASTPCKNGAKCIDGPNMYTCQCTEGYTGQHCE
TDIDECFSSPCHYGTCKDGLAGFTCLCRPGYTGRLCEANIDECLSQPCQNGGTCQDRENAYLCVCPRGTA
GVNCQVNLDDCKSNPCDYGKCIDKINGYECACEPGYMGKLCNINIDECAINPCHNGGTCIDGVNGFTCQC
REGYHDPTCQSQLNECLSNPCIHGHCEDKVNGYNCICDSGWSGTNCDINNNECESNPCMNGGTCKDMTSG
YVCTCRAGFSGPNCQTNINECASNPCLNQGTCIDDVAGYKCNCLLPYTGENCETLLDPCNPKPCKNSGVC
KESEDYESFSCVCPEGWQGQTCEIDINECVKNPCRNGATCHNSIGSYRCSCKSGYTGRNCETDIDDCKPN
PCSNGAFCKDGVDAFTCTCLPGFRGLRCEEDINECDSNPCKNGANCTDCVNSYTCTCPPGFSGIHCENDT
PDCTESSCFNGGTCVDGINTFSCLCLAGFTGSYCQHDINECDSKPCMNGGTCQDSYGTYKCTCPHGYRGF
NCQELVNWCKPSPCKNGGTCRQSGTTYTCQCQTGWTGLYCDVPSVSCEVAAKQQGVDVARLCRNSGLCLD
AGNTHYCQCQAGYTGSYCEEQVDECIPNPCQNGATCTDYLGGYSCECVPGYHGVNCSSEINECLSQPCQN
GGTCIDLVNTYKCSCPRGTQGVHCEINIDDCTPFTDPVTQEPKCFNKGRCVDRVGGYHCMCELGYVGERC
EGDVNECLSNPCDPRGTHSCVQLTNNYRCDCRTGYTGQRCETVFDGCKVNLCRNGGSCSVASNTPHGFIC
KCPPGFTGSTCEYDAQACGSLHCRNGGTCISGHKSPQCMCSVGFTGPECQYPSNGPCTSNPCYNGGTCEP
SAEAPYFHCVCPADFNGLLCHILDYGFAGGFGRDITPAPEVEASCEVVECEAKKGNKECDTACNSHACDW
DGGDCSLNFRDPWKNCSAALQCWRYFNNGKCDEQCHSAGCLYDGFDCQRSGGECNPLYDQYCKDHYADGH
CDQGCNNAECEWDGLDCAENVPEKRAAGHLVLVVHLPPEQLRNNSSAFLRELSRVLHTNIVFRLDIHGEL
MIYPYYGSPHELRKHSIKRSLDSWPDVFSSGHRDQDQKHVVGSVVHLEIDNRQCYQQSSECFQSATDVAA
FLGALASRGNLNLPYVKAVTSESEVPVGPELYPLYVVLAGVALLAFIAVGMVASRKRRREHGQLWFPEGF
KTSEPSKKKRREPVGEDSVGLKPLKNSDISLMDDNQNKWGEEEPTDTKRFRFEEQAMLDLDDQQDHRQWT
QQHLDAADLRIPSVAPTPPQGEIENDCMDVNVRGPDGFTPLMIASCSGGGLETGNSEEEEDASANVINDF
IYQGANLHNQTDRTGETALHLAARYARSDAAKRLLEASADANIQDNMGRTPLHAAVAADAQGVFQILIRN
RATDLDARMHDGTTPLILAARLAVEGMVEELINCHADVNAIDDFGKSALHWAAAVNNVEAAVVLLKNGAN
KDMQNNKEETPLFLAAREGSYETAKVLLEHFANREITDHMDRLPRDIAQDRMHHDIVRLMDEYNLVRSPP
MHGAPLSTTLSPPLCSPNAYLGSLKPSVQTKKPRKPSAKGIGCKDGTKDPKAKKKIKAQDGKGGLLDSSA
ALSPVDSLESPNGYVSDVASPPLMASPFQQSLNHLQAVPDAHMPGVNHLGMPSKQDLARLQFDPLPPRLT
HLPVAGSTGSNSQCDWLSRMHAGIGQQGQFGAVRNGQHPPTSQHGLMLHNANGLTQMMSFQGLPNTHLAG
QPHLLHQSQQMQANLQQQQQQRQQQQQQQNSIQLQHQNTNSGQNFMGGGELQQGSNMPIHTILPQDTQLL
QAQTLAPSMASTQFLTPPSQHSYSAAIDTTNTPSHQLQVPEHPFLTPSPGSPDQWSSSSPHSNMSDWSEG
ISSPPTSMQTQMAQIPEQFK

>XP_008416172_1 NOTCH1 Poecilia reticulata
MHIFLLVKLTFLLSLIGESRGLRCSMPTESCLNQGRCEATPDGNGECKCRDGYVGSRCQFHDPCNNTPCM
NGGTCRAVSKGNTVDFNCTCRAGYADRRCMTPVNIACLSSPCRNGGTCEPDGLLRYRCRCPPGWTGKDCA
TADPCASNPCANGHCSSVDSTFICTCTPFFFGQTCNQDINECDAVPPRCKNGGLCINEVGGYRCQCPPEF
TGKHCESRYLPCNPSPCLNGGTCIQRGETSYECSCVPGFSGKNCNHNIDDCPGHECQNGGTCVDGVNTYN
CQCKPEFTGQLCLDDVDECQLMPNACLNGGTCHNTYGSYQCVCVNGWTGDDCSENIDDCASAACFQGSTC
HDRVASFYCECPHGRTGLLCQLKDACISNPCKKDSNCDTNPVTGNHICTCPSGYIGPSCDQDVDECSLGS
NPCEHAGKCINTKGSFQCKCQRGYMGTRCELDINECKSNPCKNEATCLDQIGDFQCICMPGYDGEFCEID
TNECASSPCLNNGKCIDKIYAFVCQCPTGFTGNLCQIDIDECASTPCKNGAKCTDGPNKYTCECTEGYTG
RHCETDINECYSNPCHYGSCIDGLASFSCSCNPGFTGRLCETNINECLSQPCRNGGTCLDRENAYICSCP
KGTTGVNCEVNIDDCKGNLCDYGTCIDKINGYECVCEPGYTGMMCNINIDECAINPCHNGGTCIDEVNGF
TCVCPDGYQDPTCFSQVNECLSNPCIHGHCEDKINGYKCLCDSGWSGKNCDINNNECESNPCMNGGTCKD
MTSGYVCTCRMGFTGPNCQTNINECASNPCLNQGTCIDDVAGYKCNCVLPYTGENCEILMAPCSSKPCKH
GGQCQESEDYLSFSCVCPEGWQGQACEVDIKECVKNPCRNGATCQNTLGSYRCACKPGFSGRNCETDIDD
CKPNPCSNGGLCKDEVNSFLCSCLPGFRGLKCEEDVNECESNPCRNGANCTDCVNSYTCTCPPGFSGIHC
ENNTPDCTESSCFNGGTCVDGINTFTCLCPPGFTGNYCQHDINECDSKPCLNGGTCQDSYGTYKCTCPHG
YTGLNCQNLVHWCDTSPCKNGGSCRQRGTTYSCDCETGWTGLYCDVPSVSCEVAAKQRGVAVFQLCQNSG
QCLDVGNRHYCRCQVGYTGSYCEEQVDECTPNPCQNGATCTDFLGGYSCKCMPGYLGPNCSEEINECFSQ
PCQNGGTCIDLINTYKCSCPRGTQGVHCEINVDDCNPTSDPVTKEPKCFNNGRCVDGVGGYHCICPAGYV
GERCEGDVNECLSNPCDPRGTRSCTQLTNNYRCECRTGYTGQRCDQVFNGCKGKPCRNGGSCAVASNTPH
GFICKCPPGFTGSSCEYDSQACGSLHCRNGGTCISGHNSPKCLCLPSFTGPECQYPTDSLCNSSPCYNGG
TCEYAAEAPFYRCVCPSNFNGLRCHILDYGFRGGFGQTIPPPTDYEMPCSIPECEELKHNKFCDARCNNH
ACGWDNGDCSLNFDDPWKNCSAALQCWRYFNNGKCDSQCDNAGCLYDGFDCQTLEGQCNPLYDQYCKDHY
ADGHCDQGCNNAECEWDGLDCANNMPEKLAVGQLVVVVHITPDHLLNNSFGFLRELSRVLRTNVIFRKDT
KGEMMVYPYYGNEHELKKYNVKRSVDSLSEIPDKVLIVMKRSLYDVAGGGMRARRELDHVQVKGSIVHLE
MDNRQCFQQSNECFQSSDDAAAFLGALESSGKLDVPFTIEAVYSGVDLQPSDGLYAMYLVLGGVGILAFL
GVGMVAARKRRHEHGRLWLPEGFKTTETSKKKRREPVGEDSVGLKPLKNTSDISLMDDNPNEWGEDEQAD
VKRFKLDEQAVLDADDQTDHRQWTQQHLDAADLRISSIAPTPPQGEIENDCMDVNVRGPDGFTPLMIASC
SGGGLETGNSEEEEDASANVINDFIYQGANLHNQTDRTGETALHLAARYARSDAAKRLLEASADANIQDN
MGRTPLHAAVAADAQGVFQILIRNRATDLDARMHDGTTPLILAARLAVEGMVEELINCHADVNAIDDFGK
SALHWAAAVNNVEAAIVLLKNGANKDMQNNKEETPLFLAAREGSYETAKVLLDHFANREITDHMDRLPRD
IAQERMHHDIVRLLDEYNLVRSPPMHGGSLSSALSSPLCSPSGFLGGMKQPQPQSQGQGKKTRKPSHKGI
GCKDSKDMKVKKKNSQDGKSGTLLDSSAVLSPVDSLESPHGYVSDVASPPMMTSPFQQSPSVSLNHLQSM
ADPHLAVNHMVMPNKQELARMQFDPLPPRLTHLPVSGSAAQGAMGGQCDWLARMHSSMSQAGQFNPLRAP
PGGQSGLHQGMIAAPLHNGHPNSGLSQMMTYQGLQNTRLGPQTHMMQQMQNLQQLHQQHQNSNPTNSQNF
ISGDLSSPELQQGAANSSMPIHTILPQESQIMPSTQFLTPPSQHSYSGPMDNTPNHQVQVPDHPFLTPSP
GSPDQWSSSSPHSNMSDWSEGISSPPTSMQSQIGHISEQFK

>XP_016128295_1 NOTCH1 Sinocyclocheilus grahami
MNRFLVKLTLLTAASFATAAQGQRCSEYCQNGGICELKPSGEASCRCPADFVGPQCQLLNPCSPSQCRNG
GVCRTRMKGNDVEPVCDCVLGYSGPLCLTPVNHACMGSPCRNGGTCSLLTLETFTCRCPPGWSGKTCQQA
DPCASNPCANGGQCSAFESHYICTCPPNFHGQTCRQDVNECALSPSPCWNGGTCINEVGLYLCHCPPEYA
GTHCERLYHPCHPSPCRNGGTCLQTSDTTYACTCLSGFTGQTCEHNVDDCTQHACENGGRCIDGINTYNC
HCDKHWTGQYCTEDVDECELSPNACQNGGTCHNTIGGFHCVCVNGWTGDDCSENIDDCASAACSQGATCH
DRVASFFCECPHGRTGLLCHLDDACISNPCQKGSNCDTNPVSGKAICTCPPGYTGSACNQDIDECSLGAN
PCEHGGRCLNTKGSFQCKCLQGYEGPRCEMDVNECKSNPCQNDATCLDQIGGFHCICMPGYEGVFCQINT
DDCASQPCLNNGKCIDKINSFHCECPKGFSGNLCQVDVDECASTPCKNGAKCTDGPNKYTCECTSGFAGA
HCELDINECVSSPCHYGVCRDGVAAFTCDCHPGYTGRLCETNINECLSQPCRNGGTCQDRENAYTCTCPK
GTTGMNCEINIDDCKSKPCDYGKCIDKINGYECVCEPGYTGSMCNINIDDCALNPCHNGGTCIDGVSSFT
CLCPEGFRDATCLSKHNECSSNPCIHGNCLDQINSYRCMCEAGWMGRNCDININECLSNPCVNRGTCKDM
TSGYMCTCRAGFSGPNCQTNINECASNPCLNQGTCIDDVAGFKCNCMLPYSGEVCESVLAPCALRPCKNG
GVCRESEDFQSFSCACPAGWQGQTCEVDINECVRNPCTNGGVCENLRGGYKCRCNPGFSGDLCQNDIDDC
APNPCSNGGMCQDRVNAFVCVCLAGFRGERCAEDIDECVSAPCRNRGNCTDCVNSYTCSCSVGFSGINCE
INTPDCTESSCFNGGTCVDGINSFSCACLPGFTGNYCQHDVNECDSRPCQNGGTCQDGYGTYKCTCPHGY
TGLNCQSLVRWCDSSPCKNGGSCWQQGASFTCQCASGWAGIYCGVPRVSAAVLCHNTGQCVDVGNTHLCR
CQAGYTGSYCQEQVDECMPNPCQNGATCTDYLGGYSCECVPGYHGVNCSKEINECLSQPCQNGGTCIDLI
NTYKCSCPRGTQGVHCEIDVDDCSPAVDLLTGEPHCFNGGRCVDRVGGYGCVCPAGFVGERCEGDVNECL
SDPCDPNGSYNCVQLINDFRCECRTGYTGKRCETVFNGCKDTPCKNGGTCAVASNTKHGYICKCQPGYSG
SSCEYDAQSCGSLRCRNGATCVSGHLSPRCLCLPGFSGHECQTRMDSPCLNNPCYNGGTCQPINDAPFFR
CSCPANFNGLLCHILDYSFKGGQGRDIAPPEVEIRCEIAQCEGRGGNAICDTQCNSHECGWDGGDCSLNF
DDPWQNCSTALQCWRYFNDGKCDEQCANAGCLYDGFDCQRLEGQCNPLYDQYCRDHYADGHCDQGCNNAE
CEWDGLDCADDVPQKLAVGSLVLVVHIPPDDLHNRSSSFLRELSGLLHTNVVFRRDANGEPLIFPYYGNE
HELSKHKRSDWTDPAQLLHRARRSLTAFMKPRLRRELDQMEIKGSIVYLEIDNRQCYQQSDECFQSATDV
AAFLGALASSGNLNVPYIIEAVTSECHIYAKITVIFLSSNKNINDNTLGLQEETPLFLAAREGSYETAKV
LLDHLANREIADHLDQLPRDIAQERMHHDIVRLLEEYNLVQNPALPLSPPLCSPNTYLGIKPSPGGANNN
NTAKKARKPSSKGVGGKDGGKDMRMKKKKAGEGKNGGIMEVGVLSPVDSLESPHGYLSDVSSPPLMTSPF
QQSPPITLNQLQGLADTHMGGALQSLGKPFDSALPPRLSHLPVANNGGGAQTAACDWLQRVQQQQAGFTT
LIPTMLSATNMPQVMGYPTMQSSHLGMPSHMIPNHAHQNRVPMRHQNSAASGHAHVSHHFLGDLTGLDLQ
SGSGHAPIQTILPQESQRMAPPISSTQFLTPPSQHSYSNPMDNTPSHQPQVPDHPFLTPSPGSPDQWSSS
SPHSNLSDWSEGISSPPTSMQMNHIPEAFK

>XP_015236941_1 NOTCH1 Cyprinodon variegatus
MYRFLVKLTFLIPAIVLSQGLKCSLPTESCLNGGRCEATPNGDGECKCSSEYVGDRCQYPSPCSPSPCRN
GGECRPVSHGNTFDFHCICRLGFTDRLCLTPRNHPCMSSPCRNGGTCDLISLSSFRCRCPPGWSGKTCQT
PNPCASNPCANGGQCLALDSTFKCNCPSNFQGQTCKQDVNECAQNPTLCRNGGLCVNEVGSYHCRCPQEF
VGQHCETPYSPCSPSPCQNGGTCVQKGETTYDCSCLSGFTGQNCEHNIDDCPGHNCQNGGVCVDGVNTYN
CQCPPHYTGQFCTENVDECELMPNACQNGGTCHDTHGSYHCVCVNGWTGDDCSENIDDCASAACYNGATC
HDRVASFFCECPHGRTGLLCHLDDACISNPCQKGSNCDTNPVNGKAICTCPPGYTGSACNLDIDECSLGA
NPCEHGGRCLNTLGSFQCKCLQGYEGPRCEMDINECISNPCQNDATCLDQIGGFHCICMPGYEGVFCHIN
TDECASQPCLNNGKCIDKINLFHCECPKGFSGNLCQVDIDECASTPCKNGAKCTDGPNKYTCECAEGYTG
QHCEVNINECYSDPCHYGTCKDGLASFTCHCHPGYTGRLCETNINECLSQPCKNGGTCQDRENSYICSCP
KGTAGFNCEVNLDDCKSQPCDYGRCIDKINGYECACEPGYTGTMCNINIDDCVINPCHNGGTCIDGVNSF
TCICPEGYHDATCLSEVNECASNPCIHGHCQDLINDYICTCDSGWSGKNCNINNNECESNPCMNGGTCKD
MTSGYHCTCRVGFTGPNCQTNINECASNPCLNQGTCIDDVAGYKCNCLLPYTGENCETLLAPCSPRSCKN
GGMCKEAEDYQSFSCICPEGWQGQTCEIDINECVKNPCRNGAVCLNTMGSFQCKCQPGYTGQRCETNIDD
CKPNPCSNGGLCRDGVNTFTCTCLPGFRGSRCEHDINECESNPCKNGANCTDCVNSYTCTCPPGFSGINC
EINTNDCTDSSCFNGGTCVDGINTFTCLCLTGFTGSYCQYDIDECDSKPCLNGGTCLDGYGTYKCTCPQG
YTGVNCQSLVRWCDSSPCKNGGSCWQQGASYTCQCQTGWTGLYCDIPSVSCEVAAKRQGVEVSQLCRNSG
QCLDAGNTHYCRCQAGYTGSYCQEQVDECSPNPCQNGATCNDYLGGYSCECVPGYHGMNCSKEINECQSQ
PCQNGGTCIDLINTYKCSCPRGTQGVHCEINLDDCNPPSDPLTNEPKCFNNGKCVDRIGGYQCLCPPGYV
GERCEGDVNECLSNPCDPRGSYNCIQLPNSYRCECRTGYTGQRCDKVFDGCKGRPCRNGGTCAVASNTLH
GFICKCPIGFTGSSCEYDSRSCGSLNCRNGGTCVSGLLGPRCLCPSTFTGPECLTPTDSLCISNPCYNGG
TCHITPDAPFFQCSCPSNFNGLLCHILDYSFIGGFGRDITPPPEVEVSCEIPQCDEWAGNHICDSLCNNH
ACGWDGGDCSLNFDDPWQNCSAALQCWRYFNNGKCDGQCNSPGCLYDGFDCQGQEGQCNPLYDQYCKDHY
ADGHCDQGCNNAECEWDGLDCANNMPEKLADGHLVLVVHIPPEQLKNRSSSFLRELSSVLHTNVVFRRDA
KGEPMVFPYYGNEQDLMKHNVLKRSADGWPEWTSMPANVLGQVKESVSSVINKRKRRELDPVQVKGSIVY
LEIDNRQCYQQSSECFQSATDVAAFLGALATSGNLNVPYIEAVTSVRPTAPTEELYPLYLAFIGVAIFGF
IGLGVLVSRKRRREHGQLWFPEGFKVSEPSKKKRREPLGEDSVGLKPMKNSDSNLMDDNQTEWGDDDPDC
RHFKFEDQAMLDLSDHTDQRKWTQQHLDAADLRITSIAPTPPQGEIENDCMDVNVRGPDGFTPLMIASCS
GGGLDNGNSEEEEDPSAEIITDFIYHGANLHNQTDRTGETALHLAARYARSDAAKRLLESSADANVQDNM
GRTPLHAAVAADAQGVFQILIRNRATDLDARMHDGTTPLILAARLAVEGMVEELINCHADANATDDSGKS
ALHWAAAVNNVEAAMVLLKNGANKDMQDNKEETPLFLAAREGSYETAKVLLEHFANREITDHLDQLPRDI
AQERMHHDIVRLLDEYNVVRSPGLHSAPLSTSTLSPPLCSPNDYLSNLKPTPSGKKVRKPSSGGKGGKDG
GKDIRVKKKKPTDGKNNLLDTTGVLSPVESLESPHGYLSDVASPPMPSPFQQSPPMSLNHLLGNGDSHAG
QINMGKDMSCMSFDPPRLTHLPVSSSSSQGTTSVGGSRGGQCDWLTRMHPGVSQQGSFTQGPQMSHNMMG
PLHGVSTSTLSQIMGYQNLPSSHLGSTAHMMQQPRSRQLQHQNSNSTTAGQPLSQSFPNVELNGADMQPN
GSSGHSVPIHTVLPQEAQMLGTQFPTPPSQHSYTGPMDNTPSHQLQVPDHPFLTPSPGSPDHWSSSSPHS
NLSDWSEGISSPPTSIHSQINLIPDQFK

>XP_015222264_1 NOTCH1 Lepisosteus oculatus
MHHFFVKLIFLISLTGLTRGLRCTLPAETCLNGGRCETASDGSGECRCTDRYAGSRCQVTNPCLSSPCKN
AGTCRVVTHGNTVDYICQCRIGFTDRLCLTPTNNVCLSSPCKNGGTCDLLSLTEYKCQCPPGWSGQMCQQ
ADPCASNPCANGGLCTPFEAHYICKCPPTFHGQSCKQDVNECAQNPSPCRNGGQCVNQIGSYQCECLPEY
TGKNCEVRYVPCNPSPCQNGGTCLQTGDTTYECTCLPGFMGQNCEENIDDCPEHKCQNGGTCVDGVNTYN
CQCRPEWTGQFCTEDVDECQLMPNACQNGGTCHNTHGGYNCVCVNGWTGDDCSENIDDCANAACYHGAIC
HDRVASFFCECPHGRTGLLCHLDDACISNPCQKGSNCDTNPVNGMAICTCPPGYTGSACNNDVDECSLGA
NPCEHGGKCINTKGSFQCSCLQGYTGPRCELDVNECISSPCQNDATCLDRIGGFHCICMPGYEGVFCEIN
TDECASMPCLNNGKCIDKINAFHCECPTGFAGNLCQVDIDECASTPCKNGARCVDGPNKYTCECAEGYTG
PLCETDINECLSDPCHYGTCKDGIATFTCSCQPGFTGRLCEININECQSQPCQNGGTCQDRQNNYICTCP
KGTTGPNCEINLDDCKSKPCDYGKCIDKINGYECACEPGYTGAMCNVNVDECTSNPCHNGGTCKDGINGF
TCICPEGYHDPTCRSEVNECNSNPCIHGSCQDDVNGYKCHCDSGWSGTNCDINNNECESNPCMNGGTCKD
MTSGYVCTCRAGFSGPNCQTNINECASNPCLNQGTCIDDVAGYKCNCLLPYTGENCEEILAPCGPKPCKN
RGVCRESEDYESFSCVCPEGWQGQTCEVDINECVKNPCLNSGSCQNTIGSYKCSCKPGYTGRNCETDIDD
CQPNPCSNGGSCTDRIDGFLCACLPGFRGSKCEEDINECDSNPCKNGANCTDCVNGYTCTCPPGFSGIQC
ENNTPDCTESSCFNGGTCVDGINTFTCLCPPGFTGSYCQHDINECDSKPCLNGGTCQDSYGTYKCTCPQG
YTGLNCQNLVRWCDSSPCKNGGTCWQTGTSYRCECQSGWTGLYCDVPSVSCEVAAKQQGVDVTQLCRNSG
QCLDAGNTHYCRCQAGYTGSYCEEQVDECTPNPCQNGATCTDYLGGYTCECVPGYHGVNCSEEINECLSQ
PCQNGGTCIDLINTYKCSCPRGTQGVHCEINVDDCNPFVDPITQEPKCFNNGKCVDRVGGYHCICLAGFV
GERCEGDVNECLSNPCDPRGTQNCIQLVNSYRCECRTGYTGQRCDTVFDGCKGKPCRNGGTCAVASNTPH
GFICKCPPGFTGSTCEYDTHSCGTLRCRNGGTCILGHKSPKCLCTDAFTGPECQYPANSPCNSNPCYNGG
TCENSLEAPFYHCVCPTNFNGLLCHILDYNFQGGFGRDITPPPEVAVSCEIPECEKRRNDKICDRLCNNH
ACGWDGGDCSLNFDDPWKNCTMSLQCWRYFNDGKCDEQCDNAGCLYDGFDCQNLEGQCNPLYDQYCKDHY
ADGHCDQGCNNAECEWDGLDCANNMPEKLADGRLVLVVHILPDQLKNNSFGFLRELSRVLHTNVVFRKDS
KGEYMIFPYYGNEQELRKHNIKRSADSWTEIPGNVFNKMKNSMYTVVNARKRRELDQMQIKGSVVYLEID
NRQCYQQSTECFQSATDVAAFLGALASSGNLNVPYIIEAVTSENTDYSSPPGLYSIYVVLAALALLAFVG
VGVVVSRKRRREHGQLWFPEGFKVNEPNKKKRREPVGEDSVGLKPLKNSSDMSLMDDNQNEWGDEEPSDT
KRFRFEEQAMLDLDDQTDHRQWTQQHLDAADLRIPSMAPTPPQGEIDNDCMDVNVRGPDGFTPLMIASCS
GGGLETGNSEEEEDASANVISDFIYQGANLHNQTDRTGETALHLAARYARSDAAKRLLEASADANIQDNM
GRTPLHAAVAADAQGVFQILIRNRATDLDARMHDGTTPLILAARLAVEGMVEELINCHADVNAIDDFGKS
ALHWAAAVNNVDAAVVLLKNGANKDMQNNKEETPLFLAAREGSYETAKVLLDHFANREITDHMDRLPRDI
AQERMHHDIVRLLDEYNLVRSPPMHNGPMSATLSPPLCSPNSYLGSMKPSAQGKKARKPSAKGISCNGKD
AKDIKARRKKSQDGKGSLLDSSAVLSPVDSLESPHGYMSDVASPPMMTSPFQQSPSMPLNHLQGMSDTHI
GVNHLGMAGKQDMTMGGSSRMQFDSVPPRLSHLPVSSPSSSVLSNGNMTMAMGGGSGMNGQCDWLSRMHG
NMGQNQFNPMRNTGQGGMHQATPSLQHGMMTSLHNGLPTTTLSQMMSYQGMQNTRLTTQPHLMQAQQMQQ
MQHQQNLQQQLQQQQQQQQQQQSIQLQHQNSNTATSGHTISQNFISSDLSQSDLQQVSGNAIPIHTILPQ
ETQILPTSLNQTMPSTQFLTPPSQHSYSAPLDNTPNHQHQMSDHPFLTPSPGSPDQWSSSSPHSNMSDWS
EGISSPPTSMQSQIGHIPDQFK

>XP_005928960_2 NOTCH1 Haplochromis burtoni
MHILSVKLTFLLSLIGVTRGLRCSKQAESCLNQGKCQTTLDGNEECKCHDGFLGNRCQFPDPCTASPCEN
DGMCHHTLSENSVDFFCSCRPGFIGLHCQIVNPCTSILCRNGGTCALDNLQSYKCHCPPGWLGKQCERAD
PCTSNPCANSGQCSVIEFQYICTCTPFFTGMTCTQDVNECDIKPSPCKNGGVCINEVGNYRCQCPPDYIG
KHCESRYFPCNPSPCQNGGTCIQKGETSYECSCVPGFTGKNCSQNIDDCPNHECQNGGTCVDGVNTYNCQ
CKPEFTGQLCREDVDECQLMPNACQNGGTCHNIYGSYQCVCVNGWTGDDCSENIDDCASAACHQGSTCHD
RVASFYCECPPGRTGLLCQLDDACMSNPCQKGSNCDTNPVTGNHFCTCPSGYVGASCDQDIDECSLGSNP
CEHAGKCINTRGSFQCKCQRGFVGPRCELDINECMSNPCLNEATCLDQIGKFQCICMPGYEGEFCQIDTN
ECASSPCLNNGECIDKTNAFHCQCPTGFSGNLCQIDIDECASTPCKNGAKCTDGPNKYTCECTEGYTGKH
CETDINECYSDPCHYGSCIDGLASFSCQCKPGFTGRLCETNINECLSQPCRYGGTCQDRENSYICVCPKG
TTGINCETNIDDCKSNPCDYGTCNDKINGYECACEPGYTGAMCNININECASNPCHNGGTCIDGINSFTC
QCPDGYHDTTCFSQVNECLSNPCIHGHCEDKINGYKCLCDSGWSGKNCDINNNECESNPCMNGGTCKDMT
SGYVCTCRMGFTGPNCQNNINECASNPCLNQGTCIDDVAGYKCNCILPYTGENCETLMAPCSSKPCKHGG
LCQESEDYLNFSCVCPEGWQGQTCEVDIKECVKNPCRNGATCQNTLGSYHCSCKPGFTGRNCENNIDDCK
PNPCSNGGLCNDEVNGFLCTCPAGFRGTRCEEDINECESNPCKNGANCTDCVNSYTCTCPLGFSGIHCEN
NTPDCTESSCFNGGTCVDGINAFTCLCPPGFTGSYCQHDINECDSKPCLNGGTCQDSYGTYKCTCPHGYT
GLNCQNLVRWCDSSPCKNGGTCWQTDTTYSCGCETGWTGLYCDVPSVSCEVAAKQRGVDVAHLCHNSGQC
LDAGNVHYCHCQVGYTGSYCEEQVDECTPNPCQNGATCTDFLGGYTCKCMPGYLGTNCSVEINECFSQPC
QNGGTCIDLINTYKCSCPRGTQGVHCEINVDDCTPFTDPVTKEPKCFNKGKCVDGVGGYHCICPPGYVGE
RCEGDVNECLSNPCDPRGTHSCIQLTNNYRCECRTGYTGQRCDTVFDGCKSKPCRNGGTCAVASNTPHGF
ICKCPPGFTGSTCEYDSQTCGSLHCRNGGTCISGHKSPTCLCAPLFTGPECQYPTDSPCYSNPCYNGGTC
EYTSEEPYYHCECPANFNGLRCHILDYSFPGGSGHNIPPPPVDVPCGIPQCEERKYNKHCDVSCNNHECG
WDNGDCSLNFNDPWKNCSAALQCWRYFNDGKCDSQCDNAGCLYDGFDCQNLEGQCNPLYDQYCKDHYADG
HCDQGCNNAECEWDGLDCASNMPEKLAVGQLVLVVHITPEHLLNNSFGFLRELSRVLRTNVVLKKDTKGE
MMVYPYYGNEHELKKYNVKRSVDSWSEVPGKVLNVVKRSLYDLAGDSKRAKRELDHLQIKGSIVHLEVDN
RQCFQQSTECFQSTSDAAAFLGALESSGKLDVPFTIEAVYSGVEPEPPQVSYLIYLVLGGLGMLAFLGLG
MVAARKRRHEHGRLWLPEGFKTTDSKKKRREPVGEDSVGLKPMKNTSDISLMDDTHTEWGEDEPSDAKRF
RFDEQAVLDADDQTDNRQWTQQHLDAADLRIPSIAPTPPQGEIENDCLDVNVRGPDGFTPLMIASCSGGG
LETGNSEEEEDASANVINDFIYQGANLHNQTDRTGETALHLAARYARSDAAKRLLEASADANIQDNMGRT
PLHAAVAADAQGVFQILIRNRATDLDARMHDGTTPLILAARLAVEGMVEELINCHADVNAIDDFGKSALH
WAAAVNNVEAAIVLLKNGANKDMQNNKEETPLFLAAREGSYETAKVLLDHFANREITDHMDRLPRDIAQE
RMHHDIVRLMDEYNLVRSPPMHGGSLSTTLSPPLCSPNGFLGNMKQPQPQGQGQSKKARKPSTKGIGCKE
GKDMKVKKKNSQDGKPGNLLDSSAVLSPVDSLESPHGYVSDVASPPMMTSPFQQSPSVSLNHLQGMSDPH
LAVNHMVMPSKQELARMQFDPMPPRLTHLPVTVSSGQGAMNGQCDWLSRMHGNMSQPGQYNPMRNNSGGQ
GGLHQGGQHGMMTTTLHNGHPNSSLTQMMTYQGIQNTRMGPQSHILQQQAQQMQQMQNLQQLQQQQQQHQ
QQQQSIQLQHQNSNTANTQNFISGELSSPELQQGTGNSTMPIRTILPQETQIMPSSISQSMPSTQFLTPP
SQHSYSGPIDNTPNHQVQVPDHPFLTPSPGSPDQWSSSSPHSNMSDWSEGISSPPTSMQSQIAHIPEQFK

>XP_005743159_1 NOTCH1 Pundamilia nyererei
MHILSVKLTFLLSLIGVTRGLRCSKQAESCLNQGKCQTTLDGNEECKCRGGFLGNRCQFPDPCAASPCEN
DGMCHHILSENSVDFFCSCRPGFVGLHCQIVNPCTSILCRNGGTCALDNLQSYKCHCPPGWLGKQCERAD
PCTSNPCANSGQCSVIEFQYICTCTPFFTGMTCTQDVNECDIKPSPCKNGGVCINEVGNYRCQCPPDYIG
KHCESRYFPCNPSPCQNGGTCIQKGETSYECSCVPGFTGKNCSQNIDDCPNHECQNGGTCVDGVNTYNCQ
CKPEFTGQLCREDVDECQLMPNACQNGGTCHNTYGSYQCVCVNGWTGDDCSENIDDCASAACHQGSTCHD
RVASFYCECPPGRTGLLCQLDDACMSNPCQKGSNCDTNPVTGNHFCTCPSGYVGASCDQDIDECSLGSNP
CEHAGKCINTRGSFQCKCQRGFVGPRCELDINECMSNPCLNEATCLDQIGKFQCICMPGYGGEFCQIDTN
ECASSPCLNNGECIDKTNAFHCQCPTGFSGNLCQIDIDECASTPCKNGAKCTDGPNKYTCECTEGYTGKH
CETDINECYSDPCHYGSCIDGLASFSCQCKPGFTGRLCETNINECLSQPCRYGGTCQDRENSYICVCPKG
TTGINCETNIDDCKSNPCDYGTCNDKINGYECACEPGYTGAMCNININECASNPCHNGGTCIDGINSFTC
QCPDGYHDTTCFSQVNECLSNPCIHGHCEDKINGYKCLCDSGWSGKNCDINNNECESNPCMNGGTCKDMT
SGYVCTCRMGFTGPNCQNNINECASNPCLNQGTCIDDVAGYKCNCILPYTGENCETLMAPCSSKPCKHGG
LCQESEDYLNFSCVCPEGWQGQTCEVDIKECVKNPCRNGATCQNTLGSYHCSCKPGFTGRNCENNIDDCK
PNPCSNGGLCNDEVNGFLCTCPAGFRGTRCEEDINECESNPCKNGANCTDCVNSYTCTCPLGFSGIHCEN
NTPDCTESSCFNGGTCVDGINAFTCLCPPGFTGSYCQHDINECDSKPCLNGGTCQDSYGTYKCTCPHGYT
GLNCQNLVRWCDSSPCKNGGTCWQTDTTYSCGCETGWTGLYCDVPSVSCEVAAKQRGVDVAHLCHNSGQC
LDAGNVHYCHCQVGYTGSYCEEQVDECTPNPCQNGATCTDFLGGYTCKCMPGYLGTNCSVEINECFSQPC
QNGGTCIDLINTYKCSCPRGTQGVHCEINVDDCTPFTDPVTKEPKCFNKGKCVDGVGGYHCICPPGYVGE
RCEGDVNECLSNPCDPRGTHSCIQLTNNYRCECRTGYTGQRCDTVFDGCKSKPCRNGGTCAVASNTPHGF
ICKCPPGFTGSTCEYDSQTCGSLHCRNGGTCISGHKSPTCLCAPLFTGPECQYPTDSPCYSNPCYNGGTC
EYTSEEPYYHCECPANFNGLRCHILDYSFPGGSGHNIPPPPVDVPCGIPQCEERKYNKHCDVSCNNHECG
WDNGDCSLNFNDPWKNCSAALQCWRYFNDGKCDSQCDNAGCLYDGFDCQNLEGQCNPLYDQYCKDHYADG
HCDQGCNNAECEWDGLDCASNMPEKLAVGQLVLVVHITPEHLLNNSFGFLRELSRVLRTNVVFKKDTKGE
MMVYPYYGNEHELKKYNVKRSVDSWSEVPGKVLNVVKRSLYDLAGDSKRAKRELDHLQIKGSIVHLEVDN
RQCFQQSTECFQSTSDAAAFLGALESSGKLDVPFTIEAVYSGVEPEPPQVSYLIYLVLGGLGMLAFLGLG
MVAARKRRHEHGRLWLPEGFKTTDSKKKRREPVGEDSVGLKPMKNTSDISLMDDTHTEWGEDEPSDAKRF
RFDEQAVLDADDQTDNRQWTQQHLDAADLRIPSIAPTPPQGEIENDCLDVNVRGPDGFTPLMIASCSGGG
LETGNSEEEEDASANVINDFIYQGANLHNQTDRTGETALHLAARYARSDAAKRLLEASADANIQDNMGRT
PLHAAVAADAQGVFQILIRNRATDLDARMHDGTTPLILAARLAVEGMVEELINCHADVNAIDDFGKSALH
WAAAVNNVEAAIVLLKNGANKDMQNNKEETPLFLAAREGSYETAKVLLDHFANREITDHMDRLPRDISQE
RMHHDIVRLMDEYNLVRSPPMHGGSLSTTLSPPLCSPNGFLGNMKQPQPQGQGQSKKARKPSTKGIGCKE
GKDMKVKKKNSQDGKPGNLLDSSAVLSPVDSLESPHGYVSDVASPPMMTSPFQQSPSVSLNHLQGMSDPH
LAVNHMVMPSKQELARMQFDPMPPRLTHLPVTVSSGQGAMNGQCDWLSRMHGNMSQPGQYNPMRNNSGGQ
GGLHQGGQHGMMTTTLHNGHPNSSLTQMMTYQGIQNTRMGPQSHILQQQAQQMQQMQNLQQLQQQQQQHQ
QQQQSIQLQHQNSNTANTQNFISGELSSPELQQGTGNSTMPIRTILPQETQIMPSSISQSMPSTQFLTPP
SQHSYSGPIDNTPNHQVQVPDHPFLTPSPGSPDQWSSSSPHSNMSDWSEGISSPPTSMQSQIAHIPEQFK

>XP_012686000_1 NOTCH1 Clupea harengus
MHRFLVKLTTLLVLVALTKGQGCTGPDSCLSGGICEPTPNGRGKCKCPEKYLGSRCQHHNPCFYSPCENG
GTCRVAARDNRFESVCDCRPGFMDKLCLTPTDNVCLTSPCRNGGTCELINTRDYRCRCRPGWSGKTCQQA
DPCASNPCANSGTCRAFESHYLCDCPPTFYGQTCKQDVNECTQNPTICKNGGTCVNEVGTYHCRCLLEYT
GKHCEILYMPCNPSPCNNGGTCVQKGETTYQCTCLPGFNGQNCEHNINDCPEHRCENNGVCVDGVNTYNC
RCKPEWTGQFCLEDVNECDLMPNACQNGGTCLNTMGGYHCVCVNGWSGDDCSENIDDCADAACAKGATCH
DRVASFYCQCPHGRTGLLCHLEDACISNPCQKGSNCDTNPVNGKAICTCPTGYVGPSCDQDIDECSLGAN
PCEHGGKCINTKGSFQCKCPAGYVGARCELDVNECMSNPCQNDATCLDQIGGFKCICMPGYEGIYCQVDT
NECASAPCLNNGKCIDKINSFECQCPTGFSGSQCQVDADECASTPCKNGGKCTDGPNKYACECTEGYTGQ
HCELDIDECASNPCHYGTCKDGLATFSCQCKPGYTGRLCETNINECLSQPCQNGGTCQDSVNSYRCLCPK
GTSGINCEIDVDDCKSNPCDYGTCIDKINGYECTCKPGYTGTMCNINIDECLSNPCHNGGTCVDGINRFT
CQCREGFQDPTCRSQINECLSNPCIHGHCEDQVNGYNCICDNGWSGANCDVNNNECDSNPCMNGGSCRDM
TSGYYCTCRAGFSGPNCQTNINECASNPCLNQGVCIDDVAGYKCNCLLPYTGENCETLLEPCAPKPCKNG
GECRESEDYESFSCVCPRGWQGQTCEIDINECVKSPCKNGASCQNTIGSYQCSCKPGFTGRDCETDINDC
KPNPCSNGGVCRDGVNSFVCTCEPGFRGIRCEEDINECESNPCKNGANCTDFVDSYTCTCPPGFSGIHCE
NNTPDCTESSCFNGGTCVDGINTFTCLCPPGFTGSYCQHDINECDSKPCLNGGTCQDSYGTYKCTCPQGY
TGLNCQNLVRWCDSSPCKNGGKCWQTGTTYSCECQSGWTGLYCDVPSVSCEVAAKQQGVEVTHLCRNSGQ
CLDAGNTHFCRCQAGYTGSYCEDQVDECVPNPCQNGATCTDYLGGYSCECVPGYHGTNCSNEINECLSQP
CQNGGTCIDLINTYKCSCPRGTQGIHCEINVDDCNPSTDPLTKEPKCFNGGECVDGVGGYRCICPAGYVG
ERCEGDVNECLSNPCDPRGTHNCVQLTNNYRCECRTGYTGKRCEQVFDGCKSKPCRNGGTCAVASNTAHG
FICRCPPGFTGSTCEGDAHSCGTLHCRNGGTCIAGHKNPLCLCPAAFTGPECQYPADSPCQSNPCYNSGT
CQYTSEAPYYHCICPPQFNGLLCHVLDHPFIGGRGYDITPAPEVEASCEIDDCDRRSADGVCDSKCNNYE
CGWDGGDCSLNFDEPWKNCSAALQCWRYFNDGKCDEQCHNAGCLYDGFDCQHLEGQCNPLYDQYCKDHYA
DGHCDQGCNNAECEWDGLDCAHNMPEKLAVGRLVLVVRIHPDQLRSNHSGFLRELSRVLHTNVVFRRDAK
GELMIYPYYGNEQELKKHAVKRSVDSWSDMHANVMATLTDGMYRMVNVRQRRELDQMQIKGSVVYLEIDN
RQCYQQSTECFQSATDVAAFLGALASSGNLDMPYVIEAVASENSAPPPNELYPIYVVLAGLIMLAFVGVG
MVASRKRRRENGQLWFPEGFKTSETNKKKRREPVGEDSVGLKPLKNLSDFSLMDDNQNEWGEEEPSEHKR
FKFEEQAMLDLDDQTDHRQWTQQHLDAADLRIPSIAPTPPQGEIENDCMDPNVRGPDGFTPLMIASCSGG
GLETGNSEEEEDTSANVINDFIYQGANLHNQTDRTGETALHLAARYARSDAAKRLLEASADANIQDNMGR
TPLHAAVAADAQGVFQILIRNRATDLDARMHDGTTPLILAARLAVEGMVEELINCHADVNAVDDFGKSAL
HWAAAVNNMDAAMVLLKNGANKDMQNNKEETPLFLAAREGSYETARVLLEHFANREITDHMDRLPRDIAQ
ERMHHDIVRLLDEYNLVRSPPVHSAPLANSLSPPLCSPNGYLNNMKPAVHGKKARKPGSGSAKGVACKDG
GKDMKNKKKKSQEGRGGLLDSSAVLSPVDSLESPHGYISDVSSPPLMTSPFQHSPTSMSLGHLQAMPPDA
HLANLNHLGMSNKQFEPLPPRLTHLPMASAGNGPCDWLSRMHGGMGQQPPQSQFNSLGGNRGQGCMGHQG
NGSVSHGLMHNGLASSTLSQMISFPGIPNSHLGNQTHLMQGQPMQQMQQSLQQQLQQQQNSNPPSSVSPG
FMSGDMGGPEVIHTILPQDTQIMSAQLGPSLSSTQFLTPPSQHSYSATMEGNTPNHQLQVPDHPFLTPSP
GSPDQWSSSSPHSNMSDWSEGISSPPNSMQSQIGHIPNDHFK

>NP_001025466_1 NOTCH1 Gallus gallus
MGRCSAAHPRGGVHCPGLCAVPDALLLFPGVRCTQLAESCLNGGKCETFLNGTEVCQCSSAHMGERCQLP
NPCLSSPCKNAGTCIPLLRGSTADYTCVCRLGFTDELCLTPLDNACLNNPCRNGGTCDLVTLSEYKCRCP
PGWSGKTCQQADPCASNPCANGGQCVPFEAHYICRCTAGFHGANCKQDVNECNISPPVCKNGGSCTNEVG
TYQCSCKPAYTGQNCEHLYVPCNPSPCQNGGTCRQTGDTTYDCTCLPGFTGQNCEENIDDCPGNNCRNGG
TCVDGVNTYNCQCPPEWTGQYCTEDVDECQLMPNACQNGGTCHNNHGGYNCVCVNGWTGEDCSENIDDCA
MAACFQGATCHDRVASFYCECPHGRTGLLCHLDDACISNPCNEGSNCDTNPVNGKAICTCPSGYMGPACN
QDVDECSLGANPCEHAGKCINTQGSFQCQCLQGYSGPRCEIDVNECLSNPCQNDATCLDQIGEFQCICMP
GYEGVYCEINTDECASSPCLHNGNCLDKINEFHCECPTGFNGHLCQFDIDECASTPCKNGAKCVDGPNTY
SCECTEGFSGVHCEIDIDECNPDPCHYGTCKDSIAAFTCLCQPGYTGHRCDININECQSQPCRNGGTCQD
RDNAYNCLCLKGTTGPNCEINLDDCASNPCDYGKCIDKINGYECTCEPGYTGRMCNINIDECASNPCHNG
GTCKDGINGFTCLCPEGFHDPKCLSEVNECNSNPCIHGRCHDGLNGYRCDCDPGWSGTNCDINNNECESN
PCMNGGTCKDMTSGYICTCREGFSGPNCQTNINECASNPCLNQGTCIDDVAGYTCNCLLPYTGATCEDVL
APCAGGPCKNGGECRESEDYKRFSCSCPPGWQGQTCEIDINECVKSPCRNGATCQNTNGSYRCLCRVGFA
GRNCDTDIDDCQPNPCHNGGSCSDGIGTFFCECLAGFRGLKCEEDINECASNPCKNGANCTDCVNSYTCT
CPSGFSGIHCENNTPDCTESSCFNGGTCVDGINTFTCLCPSGFTGSYCEHNINECDSKPCLNGGTCQDSY
GTYKCTCPQGYTGLNCQNLVRWCDSSPCKNGGKCWQTNNLYRCECNSGWTGLYCDVPSVSCEVAAKQQGI
DVAHLCRNSGLCVDSGNTHFCRCQAGYTGSYCEEQVDECSPNPCQNGATCTDYLGGYSCECVAGYHGVNC
SEEINECLSHPCQNGGTCIDLINTYKCSCPRGTQGVHCEINVDDCSPFFDPVTLGPKCFNNGKCTDRVGG
YSCICPPGFVGERCEGDVNECLSNPCDARGTQNCVQRVNDYKCECRPGYAGRRCDTVVDGCKGKPCRNGG
TCAVASNTGRGFICKCPPGFVGATCENDSHTCGTLHCLNGGTCISMHKSSKCVCAAAFTGPECQYPASSP
CISNPCYNGGTCEFLSDASPYYHCNCPANFNGLNCHILDFDFQGGFGQDIIPPKIEEKCEIAVCASYAGN
KICDGKCNNHACGWDGGDCSLNFNDPWKNCSQSLQCWKYFNDGKCDSQCNNAGCLYDGFDCQKYEGQCNP
LYDQYCKDHFSDGHCDQGCNNFECEWDGLDCANNMPEKLADGTLVVVVLITPENLKNNSFNFLRELSRVL
HTNVVFKKNAKGEYMIFPYYGNEEELKKHYIKRSTEDWADMSSAVINKVKSSLYSRAGRRQKRELDQMDI
RGSIVYLEIDNRQCIQSSSQCFQSATDVAAFLGALASLGNLNIPYKIEAVKSETAEPARNSQLYPMYVVV
AALVLLAFIGVGVLVSRKRRREHGQLWFPEGFKVTESSKKKRREPLGEDSVGLKPLKNASDGTLMDDNQN
EWGDEETLDTKKFRFEEQAMLPDTDDQTDHRQWTQQHLDAADLRISSMAPTPPQGEIDADCMDVNVRGPD
GFTPLMIASCSGGGLETGNSEEEDDAPAVISDFIYQGASLHNQTDRTGETALHLAARYSRSDAAKRLLEA
SADANIQDNMGRTPLHAAVSADAQGVFQILIRNRATDLDARMHDGTTPLILAARLAVEGMLEDLINCHAD
VNAVDDLGKSALHWAAAVNNVEAAVVLLKNGANKDMQNNKEETPLFLAAREGSYETAKVLLDHFANRDIT
DHMDRLPRDIAQERMHHDIVRLLDEYNLVRSPPLHSGPLGAPTLSPPLCSPSSYIGNLKPAVQGKKARKP
STKGLSCNGKDSKDLKARRKKSQDGKGCLLDNSSVLSPVDSLESPHGYLSDVASPPLMTSPFQQSPSMPL
NHLPGMPDAHMSINHLNMAGKQEMALGGSGRMAFEAVPPRLSHLPVSSPSTAMSNAPMNFSVGGAAGLSG
QCDWLSRLQSGMVQNQYGAMRGGMQPGTHQQAQNLQHGMMSSLHNGLPSTSLSQMMSYQAMPSTRLASQP
HLLQNQQMQQMQQPGMQPQPGMQPQPGMQQPQQQPQQQPQPQQHHNPGSNASGHMGQNFLGTELSQPDMQ
PVSSSAMAVHTILPQDSQLLPTSLPSSLAQPMTTTQFLTPPSQHSYSSPLDNTPSHQLQVPDHPFLTPSP
ESPDQWSSSSPHSNVSDWSEGISSPPTSMQSQMGHIPEAFK

>XP_030913145_1 NOTCH1 Geospiza fortis
MTGDSFRYRARGLRCSQLAESCLNGGKCETFPNGTEVCHCRNGGTCDLLTLSEYKCRCPPGWSGKTCQQA
DPCASNPCANGGQCVPFEAHYICRCTAGFHGANCKQDVNECNISPPVCKNGGSCTNEVGTYQCSCKPAYT
GQNCEHLYVPCNPSPCQNGGTCRQIGDTTYDCTCLPGFTGQNCEENINDCPGNNCKNGGTCVDGVNTYNC
QCPPEWTGQYCTEDVDECQLMPNACQNGGTCTNRGDYNCVCVNGWTGEDCSENIDDCAMAACFHGATCHD
RVASFYCECPHGRTGLLCHLDDACISNPCNEGSNCDTNPVNGKAICTCPSGYMGPACNQDVDECSLGANP
CEHAGKCINTQGSFQCQCLQGYSGPRCEIDVNECLSNPCQNDATCLDQIGEFQCICMPGYEGVYCEINTD
ECASSPCLHNGNCLDKINEFHCECPTGFNGHLCQFDIDECASTPCKNGAKCVDGPNTYSCECTEGEGMLG
GLRGSCPVMCYKTTLTNRLMPTSASTCCLGDPLTIPLSSPGSNCEINLDDCASNPCDYGKCIDKINGYEC
TCEPGYTGRMCNINIDECASNPCHNGGTCKDGINGFTCLCPEGFHDPKCLSEVNECNSNPCIHGKCHDGL
NGYKCDCDPGWSGTNCDINNNECESNPCMNGGTCKDMTSGYICTCREGFSGPNCQTNINECASNPCLNQG
TCIDDVAGYTCNCLLPYTGATCEDVLAPCAGSPCKNGGECQESEDYKSFSCSCPPGWQGQTCEIDINECV
KSPCRNGATCQNTNGSYRCACRTGFSGRNCDTDIDDCKPNPCHNGGSCSDGIGTFFCECLAGFRGPKCEE
DINECASNPCKNGANCTDCVNSYTCTCPSGFSGIHCENNTPDCTESSCFNGGTCVDGINTFTCVCLPGFT
GSYCEHNINECDSKPCLNGGTCQDSYGTYKCTCPQGYTGLNCQNLVRWCDSSPCKNGGKCWQTSNLYHCE
CNSGWTGLYCDVPSVSCEVAAKQQGIDIAHLCRNSGLCVDTGNTHFCRCQAGYTGSYCEEQVDECSPNPC
QNGATCTDYLGGYSCECVAGYHGINCSEEINECLSHPCQNGGTCIDLINTYKCSCPRGTQGVHCEINVDD
CSPFFDPVTLGPKCFNNGKCKDRVGGYSCICPPGFVGERCEGDVNECLSNPCDARGTQNCVQRVNDYKCE
CRPGYAGRRCDTVVDGCKGKPCRNGGTCAVASNTGRGFICKCPPGFVGATCENDSRTCGNLHCLNGGTCI
SIHKSSKCMCTPAFTGPECQYPASSPCTSNPCYNGGTCEFFGDASPYYRCNCPANFNGLNCHILDFDFQG
GIGQDIIPPKIEEKCEIAVCAGYAGNKICDGKCNNHAWGWDGGDCSLNFNDPWKNCSQSLQCWKYFNDGK
CDSQCNNAGCLYDGFDCQKYEGQCNPLYDQYCKDHFSDGHCDQGCNNFECEWDGLDCANNMPEKLADGTL
VVVVLITPENLKNNSFNFLRELSRVLHTNVVFKKNPKGEYMIFPYYGNEEELKKHYIKRSTEDWSDMSSA
VINKVKSTLYSRAGRRQKRELDQMDIRGSIVYLEIDNRQCIQSSSQCFQSATDVAAFLGALASLGNLNIP
YKIEAVKSETAEPTKNSQLYPMYVVVAALVLLAFIGLGVLVNRKRRREHGQLWFPEGFKVTESSKKKRRE
PLGEDSVGLKPLKNASDGTLMDDNQNEWGDEETLDTKKFRYEEQAMLPDTDDQTDHRQWTQQHLDAADLR
ISSMAPTPPQGEIDADCMDVNVRGPDGFTPLMIASCSGGGLETGNSEEEDDAPAVISDFIYQGASLHNQT
DRTGETALHLAARYSRSDAAKRLLEASADANIQDNMGRTPLHAAVSADAQGVFQILIRNRATDLDARMHD
GTTPLILAARLAVEGMLDDLINCHADVNAVDDLGKSALHWAAAVNNVEAAMVLLKNGANKDMQNNKEETP
LFLAAREGSYETAKVLLDHFANRDITDHMDRLPRDIAQERMHHDIVRLLDEYNLVRSPTLHNGPLGAPTL
SPPLCSPSSYIGNLKPAVQGKKARKPSTKGLSCNGKDAKDLKARRKKSQDGKGCLLDNSGVLSPVDSLES
PHGYLSDVASPPLMTSPFQQSPSMPLNHLPGMPDAHLSINHLNMAGKQDMAMGSSSRMGFDSVPPRLSHL
PVSSPSTAMSSAPMSFSVGSGASLNGQCDWLTRLQNGMVQSQYNPLRGNLQPGAHQQPQNLQHGMMTSLH
NGLPTTSLSQMMSYQAMPNTRLASQPHLMQSQQLQQMQQQQQPQQAPQQPQQHHNPNGSNLGQNFLGTEL
SQPELQPVSGGAMAVHTILPQDSQLLPTSLPSSLAQPMTTTQFLTPPSQHSYSSPLDNTPSHQLQVPDHP
FLTPSPESPDQWSSSSPHSNVSDWSEGISSPPTSMQSQMGHIPEAFK

>XP_030817045_1 NOTCH1 Camarhynchus parvulus
MERLLAPGLLVLLLPALTRGLRCSQLAESCLNGGKCETFPNGTEVCQCSGAYVGERCQLPNPCLSSPCKN
AGTCTALVRGSTVDYSCACRLGFTDELCLTPRDNACLSNPCRNGGTCDLLTLSEYKCRCPPGWSGKTCQQ
ADPCASNPCANGGQCVPFEAHYICRCTAGFHGANCKQDVNECNISPPVCKNGGSCTNEVGTYQCSCKPAY
TGQNCEHLYVPCNPSPCQNGGTCRQIGDTTYDCTCLPGFTGQNCEENINDCPGNNCKNGGTCVDGVNTYN
CQCPPEWTGQYCTEDVDECQLMPNACQNGGTCHNNHGGYNCVCVNGWTGEDCSENIDDCAMAACFHGATC
HDRVASFYCECPHGRTGLLCHLDDACISNPCNEGSNCDTNPVNGKAICTCPSGYMGPACNQDVDECSLGA
NPCEHAGKCINTQGSFQCQCLQGYSGPRCEIDVNECLSNPCQNDATCLDQIGEFQCICMPGYEGVYCEIN
TDECASSPCLHNGNCLDKINEFHCECPTGFNGHLCQFDIDECASTPCKNGAKCVDGPNTYSCECTEGFTG
AHCEIDIDECDPDPCHYGTCKDSIASFTCLCQPGYTGHRCDININECQSQPCKNGGTCQDRNNAYNCICL
KGTTGSNCEINLDDCASNPCDYGKCIDKINGYECTCEPGYTGRMCNINIDECASNPCHNGGTCKDGINGF
TCLCPEGFHDPKCLSEVNECNSNPCIHGKCHDGLNGYKCDCDPGWSGTNCDINNNECESNPCMNGGTCKD
MTSGYICTCREGFSGPNCQTNINECASNPCLNQGTCIDDVAGYTCNCLLPYTGATCEDVLAPCAGSPCKN
GGECQESEDYKSFSCSCPPGWQGQTCEIDINECVKSPCRNGATCQNTNGSYRCACRTGFSGRNCDTDIDD
CKPNPCHNGGSCSDGIGTFFCECLAGFRGPKCEEDINECASNPCKNGANCTDCVNSYTCTCPSGFSGIHC
ENNTPDCTESSCFNGGTCVDGINTFTCVCLPGFTGSYCEHNINECDSKPCLNGGTCQDSYGTYKCTCPQG
YTGLNCQNLVRWCDSSPCKNGGKCWQTSNLYHCECNSGWTGLYCDVPSVSCEVAAKQQGIDIAHLCRNSG
LCVDTGNTHFCRCQAGYTGSYCEEQVDECSPNPCQNGATCTDYLGGYSCECVAGYHGINCSEEINECLSH
PCQNGGTCIDLINTYKCSCPRGTQGVHCEINVDDCSPFFDPVTLGPKCFNNGKCKDRVGGYSCICPPGFV
GERCEGDVNECLSNPCDARGTQNCVQRVNDYKCECRPGYAGRRCDTVVDGCKGKPCRNGGTCAVASNTGR
GFICKCPPGFVGATCENDSRTCGNLHCLNGGTCISIHKSSKCMCTPAFTGPECQYPASSPCTSNPCYNGG
TCEFFGDASPYYRCNCPANFNGLNCHILDFDFQGGIGQDIIPPKIEEKCEIAVCAGYAGNKICDGKCNNH
ACGWDGGDCSLNFNDPWKNCSQSLQCWKYFNDGKCDSQCNNAGCLYDGFDCQKYEGQCNPLYDQYCKDHF
SDGHCDQGCNNFECEWDGLDCANNMPEKLADGTLVVVVLITPENLKNNSFNFLRELSRVLHTNVVFKKNP
KGEYMIFPYYGNEEELKKHYIKRSTEDWSDMSSAVINKVKSTLYSRAGRRQKRELDQMDIRGSIVYLEID
NRQCIQSSSQCFQSATDVAAFLGALASLGNLNIPYKIEAVKSETAEPTKNSQLYPMYVVVAALVLLAFIG
LGVLVNRKRRREHGQLWFPEGFKVTESSKKKRREPLGEDSVGLKPLKNASDGTLMDDNQNEWGDEETLDT
KKFRYEEQAMLPDTDDQTDHRQWTQQHLDAADLRISSMAPTPPQGEIDADCMDVNVRGPDGFTPLMIASC
SGGGLETGNSEEEDDAPAVISDFIYQGASLHNQTDRTGETALHLAARYSRSDAAKRLLEASADANIQDNM
GRTPLHAAVSADAQGVFQILIRNRATDLDARMHDGTTPLILAARLAVEGMLDDLINCHADVNAVDDLGKS
ALHWAAAVNNVEAAMVLLKNGANKDMQNNKEETPLFLAAREGSYETAKVLLDHFANRDITDHMDRLPRDI
AQERMHHDIVRLLDEYNLVRSPTLHNGPLGAPTLSPPLCSPSSYIGNLKPAVQGKKARKPSTKGLSCNGK
DAKDLKARRKKSQDGKGCLLDNSGVLSPVDSLESPHGYLSDVASPPLMTSPFQQSPSMPLNHLPGMPDAH
LSINHLNMAGKQDMAMGSSSRMGFDSVPPRLSHLPVSSPSTAMSSAPMSFSVGSGASLNGQCDWLTRLQN
GMVQSQYNPLRGNLQPGAHQQPQNLQHGMMTSLHNGLPTTSLSQMMSYQAMPNTRLASQPHLMQSQQLQQ
QQQQQQQLQQPNLQPPQQQQQPQQAPQQPQQHHNPNGSNLGQNFLSTELSQPELQPVSGGAMAVHTILPQ
DSQLLPTSLPSSLAQPMTTTQFLTPPSQHSYSSPLDNTPSHQLQVPDHPFLTPSPESPDQWSSSSPHSNV
SDWSEGISSPPTSMQSQMGHIPEAFK

>XP_030363002_1 NOTCH1 Strigops habroptila
MERLLAPGLLVLLLPALTRGLRCTQLAESCLNGGKCETFLNGTEVCQCGGAFVGERCQLPNPCLSSPCKN
AGTCTAVVRGSTVDYTCACRLGFTDELCLTPRDNACLSNPCRNGGTCDLLTLSEYKCRCPPGWSGKTCQQ
ADPCASNPCANGGQCVPFEAHYICRCTTGFHGANCKQDVNECNISPPICKNGGSCTNEVGTYQCSCKPAF
TGQNCEHLYVPCNPSPCQNGGTCRQIGDTTYDCTCLPGFTGQNCEENINDCPGNNCKNGGTCVDGVNTYN
CQCPPEWTGQYCTEDVDECQLMPNACQNGGTCHNNHGGYNCVCVNGWTGEDCSENIDDCAMAACFHGATC
HDRVASFYCECPHGRTGLLCHLDDACISNPCNEGSNCDTNPVNGKAICTCPSGYMGPACNQDVDECSLGA
NPCEHAGKCINTQGSFQCQCLQGYSGPRCEIDVNECLSNPCQNDATCLDQIGEFQCICMPGYEGVYCEIN
TDECASSPCLHNGNCLDKINEFHCECPTGFNGHLCQFDIDECASTPCKNGAKCVDGPNTYSCECTEGFSG
AHCEIDIDECDPDPCHYGTCKDSIASFTCLCQPGYTGHRCDININECQSQPCKNGGTCQDRNNAYNCLCL
KGTTGPNCEINLDDCASSPCDYGKCIDKINGYECTCELGYTGRMCNINIDECASNPCHNGGTCKDGINGF
TCLCPEGFHDPKCLSEVNECNSNPCIHGKCHDGLNGYRCDCDPGWSGTNCDINNNECESNPCMNGGTCRD
MTSGYICTCREGFSGPNCQTNINECASNPCLNQGTCIDDVAGYTCNCLLPYTGATCEDVLAPCAGSPCKN
GGECQESEDYKSFSCSCPPGWQGQTCEIDINECVKSPCRNGATCQNTNGSYRCACRTGFTGRNCDTDIDD
CKSNPCRNGGSCSDGIGTFFCECLAGFRGPKCEEDINECASNPCKNGANCTDCVNSYTCTCPSGFSGIHC
ENNTPDCTESSCFNGGTCVDGINTFTCVCLPGFTGSYCEHDINECDSKPCLNGGTCQDSYGTYKCTCPQG
YTGLNCQNLVRWCDSSPCKNGGKCWQTNNLYRCECNSGWTGLYCDVPSVSCEVAAKQQGIDVAHLCRNSG
LCVDTGNTHFCRCQAGYTGSYCEEQVDECSPNPCQNGATCTDYLGGYSCECVAGYHGVNCSEEINECLSH
PCQNGGTCIDLINTYKCSCPRGTQGVHCEINVDDCSPFFDPVTLGPKCFNNGKCTDRVGGYSCICPPGFV
GERCEGDVNECLSNPCDARGTQNCVQRVNDYKCECRPGYAGRRCDTVVDGCKGKPCRNGGTCAVASNTGR
GFICKCPPGFVGATCENDSRTCGNLHCLNGGTCISIHKSSKCMCAPAFTGPECQYPASSPCTSNPCYNGG
TCEFFSDASPYYRCNCPANFNGLNCHILDFDFQGGIGQDIIPPKIEEKCEIAVCAGYAGNKICDGKCNNH
ACGWDGGDCSLNFNDPWKNCSQSLQCWKYFNDGKCDSQCNNAGCLYDGFDCQKYEGQCNPLYDQYCKDHF
SDGHCDQGCNNFECEWDGLDCANNMPEKLADGTLVVVVLITPENLKNNSFNFLRELSRVLHTNVVFKKNP
KGEYMIFPYYGNEEELKKHYIKRSTEDWSDMSSAVINKVKSSLYSRAGRRQKRELDQMDIRGSIVYLEID
NRQCIQSSSQCFQSATDVAAFLGALASLGNLNIPYKIEAVKSETAEPTKNSQLYPMYVVVVAVLVLLAFI
GVGVLVSRKRRREHGQLWFPEGFKVTESSKKKRREPLGEDSVGLKPLKNASDGTLMDDNQNEWGDEETLD
TKKFRFEEQAMLPDTDDQTDHRQWTQQHLDAADLRISSMAPTPPQGEIDADCMDVNVRGPDGFTPLMIAS
CSGGGLETGNSEEEDDAPAVISDFIYQGASLHNQTDRTGETALHLAARYSRSDAAKRLLEASADANIQDN
MGRTPLHAAVSADAQGVFQILIRNRATDLDARMHDGTTPLILAARLAVEGMLDDLINCHADVNAVDDLGK
SALHWAAAVNNVEAAVVLLKNGANKDMQNNKEETPLFLAAREGSYETAKVLLDHFANRDITDHMDRLPRD
IAQERMHHDIVRLLDEYNLVRSPPLHNGPLGAPTLSPPLCSPNSYISNLKPAVQGKKARKPSTKGLSCNG
KDAKDLKARRKKSQDGKGCLLDNSSVLSPVDSLESPHGYLSDVASPPLMTSPFQQSPSMPLNHLPGMPDA
HMSINHLNMAGKQDMAMGSSSRMGFDAVPPRLSHLPVSSPSTVMSNAPMSFSVGGASGLNGQCDWLTRLQ
NGMVQNQYNPMRGNMQPGAHQQTQNLQHGMMTSLHNGLPTTSLSQMMSYQAMPNTRLASQPHLMQSQQLQ
QMQQQQLQQQNLQPQQQAQQQAQQQQAPQPPPQQHHNPSSSASGHIGQNFLGTELSQPDMQPVSSSTMAV
HTILPQDSQMLPTSLPSSLAQPMTTTQFLTPPSQHSYSSPLDNTPSHQLQVPDHPFLTPSPESPDQWSSS
SPHSNVSDWSEGISSPPTSMQSQMGHIPEAFK

>XP_030317065_1 NOTCH1 Calypte anna
MERLVAPGLLVLLLPALTRGLRCTQLAESCLNGGKCETFLNGTEACQCSGAYLGERCQLPNPCLSSPCKN
AGTCTPVVRGNTVDYTCACRLGFTDELCLTPRDNVCLSNPCRNGGTCDLLTLSEYKCRCPPGWSGQTCQQ
ADPCASNPCANGGQCVPFEAHYICRCTAGFHGANCKQDVNECNISPPLCKNGGSCTNEVGTYQCSCKPAY
TGQNCEHLYVPCNPSPCQNGGTCRQIGDTTYDCTCLPGFTGQNCEENINDCPGNNCKNGGTCVDGVNTYN
CQCPPEWTGQYCTEDVDECQLMPNACQNGGTCHNNHGGYNCVCVNGWTGEDCSENIDDCAMAACFHGATC
HDRVASFYCECPHGRTGLLCHLDDACISNPCNEGSNCDTNPVNGKAICTCPSGYMGPACNQDVDECSLGA
NPCEHAGKCINTQGSFECQCLQGYSGPRCEIDVNECLSNPCQNDATCLDQIGEFQCICMPGYEGVYCEIN
TDECASSPCLHNGNCLDKINEFHCECPTGFNGHLCQFDIDECASTPCKNGAKCVDGPNTYSCECTEGFSG
AHCEIDINECDPDPCHYGTCKDSIAAFTCLCQPGYTGHRCDININECQSQPCKNGGTCQDRNNAYHCLCP
KGTTGPNCEINLDDCASNPCDYGKCIDKINGYECTCEPGYTGGMCKINIDECSSNPCHNGGTCKDGINGF
TCLCPEGFHDPKCLSEVNECNSNPCIHGKCHDGLNGYRCDCDPGWSGTNCDINNNECESNPCMNGGTCKD
MTSGYICTCREGFSGPNCQTNINECASNPCLNQGTCIDDVAGYTCNCLLPYTGATCEDVLAPCAGSPCKN
GGECQESEDYESFSCSCPSGWQGQTCEIDINECVKSPCRNGATCQNINGSYRCACRTGFTGRNCDTDIDD
CKPNPCHNGGSCSDGIGTFFCECLAGFRGPKCEEDINECASNPCKNGANCTDCVNSYTCTCPSGFSGIHC
ENNTPDCTESSCFNGGTCVDGINTFTCLCPPGFTGSYCEHNINECDSKPCLNGGTCQDSYGTYKCTCPQG
YTGLNCQNLVRWCDSSPCKNGGKCWQTNNLYRCECNSGWTGLYCDVPSVSCEVAAKQQGIDVAHLCRNSG
LCVDTGNTHFCRCQAGYTGSYCEEQVDECSPNPCQNGATCTDYLGGYSCECVAGYHGVNCSEEINECLSH
PCQNGGTCIDLINTYKCSCPRGTQGVHCEINVDDCSPFFDPVTLGPKCFNNGKCTDRVGGYSCICPPGFV
GERCEGDVNECLSNPCDARGTQNCVQRVNDYKCECRPGYAGRRCDTVVDGCKGKPCRNGGTCAVASNTGR
GFICKCPPGFVGATCENDSRTCGNLHCLNGGTCISIHKSSKCMCTPAFTGPECQYPASSPCTSNPCYNGG
TCEFFSDASPYYRCNCPANFNGLNCHILDFDFQGGIGQDIIPPKIEEKCEIAVCAGYAGNKICDGKCNNH
ACGWDGGDCSLNFNDPWKNCSQSLQCWKYFNDGKCDSQCNNAGCLYDGFDCQKYEGQCNPLYDQYCKDHF
SDGHCDQGCNNFECEWDGLDCANMPEKLADGTLVVVVLITPENLKNNSFNFLRELSRVLHTNVVFKKNPK
GEYMIFPYYGNAEELKKHYIKRSTEDWSDMSSAVINKVKSSLYSRVGRRQKRELDQMDIRGSIVYLEIDN
RQCIQSSSQCFQSATDVAAFLGALASLGNLNIPYKIEAVKSETAEPTKNSQLYPMYVVGAVLVLLAFFGV
GVLVSRKRRREHGQLWFPEGFKVTESSKKKRREPLGEDSVGLKPLKNASDGTLMDDNQNEWGDEETLDTK
KFRFEEQAMLPDTDDQTDHRQWTQQHLDAADLRISSMAPTPPQGEIDADCMDVNVRGPDGFTPLMIASCS
GGGLETGNSEEEDDAPAVISDFIYQGASLHNQTDRTGETALHLAARYSRSDAAKRLLEASADANIQDNMG
RTPLHAAVSADAQGVFQILIRNRATDLDARMHDGTTPLILAARLAVEGMLDDLINCHADVNAVDDLGKSA
LHWAAAVNNVEAAVVLLKNGANKDMQNNKEETPLFLAAREGSYETAKVLLDHFANRDITDHMDRLPRDIA
QERMHHDIVRLLDEYNLVRSPPLHNGPLGAPTLSPPLCSPNSYIGNLKPAVQGKKARKPSTKGLSCNGKD
AKDLKARRKKSQDGKGCLLDNSSVLSPVDSLESPHGYLSDVASPPLMTSPFQQSPSMPLNHLPGMPDAHM
SINHLNMAGKQDMAMGNSSRMAFDSVPPRLSHLPVSSPSTVMSSTPMSFSVGGAGGLSGQCDWLTRLQNG
MVQNQYNPMRGNMQPGAHQQAQNLQHGMMTSLHNGLPTTSLSQMMSYQAMPSTRLASQPHLLPSQQLQQM
QQQQMQQQNMQPQQQPQQPQQQPQPQQQQQQPPQQQHHNPSSNASGHIGQNFLGAELSQPEMQPVSSSTM
AVHTILPQDSQMLPTSLPSTLAQPMTTTQFLTPPSQHSYSSPLDNTPSHQLQVPDHPFLTPSPESPDQWS
SSSPHSNVSDWSEGMSSPPTSMQSQMGHIPEAFK

>XP_030142444_1 NOTCH1 Taeniopygia guttata
MERLLAPGLLVLLLPALTRGLRCSQLAESCLNGGKCETFPNGTEVCQCGGAYVGERCQLPNPCLSSPCKN
AGTCTALVRGSTVDYSCACRLGFSDELCLTPRDNVCLSNPCRNGGTCDLLTLSEYKCRCPPGWSGKTCQQ
ADPCASNPCANGGQCVPFEAHYICRCTAGFHGANCKQDVNECNISPPVCKNGGSCTNEVGTYQCSCKPAY
TGQNCEHLYVPCNPSPCQNGGTCRQIGDTTYDCTCLPGFTGQNCEENINDCPGNNCKNGGTCVDGVNTYN
CQCPPEWTGQYCTEDVDECQLMPNACQNGGTCHNNHGGYNCVCVNGWTGEDCSENIDDCAMAACFHGATC
HDRVASFYCECPHGRTGLLCHLDDACISNPCNEGSNCDTNPVNGKAICTCPSGYMGPACNQDVDECSLGA
NPCEHAGKCINTQGSFQCQCLQGYSGPRCEIDVNECLSNPCQNDATCLDQIGEFQCICMPGYEGVYCEIN
TDECASSPCLHNGNCLDKINEFHCECPTGFNGHLCQFDIDECASTPCKNGAKCVDGPNTYSCECTEGFTG
AHCEIDIDECDPDPCHYGTCKDGIASFTCLCQPGYTGHRCDININECQSQPCKNGGTCQDRNNAYNCICL
KGTTGPNCEINLDDCASNPCDYGKCIDKINGYECTCEPGYTGRMCNINIDECASNPCHNGGTCKDGINGF
TCLCPEGFHDPKCLSEVNECNSNPCIHGKCHDGLNGYKCDCDPGWSGTNCDINNNECESNPCMNGGTCKD
MTSGYICTCREGFSGPNCQTNINECASNPCLNQGTCIDDVAGYTCNCLLPYTGATCEDVLAPCAGSPCKN
GGECQESEDYKSFSCSCPPGWQGQTCEIDINECVKSPCRNGATCQNTNGSYRCACRTGFSGRNCDTDIDD
CKPNPCHNGGSCSDGIGTFFCECLAGFRGPKCEEDINECASNPCKNGANCTDCVNSYTCTCPSGFSGIHC
ENNTPDCTESSCFNGGTCVDGINTFTCVCLPGFTGSYCEHNINECDSKPCLNGGTCQDSYGTYKCTCPQG
YTGLNCQNLVRWCDSSPCKNGGKCWQTSNLYHCECNSGWTGLYCDVPSVSCEVAAKQQGIDVAHLCRNSG
LCVDTGNTHFCRCQAGYTGSYCEEQVDECSPNPCQNGATCTDYLGGYSCECVAGYHGVNCSEEINECLSH
PCQNGGTCIDLINTYKCSCPRGTQGVHCEINVDDCSPFFDPVTLGPKCFNNGKCKDRVGGYSCICPPGFV
GERCEGDVNECLSNPCDARGTQNCVQRVNDYKCECRPGYAGRRCDTVVDGCKGKPCRNGGTCAVASNTGR
GFICKCPPGFVGATCENDSRTCGNLHCLNGGTCISIHKSSKCMCTPAFTGPECQYPASSPCTSNPCYNGG
TCEFSSDASPYYRCNCPANFNGLNCHILDFDFQGGIGQDIIPPKIEEKCEIAVCAGYAGNKICDGKCNNH
ACGWDGGDCSLNFNDPWKNCSQSLQCWKYFNDGKCDSQCNNAGCLYDGFDCQKYEGQCNPLYDQYCKDHF
SDGHCDQGCNNFECEWDGLDCANNMPEKLADGTLVVVVLITPENLKNNSFNFLRELSRVLHTNVVFKKNP
KGEYMIFPYYGNEEELKKHYIKRSTEDWSDMSSAVINKVKSSLYSRAGRRQKRELDQMDIRGSIVYLEID
NRQCIQSSSQCFQSATDVAAFLGALASLGNLNIPYKIEAVKSETAEPTKNSQLYPMYVVGAALVLLAFIG
LGVLVNRKRRREHGQLWFPEGFKVTESSKKKRREPLGEDSVGLKPLKNASDGTLMDDNQNEWGDEETLDT
KKFRFEEQAMLPDTDDQTDHRQWTQQHLDAADLRISSMAPTPPQGEIDADCMDVNVRGPDGFTPLMIASC
SGGGLETGNSEEEDDAPAVISDFIYQGASLHNQTDRTGETALHLAARYSRSDAAKRLLEASADANIQDNM
GRTPLHAAVSADAQGVFQILIRNRATDLDARMHDGTTPLILAARLAVEGMLDDLINCHADVNAVDDLGKS
ALHWAAAVNNVEAAMVLLKNGANKDMQNNKEETPLFLAAREGSYETAKVLLDHFANRDITDHMDRLPRDI
AQERMHHDIVRLLDEYNLVRSPTLHNGPLGAPTLSPPLCSPNSYIGNLKPAVQGKKARKPSTKGLSCNGK
DAKDLKARRKKSQDGKGCLLDNSGVLSPVDSLESPHGYLSDVASPPLMTSPFQQSPSMPLNHLPGMPDAH
LSINHLNLAGKQDMAMGSSSRMGFDSVPPRLSHLPVSSPSTGMSSAPMSFSVGSGASLNGQCDWLSRLQN
GMVQSQYNPLRGNLQPGAHQQPQNLQHGMMTSLHNGLPTTSLSQMMSYQAMPNTRLASQPHLMQSQQLQQ
MQQQQQQQQQQLQQPNLQPPQQPQPPPPQQPQQPQQHHNPSGSNLGQNFLGTELSQPELQPVSGSAMAVH
TILPQDSQMLPTSLPSSLAQPMTTTQFLTPPSQHSYSSPLDNTPSHQLQVPDHPFLTPSPESPDQWSSSS
PHSNVSDWSEGISSPPTSMQSQMGHIPEAFK

>XP_030088011_1 NOTCH1 Serinus canaria
[truncated: 848,675 more chars]
