# Supplementary material for: An updated evolutionary study of the Notch family reveals a new ancient origin and novel invariable motifs as potential pharmacological targets
Source: PeerJ. 2020 Nov 5;8:e10334. doi: 10.7717/peerj.10334 (PMC7649014; doi:10.7717/peerj.10334)
Supplement: Supplemental Information 1 — All sequence and alignment data used for the phylogenetic study of the Notch Superfamily [file peerj-08-10334-s001.zip › Supplementary Dataset 2.fasta]

>PJD94986_1 NOTCH Legionella sp_
MLHIKKLW--------------------------------------------------------------
----------------------------------------------------------------------
----------------------------------------------------------------------
----------------------------------------------------------------------
----------------------------------------------------------------------
----------------------------------------------------------------------
----------------------------------------------------------------------
----------------------------------------------------------------------
----------------------------------------------------------------------
----------------------------------------------------------------------
----------------------------------------------------------------------
----------------------------------------------------------------------
----------------------------------------------------------------------
----------------------------------------------------------------------
----------------------------------------------------------------------
----------------------------------------------------------------------
------------------L-----------------------------------LFVF------------
----------------------------------------------------------------------
----------------------------------------------------------------------
----------------------------------------------------------------------
----------------------------------------------------------------------
----------------------------------------------------------------------
----------------------------------------------------------------------
----------V-------------------FVTCAIH----------------A----------------
----------------------------------------------------------------------
----------------------------------------------------------------------
----------------------------------------------------------------------
----------------------------------------------------------------------
----------------------------------------------------------------------
----------------------------------------------------------------------
----------------------------------------------------------------------
----------------------------------------------------------------------
----------------------------------------------------------------------
----------------------------------------------------------------------
----------------------------------------------------------------------
----------------------------------------------------------------------
---E-------------------------------------TC---------------------------
---CDKM----------------------------GGI--------------------------------
----------------------------------------------------------------------
----------------------------------------------------------------------
----------------------------------------------------------------------
-------------------------------------------------N-------------YCDSSS-
----------------GR------------------------------L---------------------
---------------------------------------VCQNGFYSA----------------------
-------------------------CYCDRHAVMD-----------------------------------
----------------------------------------------------------------------
----------------------------------------------------------------------
----------------------------------------------------------------------
----------------------------------------------------------------------
----------------------------------------------------------------------
----------------------------------------------------------------------
----------------------------------------------------------------------
----------------------------------------------------------------------
----------------------------------------------------------------------
----------------------------------------------------------------------
----------------------------------------------------------------------
----------------------------------------------------------------------
----------------------------------------------------------------------
----------------------------------------------------------------------
----------------------------------------------------------------------
----------------------------------------------------------------------
----------------------------------------------------------------------
----------------------------------------------------------------------
----------------------------------------------------------------------
----------------------------------------------------------------------
----------------------------------------------------------------------
----------------------------------------------------------------------
----------------------------------------------------------------------
-----------------------------LQ----------------------------LLKGC------
----------------------------------------------------------------------
-------------------------------CLWKGGVSPA--------------------------IPT
----------------------------------------------------------------------
----------------------------------------------------------------------
------------------------------------------------------------D---------
----------------------------------------------------------------------
--------------------------------------------------------GKI-----------
----------------------------------------------------------------------
----------------------------------------------------------------------
----------------------------------------------------------------------
----------------------------------------------------------------------
----------------------------------------------------------------------
---------MCNDGSSSE----------------------------------------------ECSITK
SYNKSS----------------------------------------------------------------
------------------------------------G---------------------------------
----------------------------------------------------------------------
--------------------------------IY------------------------------------
----------------------------------------------------------------------
----------------------------------------------------------------------
----------------------------------------------------------------------
----------------------------------------------------------------------
----------------------------------------------------------------------
----------------------------------------------------------------------
----------------------------------------------------------------------
----------------------------------------------------------------------
----------------------------------------------------------------------
----------------------------------------------------------------------
----------------------------------------------------------------------
----------------------------------------------------------------------
----------------------------------------------------------------------
----------------------------------------------------------------------
-------------

>QDQ38985_1 NOTCH Legionella geestiana
MRFLKQMF--------------------------------------------------------------
----------------------------------------------------------------------
----------------------------------------------------------------------
----------------------------------------------------------------------
----------------------------------------------------------------------
----------------------------------------------------------------------
----------------------------------------------------------------------
----------------------------------------------------------------------
----------------------------------------------------------------------
----------------------------------------------------------------------
----------------------------------------------------------------------
----------------------------------------------------------------------
----------------------------------------------------------------------
----------------------------------------------------------------------
----------------------------------------------------------------------
----------------------------------------------------------------------
------------RTGLLLC-----------------------------------AFAP------------
----------------------------------------------------------------------
----------------------------------------------------------------------
----------------------------------------------------------------------
----------------------------------------------------------------------
----------------------------------------------------------------------
----------------------------------------------------------------------
----------L-------------------ATAGCGA----------------S----------------
----------------------------------------------------------------------
----------------------------------------------------------------------
----------------------------------------------------------------------
----------------------------------------------------------------------
----------------------------------------------------------------------
----------------------------------------------------------------------
----------------------------------------------------------------------
----------------------------------------------------------------------
----------------------------------------------------------------------
----------------------------------------------------------------------
----------------------------------------------------------------------
----------------------------------------------------------------------
------------------------------------------C---------------------------
---CSGH----------------------------GGI--------------------------------
----------------------------------------------------------------------
----------------------------------------------------------------------
----------------------------------------------------------------------
-------------------------------------------------L-------------YCDSSA-
----------------GR------------------------------F---------------------
---------------------------------------VCRSGEYST----------------------
-------------------------CYCTRHAIMD-----------------------------------
----------------------------------------------------------------------
----------------------------------------------------------------------
----------------------------------------------------------------------
----------------------------------------------------------------------
----------------------------------------------------------------------
----------------------------------------------------------------------
----------------------------------------------------------------------
----------------------------------------------------------------------
----------------------------------------------------------------------
----------------------------------------------------------------------
----------------------------------------------------------------------
----------------------------------------------------------------------
----------------------------------------------------------------------
----------------------------------------------------------------------
----------------------------------------------------------------------
----------------------------------------------------------------------
----------------------------------------------------------------------
----------------------------------------------------------------------
----------------------------------------------------------------------
----------------------------------------------------------------------
----------------------------------------------------------------------
----------------------------------------------------------------------
----------------------------------------------------------------------
-----------------------------LQ----------------------------LIGGC------
----------------------------------------------------------------------
-------------------------------CLWQGGVMAT--------------------------DE-
----------------------------------------------------------------------
----------------------------------------------------------------------
------------------------------------------------------------T---------
----------------------------------------------------------------------
--------------------------------------------------------GLV-----------
----------------------------------------------------------------------
----------------------------------------------------------------------
----------------------------------------------------------------------
----------------------------------------------------------------------
----------------------------------------------------------------------
---------ICNNGGTSE----------------------------------------------ICSLQA
PEKAVA----------------------------------------------------------------
----------------------------------------------------------------------
----------------------------------------------------------------------
--------------------------------SW------------------------------------
----------------------------------------------------------------------
----------------------------------------------------------------------
----------------------------------------------------------------------
----------------------------------------------------------------------
----------------------------------------------------------------------
----------------------------------------------------------------------
----------------------------------------------------------------------
----------------------------------------------------------------------
----------------------------------------------------------------------
----------------------------------------------------------------------
----------------------------------------------------------------------
----------------------------------------------------------------------
----------------------------------------------------------------------
----------------------------------------------------------------------
-------------

>QDP72467_1 NOTCH Legionella israelensis
MSSIKQLL--------------------------------------------------------------
----------------------------------------------------------------------
----------------------------------------------------------------------
----------------------------------------------------------------------
----------------------------------------------------------------------
----------------------------------------------------------------------
----------------------------------------------------------------------
----------------------------------------------------------------------
----------------------------------------------------------------------
----------------------------------------------------------------------
----------------------------------------------------------------------
----------------------------------------------------------------------
----------------------------------------------------------------------
----------------------------------------------------------------------
----------------------------------------------------------------------
----------------------------------------------------------------------
------------MFTVLSI-----------------------------------TALA------------
----------------------------------------------------------------------
----------------------------------------------------------------------
----------------------------------------------------------------------
----------------------------------------------------------------------
----------------------------------------------------------------------
----------------------------------------------------------------------
----------A-------------------FASGNCS----------------G----------------
----------------------------------------------------------------------
----------------------------------------------------------------------
----------------------------------------------------------------------
----------------------------------------------------------------------
----------------------------------------------------------------------
----------------------------------------------------------------------
----------------------------------------------------------------------
----------------------------------------------------------------------
----------------------------------------------------------------------
----------------------------------------------------------------------
----------------------------------------------------------------------
----------------------------------------------------------------------
------------------------------------------C---------------------------
---CNGM----------------------------GGI--------------------------------
----------------------------------------------------------------------
----------------------------------------------------------------------
----------------------------------------------------------------------
-------------------------------------------------R-------------YCDSSA-
----------------GR------------------------------F---------------------
---------------------------------------VCNNGYYSS----------------------
-------------------------CYCTRHAVMD-----------------------------------
----------------------------------------------------------------------
----------------------------------------------------------------------
----------------------------------------------------------------------
----------------------------------------------------------------------
----------------------------------------------------------------------
----------------------------------------------------------------------
----------------------------------------------------------------------
----------------------------------------------------------------------
----------------------------------------------------------------------
----------------------------------------------------------------------
----------------------------------------------------------------------
----------------------------------------------------------------------
----------------------------------------------------------------------
----------------------------------------------------------------------
----------------------------------------------------------------------
----------------------------------------------------------------------
----------------------------------------------------------------------
----------------------------------------------------------------------
----------------------------------------------------------------------
----------------------------------------------------------------------
----------------------------------------------------------------------
----------------------------------------------------------------------
----------------------------------------------------------------------
-----------------------------LQ----------------------------KIMGC------
----------------------------------------------------------------------
-------------------------------CLWHGGVLRS--------------------------DDG
----------------------------------------------------------------------
----------------------------------------------------------------------
------------------------------------------------------------A---------
----------------------------------------------------------------------
--------------------------------------------------------GVV-----------
----------------------------------------------------------------------
----------------------------------------------------------------------
----------------------------------------------------------------------
----------------------------------------------------------------------
----------------------------------------------------------------------
---------ICRDGTISE----------------------------------------------TCSLHT
GTACIA----------------------------------------------------------------
-----------------------------------TS---------------------------------
----------------------------------------------------------------------
--------------------------------SW------------------------------------
----------------------------------------------------------------------
----------------------------------------------------------------------
----------------------------------------------------------------------
----------------------------------------------------------------------
----------------------------------------------------------------------
----------------------------------------------------------------------
----------------------------------------------------------------------
----------------------------------------------------------------------
----------------------------------------------------------------------
----------------------------------------------------------------------
----------------------------------------------------------------------
----------------------------------------------------------------------
----------------------------------------------------------------------
----------------------------------------------------------------------
-------------

>SNV01491_1 NOTCH Legionella waltersii
MIIKTIKS--------------------------------------------------------------
----------------------------------------------------------------------
----------------------------------------------------------------------
----------------------------------------------------------------------
----------------------------------------------------------------------
----------------------------------------------------------------------
----------------------------------------------------------------------
----------------------------------------------------------------------
----------------------------------------------------------------------
----------------------------------------------------------------------
----------------------------------------------------------------------
----------------------------------------------------------------------
----------------------------------------------------------------------
----------------------------------------------------------------------
----------------------------------------------------------------------
-----------------------------IS---------------------------------------
------------LAGLLFL-----------------------------------SVPS------------
----------------------------------------------------------------------
----------------------------------------------------------------------
----------------------------------------------------------------------
----------------------------------------------------------------------
----------------------------------------------------------------------
----------------------------------------------------------------------
----------V-------------------F---------------------------------------
----------------------------------------------------------------------
----------------------------------------------------------------------
----------------------------------------------------------------------
----------------------------------------------------------------------
----------------------------------------------------------------------
----------------------------------------------------------------------
----------------------------------------------------------------------
----------------------------------------------------------------------
----------------------------------------------------------------------
----------------------------------------------------------------------
----------------------------------------------------------------------
----------------------------------------------------------------------
--AE-------------------------------------GC---------------------------
---CGSM----------------------------GGI--------------------------------
----------------------------------------------------------------------
----------------------------------------------------------------------
----------------------------------------------------------------------
-------------------------------------------------N-------------YCDSSA-
----------------GR------------------------------L---------------------
---------------------------------------VCQNGFYST----------------------
-------------------------CYCTRHAVMD-----------------------------------
----------------------------------------------------------------------
----------------------------------------------------------------------
----------------------------------------------------------------------
----------------------------------------------------------------------
----------------------------------------------------------------------
----------------------------------------------------------------------
----------------------------------------------------------------------
----------------------------------------------------------------------
----------------------------------------------------------------------
----------------------------------------------------------------------
----------------------------------------------------------------------
----------------------------------------------------------------------
----------------------------------------------------------------------
----------------------------------------------------------------------
----------------------------------------------------------------------
----------------------------------------------------------------------
----------------------------------------------------------------------
----------------------------------------------------------------------
----------------------------------------------------------------------
----------------------------------------------------------------------
----------------------------------------------------------------------
----------------------------------------------------------------------
----------------------------------------------------------------------
-----------------------------LQ----------------------------FLKGC------
----------------------------------------------------------------------
-------------------------------CLWHGGVMSN--------------------------VNA
----------------------------------------------------------------------
----------------------------------------------------------------------
------------------------------------------------------------E---------
----------------------------------------------------------------------
--------------------------------------------------------GLV-----------
----------------------------------------------------------------------
----------------------------------------------------------------------
----------------------------------------------------------------------
----------------------------------------------------------------------
----------------------------------------------------------------------
---------LCNDGSYSE----------------------------------------------ECSLQK
PIEKIA----------------------------------------------------------------
----------------------------------------------------------------------
----------------------------------------------------------------------
--------------------------------IY------------------------------------
----------------------------------------------------------------------
----------------------------------------------------------------------
----------------------------------------------------------------------
----------------------------------------------------------------------
----------------------------------------------------------------------
----------------------------------------------------------------------
----------------------------------------------------------------------
----------------------------------------------------------------------
----------------------------------------------------------------------
----------------------------------------------------------------------
----------------------------------------------------------------------
----------------------------------------------------------------------
----------------------------------------------------------------------
----------------------------------------------------------------------
-------------

>QGK65952_1 NOTCH Legionella pneumophila
MLFLKIKT--------------------------------------------------------------
----------------------------------------------------------------------
----------------------------------------------------------------------
----------------------------------------------------------------------
----------------------------------------------------------------------
----------------------------------------------------------------------
----------------------------------------------------------------------
----------------------------------------------------------------------
----------------------------------------------------------------------
----------------------------------------------------------------------
----------------------------------------------------------------------
----------------------------------------------------------------------
----------------------------------------------------------------------
----------------------------------------------------------------------
----------------------------------------------------------------------
---------------NQRTTMNIL-KPKAFL---------------------------------------
------------LASVFVL-----------------------------------SISP------------
----------------------------------------------------------------------
----------------------------------------------------------------------
----------------------------------------------------------------------
----------------------------------------------------------------------
----------------------------------------------------------------------
----------------------------------------------------------------------
----------A-------------------FA--------------------------------------
----------------------------------------------------------------------
----------------------------------------------------------------------
----------------------------------------------------------------------
----------------------------------------------------------------------
----------------------------------------------------------------------
----------------------------------------------------------------------
----------------------------------------------------------------------
----------------------------------------------------------------------
----------------------------------------------------------------------
----------------------------------------------------------------------
----------------------------------------------------------------------
----------------------------------------------------------------------
--AD-------------------------------------GC---------------------------
---CSKM----------------------------GGI--------------------------------
----------------------------------------------------------------------
----------------------------------------------------------------------
----------------------------------------------------------------------
-------------------------------------------------N-------------YCDSSA-
----------------GR------------------------------L---------------------
---------------------------------------VCNNGFYST----------------------
-------------------------CYCTRHAVMD-----------------------------------
----------------------------------------------------------------------
----------------------------------------------------------------------
----------------------------------------------------------------------
----------------------------------------------------------------------
----------------------------------------------------------------------
----------------------------------------------------------------------
----------------------------------------------------------------------
----------------------------------------------------------------------
----------------------------------------------------------------------
----------------------------------------------------------------------
----------------------------------------------------------------------
----------------------------------------------------------------------
----------------------------------------------------------------------
----------------------------------------------------------------------
----------------------------------------------------------------------
----------------------------------------------------------------------
----------------------------------------------------------------------
----------------------------------------------------------------------
----------------------------------------------------------------------
----------------------------------------------------------------------
----------------------------------------------------------------------
----------------------------------------------------------------------
----------------------------------------------------------------------
-----------------------------LQ----------------------------FLMGC------
----------------------------------------------------------------------
-------------------------------CLWHGGVYPQ--------------------------LNS
----------------------------------------------------------------------
----------------------------------------------------------------------
------------------------------------------------------------S---------
----------------------------------------------------------------------
--------------------------------------------------------GLV-----------
----------------------------------------------------------------------
----------------------------------------------------------------------
----------------------------------------------------------------------
----------------------------------------------------------------------
----------------------------------------------------------------------
---------VCNDGYVSE----------------------------------------------ECSLQK
PVEQIS----------------------------------------------------------------
----------------------------------------------------------------------
----------------------------------------------------------------------
--------------------------------VY------------------------------------
----------------------------------------------------------------------
----------------------------------------------------------------------
----------------------------------------------------------------------
----------------------------------------------------------------------
----------------------------------------------------------------------
----------------------------------------------------------------------
----------------------------------------------------------------------
----------------------------------------------------------------------
----------------------------------------------------------------------
----------------------------------------------------------------------
----------------------------------------------------------------------
----------------------------------------------------------------------
----------------------------------------------------------------------
----------------------------------------------------------------------
-------------

>KGP62707_1 NOTCH Legionella norrlandica
MDRLNFKH--------------------------------------------------------------
----------------------------------------------------------------------
----------------------------------------------------------------------
----------------------------------------------------------------------
----------------------------------------------------------------------
----------------------------------------------------------------------
----------------------------------------------------------------------
----------------------------------------------------------------------
----------------------------------------------------------------------
----------------------------------------------------------------------
----------------------------------------------------------------------
----------------------------------------------------------------------
----------------------------------------------------------------------
----------------------------------------------------------------------
----------------------------------------------------------------------
-----------------------------FF---------------------------------------
------------LASTLAL-----------------------------------YASL------------
----------------------------------------------------------------------
----------------------------------------------------------------------
----------------------------------------------------------------------
----------------------------------------------------------------------
----------------------------------------------------------------------
----------------------------------------------------------------------
----------A-------------------L---------------------------------------
----------------------------------------------------------------------
----------------------------------------------------------------------
----------------------------------------------------------------------
----------------------------------------------------------------------
----------------------------------------------------------------------
----------------------------------------------------------------------
----------------------------------------------------------------------
----------------------------------------------------------------------
----------------------------------------------------------------------
----------------------------------------------------------------------
----------------------------------------------------------------------
----------------------------------------------------------------------
--AD-------------------------------------GC---------------------------
---CSRM----------------------------GGI--------------------------------
----------------------------------------------------------------------
----------------------------------------------------------------------
----------------------------------------------------------------------
-------------------------------------------------N-------------YCDSSA-
----------------GR------------------------------L---------------------
---------------------------------------VCNNGFYST----------------------
-------------------------CYCTRHAVMD-----------------------------------
----------------------------------------------------------------------
----------------------------------------------------------------------
----------------------------------------------------------------------
----------------------------------------------------------------------
----------------------------------------------------------------------
----------------------------------------------------------------------
----------------------------------------------------------------------
----------------------------------------------------------------------
----------------------------------------------------------------------
----------------------------------------------------------------------
----------------------------------------------------------------------
----------------------------------------------------------------------
----------------------------------------------------------------------
----------------------------------------------------------------------
----------------------------------------------------------------------
----------------------------------------------------------------------
----------------------------------------------------------------------
----------------------------------------------------------------------
----------------------------------------------------------------------
----------------------------------------------------------------------
----------------------------------------------------------------------
----------------------------------------------------------------------
----------------------------------------------------------------------
-----------------------------LQ----------------------------LLKGC------
----------------------------------------------------------------------
-------------------------------CLWHGGVLPV--------------------------YNP
----------------------------------------------------------------------
----------------------------------------------------------------------
------------------------------------------------------------L---------
----------------------------------------------------------------------
--------------------------------------------------------GLV-----------
----------------------------------------------------------------------
----------------------------------------------------------------------
----------------------------------------------------------------------
----------------------------------------------------------------------
----------------------------------------------------------------------
---------VCNDGYISE----------------------------------------------ECTLQK
PIDQVA----------------------------------------------------------------
----------------------------------------------------------------------
----------------------------------------------------------------------
--------------------------------IY------------------------------------
----------------------------------------------------------------------
----------------------------------------------------------------------
----------------------------------------------------------------------
----------------------------------------------------------------------
----------------------------------------------------------------------
----------------------------------------------------------------------
----------------------------------------------------------------------
----------------------------------------------------------------------
----------------------------------------------------------------------
----------------------------------------------------------------------
----------------------------------------------------------------------
----------------------------------------------------------------------
----------------------------------------------------------------------
----------------------------------------------------------------------
-------------

>WP_127098796_1 NOTCH Legionella sp_ km772
MLIIKRIF--------------------------------------------------------------
----------------------------------------------------------------------
----------------------------------------------------------------------
----------------------------------------------------------------------
----------------------------------------------------------------------
----------------------------------------------------------------------
----------------------------------------------------------------------
----------------------------------------------------------------------
----------------------------------------------------------------------
----------------------------------------------------------------------
----------------------------------------------------------------------
----------------------------------------------------------------------
----------------------------------------------------------------------
----------------------------------------------------------------------
----------------------------------------------------------------------
----------------------------------------------------------------------
------------LTSILSL-----------------------------------LIMP------------
----------------------------------------------------------------------
----------------------------------------------------------------------
----------------------------------------------------------------------
----------------------------------------------------------------------
----------------------------------------------------------------------
----------------------------------------------------------------------
----------A-------------------FA--------------------------------------
----------------------------------------------------------------------
----------------------------------------------------------------------
----------------------------------------------------------------------
----------------------------------------------------------------------
----------------------------------------------------------------------
----------------------------------------------------------------------
----------------------------------------------------------------------
----------------------------------------------------------------------
----------------------------------------------------------------------
----------------------------------------------------------------------
----------------------------------------------------------------------
----------------------------------------------------------------------
---D-------------------------------------SC---------------------------
---CAKM----------------------------GGA--------------------------------
----------------------------------------------------------------------
----------------------------------------------------------------------
----------------------------------------------------------------------
-------------------------------------------------S-------------YCDSSA-
----------------GR------------------------------V---------------------
---------------------------------------VCKNGFYSA----------------------
-------------------------CYCERHAVMD-----------------------------------
----------------------------------------------------------------------
----------------------------------------------------------------------
----------------------------------------------------------------------
----------------------------------------------------------------------
----------------------------------------------------------------------
----------------------------------------------------------------------
----------------------------------------------------------------------
----------------------------------------------------------------------
----------------------------------------------------------------------
----------------------------------------------------------------------
----------------------------------------------------------------------
----------------------------------------------------------------------
----------------------------------------------------------------------
----------------------------------------------------------------------
----------------------------------------------------------------------
----------------------------------------------------------------------
----------------------------------------------------------------------
----------------------------------------------------------------------
----------------------------------------------------------------------
----------------------------------------------------------------------
----------------------------------------------------------------------
----------------------------------------------------------------------
----------------------------------------------------------------------
-----------------------------LQ----------------------------LLKGC------
----------------------------------------------------------------------
-------------------------------CLWQGGVLPT--------------------------FDR
----------------------------------------------------------------------
----------------------------------------------------------------------
------------------------------------------------------------T---------
----------------------------------------------------------------------
--------------------------------------------------------GLV-----------
----------------------------------------------------------------------
----------------------------------------------------------------------
----------------------------------------------------------------------
----------------------------------------------------------------------
----------------------------------------------------------------------
---------VCNDGSISE----------------------------------------------ECSTAN
PYDRIG----------------------------------------------------------------
----------------------------------------------------------------------
----------------------------------------------------------------------
--------------------------------SF------------------------------------
----------------------------------------------------------------------
----------------------------------------------------------------------
----------------------------------------------------------------------
----------------------------------------------------------------------
----------------------------------------------------------------------
----------------------------------------------------------------------
----------------------------------------------------------------------
----------------------------------------------------------------------
----------------------------------------------------------------------
----------------------------------------------------------------------
----------------------------------------------------------------------
----------------------------------------------------------------------
----------------------------------------------------------------------
----------------------------------------------------------------------
-------------

>KTD60782_1 NOTCH Legionella shakespearei DSM 23087
MLSLKRII--------------------------------------------------------------
----------------------------------------------------------------------
----------------------------------------------------------------------
----------------------------------------------------------------------
----------------------------------------------------------------------
----------------------------------------------------------------------
----------------------------------------------------------------------
----------------------------------------------------------------------
----------------------------------------------------------------------
----------------------------------------------------------------------
----------------------------------------------------------------------
----------------------------------------------------------------------
----------------------------------------------------------------------
----------------------------------------------------------------------
----------------------------------------------------------------------
----------------------------------------------------------------------
------------LTGMLSL-----------------------------------SISP------------
----------------------------------------------------------------------
----------------------------------------------------------------------
----------------------------------------------------------------------
----------------------------------------------------------------------
----------------------------------------------------------------------
----------------------------------------------------------------------
----------V-------------------FA--------------------------------------
----------------------------------------------------------------------
----------------------------------------------------------------------
----------------------------------------------------------------------
----------------------------------------------------------------------
----------------------------------------------------------------------
----------------------------------------------------------------------
----------------------------------------------------------------------
----------------------------------------------------------------------
----------------------------------------------------------------------
----------------------------------------------------------------------
----------------------------------------------------------------------
----------------------------------------------------------------------
---D-------------------------------------AC---------------------------
---CNKM----------------------------GGV--------------------------------
----------------------------------------------------------------------
----------------------------------------------------------------------
----------------------------------------------------------------------
-------------------------------------------------N-------------YCDSSA-
----------------GR------------------------------L---------------------
---------------------------------------VCNNGFYST----------------------
-------------------------CYCTRHAVMD-----------------------------------
----------------------------------------------------------------------
----------------------------------------------------------------------
----------------------------------------------------------------------
----------------------------------------------------------------------
----------------------------------------------------------------------
----------------------------------------------------------------------
----------------------------------------------------------------------
----------------------------------------------------------------------
----------------------------------------------------------------------
----------------------------------------------------------------------
----------------------------------------------------------------------
----------------------------------------------------------------------
----------------------------------------------------------------------
----------------------------------------------------------------------
----------------------------------------------------------------------
----------------------------------------------------------------------
----------------------------------------------------------------------
----------------------------------------------------------------------
----------------------------------------------------------------------
----------------------------------------------------------------------
----------------------------------------------------------------------
----------------------------------------------------------------------
----------------------------------------------------------------------
-----------------------------LQ----------------------------LLRGC------
----------------------------------------------------------------------
-------------------------------CMWHGGVLPE--------------------------TTI
----------------------------------------------------------------------
----------------------------------------------------------------------
------------------------------------------------------------G---------
----------------------------------------------------------------------
--------------------------------------------------------GLI-----------
----------------------------------------------------------------------
----------------------------------------------------------------------
----------------------------------------------------------------------
----------------------------------------------------------------------
----------------------------------------------------------------------
---------VCNDGSISE----------------------------------------------ECSLVN
PQQSIA----------------------------------------------------------------
----------------------------------------------------------------------
----------------------------------------------------------------------
--------------------------------SW------------------------------------
----------------------------------------------------------------------
----------------------------------------------------------------------
----------------------------------------------------------------------
----------------------------------------------------------------------
----------------------------------------------------------------------
----------------------------------------------------------------------
----------------------------------------------------------------------
----------------------------------------------------------------------
----------------------------------------------------------------------
----------------------------------------------------------------------
----------------------------------------------------------------------
----------------------------------------------------------------------
----------------------------------------------------------------------
----------------------------------------------------------------------
-------------

>WP_127109886_1 NOTCH Legionella sp_ km535
MPSLKTLL--------------------------------------------------------------
----------------------------------------------------------------------
----------------------------------------------------------------------
----------------------------------------------------------------------
----------------------------------------------------------------------
----------------------------------------------------------------------
----------------------------------------------------------------------
----------------------------------------------------------------------
----------------------------------------------------------------------
----------------------------------------------------------------------
----------------------------------------------------------------------
----------------------------------------------------------------------
----------------------------------------------------------------------
----------------------------------------------------------------------
----------------------------------------------------------------------
----------------------------------------------------------------------
------------ISSMLSM-----------------------------------VFSP------------
----------------------------------------------------------------------
----------------------------------------------------------------------
----------------------------------------------------------------------
----------------------------------------------------------------------
----------------------------------------------------------------------
----------------------------------------------------------------------
----------V-------------------FA--------------------------------------
----------------------------------------------------------------------
----------------------------------------------------------------------
----------------------------------------------------------------------
----------------------------------------------------------------------
----------------------------------------------------------------------
----------------------------------------------------------------------
----------------------------------------------------------------------
----------------------------------------------------------------------
----------------------------------------------------------------------
----------------------------------------------------------------------
----------------------------------------------------------------------
----------------------------------------------------------------------
---G-------------------------------------GC---------------------------
---CEKM----------------------------GGT--------------------------------
----------------------------------------------------------------------
----------------------------------------------------------------------
----------------------------------------------------------------------
-------------------------------------------------N-------------YCDSSA-
----------------GR------------------------------L---------------------
---------------------------------------VCNNGFYST----------------------
-------------------------CYCDRHAVMD-----------------------------------
----------------------------------------------------------------------
----------------------------------------------------------------------
----------------------------------------------------------------------
----------------------------------------------------------------------
----------------------------------------------------------------------
----------------------------------------------------------------------
----------------------------------------------------------------------
----------------------------------------------------------------------
----------------------------------------------------------------------
----------------------------------------------------------------------
----------------------------------------------------------------------
----------------------------------------------------------------------
----------------------------------------------------------------------
----------------------------------------------------------------------
----------------------------------------------------------------------
----------------------------------------------------------------------
----------------------------------------------------------------------
----------------------------------------------------------------------
----------------------------------------------------------------------
----------------------------------------------------------------------
----------------------------------------------------------------------
----------------------------------------------------------------------
----------------------------------------------------------------------
-----------------------------LQ----------------------------LLKGC------
----------------------------------------------------------------------
-------------------------------CLWQGGVSPD--------------------------YVT
----------------------------------------------------------------------
----------------------------------------------------------------------
------------------------------------------------------------S---------
----------------------------------------------------------------------
--------------------------------------------------------GLV-----------
----------------------------------------------------------------------
----------------------------------------------------------------------
----------------------------------------------------------------------
----------------------------------------------------------------------
----------------------------------------------------------------------
---------VCNDGSISE----------------------------------------------ECSLQN
PQQSVA----------------------------------------------------------------
----------------------------------------------------------------------
----------------------------------------------------------------------
--------------------------------TW------------------------------------
----------------------------------------------------------------------
----------------------------------------------------------------------
----------------------------------------------------------------------
----------------------------------------------------------------------
----------------------------------------------------------------------
----------------------------------------------------------------------
----------------------------------------------------------------------
----------------------------------------------------------------------
----------------------------------------------------------------------
----------------------------------------------------------------------
----------------------------------------------------------------------
----------------------------------------------------------------------
----------------------------------------------------------------------
----------------------------------------------------------------------
-------------

>STY32961_1 NOTCH Legionella worsleiensis
MSSFKTLL--------------------------------------------------------------
----------------------------------------------------------------------
----------------------------------------------------------------------
----------------------------------------------------------------------
----------------------------------------------------------------------
----------------------------------------------------------------------
----------------------------------------------------------------------
----------------------------------------------------------------------
----------------------------------------------------------------------
----------------------------------------------------------------------
----------------------------------------------------------------------
----------------------------------------------------------------------
----------------------------------------------------------------------
----------------------------------------------------------------------
----------------------------------------------------------------------
----------------------------------------------------------------------
------------ISGILSI-----------------------------------VFSP------------
----------------------------------------------------------------------
----------------------------------------------------------------------
----------------------------------------------------------------------
----------------------------------------------------------------------
----------------------------------------------------------------------
----------------------------------------------------------------------
----------S-------------------FA--------------------------------------
----------------------------------------------------------------------
----------------------------------------------------------------------
----------------------------------------------------------------------
----------------------------------------------------------------------
----------------------------------------------------------------------
----------------------------------------------------------------------
----------------------------------------------------------------------
----------------------------------------------------------------------
----------------------------------------------------------------------
----------------------------------------------------------------------
----------------------------------------------------------------------
----------------------------------------------------------------------
---G-------------------------------------GC---------------------------
---CSSM----------------------------GGV--------------------------------
----------------------------------------------------------------------
----------------------------------------------------------------------
----------------------------------------------------------------------
-------------------------------------------------N-------------YCDSSA-
----------------GR------------------------------L---------------------
---------------------------------------VCNNGFYST----------------------
-------------------------CYCDRHAVMD-----------------------------------
----------------------------------------------------------------------
----------------------------------------------------------------------
----------------------------------------------------------------------
----------------------------------------------------------------------
----------------------------------------------------------------------
----------------------------------------------------------------------
----------------------------------------------------------------------
----------------------------------------------------------------------
----------------------------------------------------------------------
----------------------------------------------------------------------
----------------------------------------------------------------------
----------------------------------------------------------------------
----------------------------------------------------------------------
----------------------------------------------------------------------
----------------------------------------------------------------------
----------------------------------------------------------------------
----------------------------------------------------------------------
----------------------------------------------------------------------
----------------------------------------------------------------------
----------------------------------------------------------------------
----------------------------------------------------------------------
----------------------------------------------------------------------
----------------------------------------------------------------------
-----------------------------LQ----------------------------LLKGC------
----------------------------------------------------------------------
-------------------------------CLWQGGVSPD--------------------------YAY
----------------------------------------------------------------------
----------------------------------------------------------------------
------------------------------------------------------------S---------
----------------------------------------------------------------------
--------------------------------------------------------GLV-----------
----------------------------------------------------------------------
----------------------------------------------------------------------
----------------------------------------------------------------------
----------------------------------------------------------------------
----------------------------------------------------------------------
---------VCNDGSISE----------------------------------------------ECSREN
PQQSVA----------------------------------------------------------------
----------------------------------------------------------------------
----------------------------------------------------------------------
--------------------------------TW------------------------------------
----------------------------------------------------------------------
----------------------------------------------------------------------
----------------------------------------------------------------------
----------------------------------------------------------------------
----------------------------------------------------------------------
----------------------------------------------------------------------
----------------------------------------------------------------------
----------------------------------------------------------------------
----------------------------------------------------------------------
----------------------------------------------------------------------
----------------------------------------------------------------------
----------------------------------------------------------------------
----------------------------------------------------------------------
----------------------------------------------------------------------
-------------

>WP_133135727_1 NOTCH Legionella rowbothamii
MLSFKRLF--------------------------------------------------------------
----------------------------------------------------------------------
----------------------------------------------------------------------
----------------------------------------------------------------------
----------------------------------------------------------------------
----------------------------------------------------------------------
----------------------------------------------------------------------
----------------------------------------------------------------------
----------------------------------------------------------------------
----------------------------------------------------------------------
----------------------------------------------------------------------
----------------------------------------------------------------------
----------------------------------------------------------------------
----------------------------------------------------------------------
----------------------------------------------------------------------
----------------------------------------------------------------------
------------LVGALSL-----------------------------------LVTP------------
----------------------------------------------------------------------
----------------------------------------------------------------------
----------------------------------------------------------------------
----------------------------------------------------------------------
----------------------------------------------------------------------
----------------------------------------------------------------------
----------I-------------------FAKQNPS----------------A----------------
----------------------------------------------------------------------
----------------------------------------------------------------------
----------------------------------------------------------------------
----------------------------------------------------------------------
----------------------------------------------------------------------
----------------------------------------------------------------------
----------------------------------------------------------------------
----------------------------------------------------------------------
----------------------------------------------------------------------
----------------------------------------------------------------------
----------------------------------------------------------------------
----------------------------------------------------------------------
------------------------------------------C---------------------------
---CGGM----------------------------GGI--------------------------------
----------------------------------------------------------------------
----------------------------------------------------------------------
----------------------------------------------------------------------
-------------------------------------------------S-------------YCDSSA-
----------------GR------------------------------M---------------------
---------------------------------------VCNNGFYST----------------------
-------------------------CFCTPHAVMD-----------------------------------
----------------------------------------------------------------------
----------------------------------------------------------------------
----------------------------------------------------------------------
----------------------------------------------------------------------
----------------------------------------------------------------------
----------------------------------------------------------------------
----------------------------------------------------------------------
----------------------------------------------------------------------
----------------------------------------------------------------------
----------------------------------------------------------------------
----------------------------------------------------------------------
----------------------------------------------------------------------
----------------------------------------------------------------------
----------------------------------------------------------------------
----------------------------------------------------------------------
----------------------------------------------------------------------
----------------------------------------------------------------------
----------------------------------------------------------------------
----------------------------------------------------------------------
----------------------------------------------------------------------
----------------------------------------------------------------------
----------------------------------------------------------------------
----------------------------------------------------------------------
-----------------------------LQ----------------------------LIRGC------
----------------------------------------------------------------------
-------------------------------CLWKGGVVNS--------------------------LTA
-----------------------------------P----------------------------------
----------------------------------------------------------------------
------------------------------------------------------------N---------
----------------------------------------------------------------------
--------------------------------------------------------GLV-----------
----------------------------------------------------------------------
----------------------------------------------------------------------
----------------------------------------------------------------------
----------------------------------------------------------------------
----------------------------------------------------------------------
---------VCNDGSVSE----------------------------------------------ECSLQT
PTDRIA----------------------------------------------------------------
----------------------------------------------------------------------
----------------------------------------------------------------------
--------------------------------AW------------------------------------
----------------------------------------------------------------------
----------------------------------------------------------------------
----------------------------------------------------------------------
----------------------------------------------------------------------
----------------------------------------------------------------------
----------------------------------------------------------------------
----------------------------------------------------------------------
----------------------------------------------------------------------
----------------------------------------------------------------------
----------------------------------------------------------------------
----------------------------------------------------------------------
----------------------------------------------------------------------
----------------------------------------------------------------------
----------------------------------------------------------------------
-------------

>VEB36561_1 NOTCH Legionella sainthelensi
MLSFKNLF--------------------------------------------------------------
----------------------------------------------------------------------
----------------------------------------------------------------------
----------------------------------------------------------------------
----------------------------------------------------------------------
----------------------------------------------------------------------
----------------------------------------------------------------------
----------------------------------------------------------------------
----------------------------------------------------------------------
----------------------------------------------------------------------
----------------------------------------------------------------------
----------------------------------------------------------------------
----------------------------------------------------------------------
----------------------------------------------------------------------
----------------------------------------------------------------------
----------------------------------------------------------------------
------------YASLFCL-----------------------------------LASP------------
----------------------------------------------------------------------
----------------------------------------------------------------------
----------------------------------------------------------------------
----------------------------------------------------------------------
----------------------------------------------------------------------
----------------------------------------------------------------------
----------T-------------------YAQSGAQ----------------S----------------
----------------------------------------------------------------------
----------------------------------------------------------------------
----------------------------------------------------------------------
----------------------------------------------------------------------
----------------------------------------------------------------------
----------------------------------------------------------------------
----------------------------------------------------------------------
------------------------------------------------G---------------------
----------------------------------------------------------------------
----------------------------------------------------------------------
----------------------------------------------------------------------
----------------------------------------------------------------------
-YVS-------------------------------------GC---------------------------
---CNQM----------------------------GGV--------------------------------
----------------------------------------------------------------------
----------------------------------------------------------------------
----------------------------------------------------------------------
-------------------------------------------------S-------------YCDSSA-
----------------GR------------------------------L---------------------
---------------------------------------VCKNGFYSA----------------------
-------------------------CYCTPHAVMD-----------------------------------
----------------------------------------------------------------------
----------------------------------------------------------------------
----------------------------------------------------------------------
----------------------------------------------------------------------
----------------------------------------------------------------------
----------------------------------------------------------------------
----------------------------------------------------------------------
----------------------------------------------------------------------
----------------------------------------------------------------------
----------------------------------------------------------------------
----------------------------------------------------------------------
----------------------------------------------------------------------
----------------------------------------------------------------------
----------------------------------------------------------------------
----------------------------------------------------------------------
----------------------------------------------------------------------
----------------------------------------------------------------------
----------------------------------------------------------------------
----------------------------------------------------------------------
----------------------------------------------------------------------
----------------------------------------------------------------------
----------------------------------------------------------------------
----------------------------------------------------------------------
-----------------------------LQ----------------------------LFRGC------
----------------------------------------------------------------------
-------------------------------CLWKGGVVTT--------------------------YNT
----------------------------------------------------------------------
----------------------------------------------------------------------
------------------------------------------------------------N---------
----------------------------------------------------------------------
--------------------------------------------------------GFV-----------
----------------------------------------------------------------------
----------------------------------------------------------------------
----------------------------------------------------------------------
----------------------------------------------------------------------
----------------------------------------------------------------------
---------VCNDGSISE----------------------------------------------ECSIR-
PEEKIA----------------------------------------------------------------
----------------------------------------------------------------------
----------------------------------------------------------------------
--------------------------------AW------------------------------------
----------------------------------------------------------------------
----------------------------------------------------------------------
----------------------------------------------------------------------
----------------------------------------------------------------------
----------------------------------------------------------------------
----------------------------------------------------------------------
----------------------------------------------------------------------
----------------------------------------------------------------------
----------------------------------------------------------------------
----------------------------------------------------------------------
----------------------------------------------------------------------
----------------------------------------------------------------------
----------------------------------------------------------------------
----------------------------------------------------------------------
-------------

>STY29741_1 NOTCH Legionella wadsworthii
MHLLKKLF--------------------------------------------------------------
----------------------------------------------------------------------
----------------------------------------------------------------------
----------------------------------------------------------------------
----------------------------------------------------------------------
----------------------------------------------------------------------
----------------------------------------------------------------------
----------------------------------------------------------------------
----------------------------------------------------------------------
----------------------------------------------------------------------
----------------------------------------------------------------------
----------------------------------------------------------------------
----------------------------------------------------------------------
----------------------------------------------------------------------
----------------------------------------------------------------------
----------------------------------------------------------------------
------------YTSILSL-----------------------------------SISP------------
----------------------------------------------------------------------
----------------------------------------------------------------------
----------------------------------------------------------------------
----------------------------------------------------------------------
----------------------------------------------------------------------
----------------------------------------------------------------------
----------T-------------------FA---TQ----------------F----------------
----------------------------------------------------------------------
----------------------------------------------------------------------
----------------------------------------------------------------------
----------------------------------------------------------------------
----------------------------------------------------------------------
----------------------------------------------------------------------
----------------------------------------------------------------------
----------------------------------------------------------------------
----------------------------------------------------------------------
----------------------------------------------------------------------
----------------------------------------------------------------------
----------------------------------------------------------------------
-FIS-------------------------------------GC---------------------------
---CSQM----------------------------GGI--------------------------------
----------------------------------------------------------------------
----------------------------------------------------------------------
----------------------------------------------------------------------
-------------------------------------------------S-------------YCDSSA-
----------------GR------------------------------L---------------------
---------------------------------------VCNNGFYSA----------------------
-------------------------CYCTPHAVMD-----------------------------------
----------------------------------------------------------------------
----------------------------------------------------------------------
----------------------------------------------------------------------
----------------------------------------------------------------------
----------------------------------------------------------------------
----------------------------------------------------------------------
----------------------------------------------------------------------
----------------------------------------------------------------------
----------------------------------------------------------------------
----------------------------------------------------------------------
----------------------------------------------------------------------
----------------------------------------------------------------------
----------------------------------------------------------------------
----------------------------------------------------------------------
----------------------------------------------------------------------
----------------------------------------------------------------------
----------------------------------------------------------------------
----------------------------------------------------------------------
----------------------------------------------------------------------
----------------------------------------------------------------------
----------------------------------------------------------------------
----------------------------------------------------------------------
----------------------------------------------------------------------
-----------------------------LQ----------------------------LFRGC------
----------------------------------------------------------------------
-------------------------------CLWKGGVVDA--------------------------FNV
----------------------------------------------------------------------
----------------------------------------------------------------------
------------------------------------------------------------N---------
----------------------------------------------------------------------
--------------------------------------------------------GYV-----------
----------------------------------------------------------------------
----------------------------------------------------------------------
----------------------------------------------------------------------
----------------------------------------------------------------------
----------------------------------------------------------------------
---------VCNDGSVSE----------------------------------------------ECSLR-
PEEKIA----------------------------------------------------------------
----------------------------------------------------------------------
----------------------------------------------------------------------
--------------------------------AW------------------------------------
----------------------------------------------------------------------
----------------------------------------------------------------------
----------------------------------------------------------------------
----------------------------------------------------------------------
----------------------------------------------------------------------
----------------------------------------------------------------------
----------------------------------------------------------------------
----------------------------------------------------------------------
----------------------------------------------------------------------
----------------------------------------------------------------------
----------------------------------------------------------------------
----------------------------------------------------------------------
----------------------------------------------------------------------
----------------------------------------------------------------------
-------------

>RUR22548_1 NOTCH Legionella sp_ km489
MQSLKTLF--------------------------------------------------------------
----------------------------------------------------------------------
----------------------------------------------------------------------
----------------------------------------------------------------------
----------------------------------------------------------------------
----------------------------------------------------------------------
----------------------------------------------------------------------
----------------------------------------------------------------------
----------------------------------------------------------------------
----------------------------------------------------------------------
----------------------------------------------------------------------
----------------------------------------------------------------------
----------------------------------------------------------------------
----------------------------------------------------------------------
----------------------------------------------------------------------
----------------------------------------------------------------------
------------CISILSL-----------------------------------LISP------------
----------------------------------------------------------------------
----------------------------------------------------------------------
----------------------------------------------------------------------
----------------------------------------------------------------------
----------------------------------------------------------------------
----------------------------------------------------------------------
----------V-------------------YAGGGTQ----------------F----------------
----------------------------------------------------------------------
----------------------------------------------------------------------
----------------------------------------------------------------------
----------------------------------------------------------------------
----------------------------------------------------------------------
----------------------------------------------------------------------
----------------------------------------------------------------------
----------------------------------------------------------------------
----------------------------------------------------------------------
----------------------------------------------------------------------
----------------------------------------------------------------------
----------------------------------------------------------------------
-FIS-------------------------------------GC---------------------------
---CSQM----------------------------GGV--------------------------------
----------------------------------------------------------------------
----------------------------------------------------------------------
----------------------------------------------------------------------
-------------------------------------------------S-------------YCDSSA-
----------------GR------------------------------L---------------------
---------------------------------------VCKNGFYST----------------------
-------------------------CYCTPHAVMD-----------------------------------
----------------------------------------------------------------------
----------------------------------------------------------------------
----------------------------------------------------------------------
----------------------------------------------------------------------
----------------------------------------------------------------------
----------------------------------------------------------------------
----------------------------------------------------------------------
----------------------------------------------------------------------
----------------------------------------------------------------------
----------------------------------------------------------------------
----------------------------------------------------------------------
----------------------------------------------------------------------
----------------------------------------------------------------------
----------------------------------------------------------------------
----------------------------------------------------------------------
----------------------------------------------------------------------
----------------------------------------------------------------------
----------------------------------------------------------------------
----------------------------------------------------------------------
----------------------------------------------------------------------
----------------------------------------------------------------------
----------------------------------------------------------------------
----------------------------------------------------------------------
-----------------------------LN----------------------------LFRGC------
----------------------------------------------------------------------
-------------------------------CLWKGGVVST--------------------------YTI
----------------------------------------------------------------------
----------------------------------------------------------------------
------------------------------------------------------------T---------
----------------------------------------------------------------------
--------------------------------------------------------GYV-----------
----------------------------------------------------------------------
----------------------------------------------------------------------
----------------------------------------------------------------------
----------------------------------------------------------------------
----------------------------------------------------------------------
---------VCNDGSISE----------------------------------------------ECSLR-
PEEKIA----------------------------------------------------------------
----------------------------------------------------------------------
----------------------------------------------------------------------
--------------------------------AW------------------------------------
----------------------------------------------------------------------
----------------------------------------------------------------------
----------------------------------------------------------------------
----------------------------------------------------------------------
----------------------------------------------------------------------
----------------------------------------------------------------------
----------------------------------------------------------------------
----------------------------------------------------------------------
----------------------------------------------------------------------
----------------------------------------------------------------------
----------------------------------------------------------------------
----------------------------------------------------------------------
----------------------------------------------------------------------
----------------------------------------------------------------------
-------------

>KTC88647_1 NOTCH Fluoribacter dumoffii NY 23
MQSLKTFF--------------------------------------------------------------
----------------------------------------------------------------------
----------------------------------------------------------------------
----------------------------------------------------------------------
----------------------------------------------------------------------
----------------------------------------------------------------------
----------------------------------------------------------------------
----------------------------------------------------------------------
----------------------------------------------------------------------
----------------------------------------------------------------------
----------------------------------------------------------------------
----------------------------------------------------------------------
----------------------------------------------------------------------
----------------------------------------------------------------------
----------------------------------------------------------------------
----------------------------------------------------------------------
------------YASILSI-----------------------------------LISP------------
----------------------------------------------------------------------
----------------------------------------------------------------------
----------------------------------------------------------------------
----------------------------------------------------------------------
----------------------------------------------------------------------
----------------------------------------------------------------------
----------A-------------------FAQSQ-----------------------------------
----------------------------------------------------------------------
----------------------------------------------------------------------
----------------------------------------------------------------------
----------------------------------------------------------------------
----------------------------------------------------------------------
----------------------------------------------------------------------
----------------------------------------------------------------------
----------------------------------------------------------------------
----------------------------------------------------------------------
----------------------------------------------------------------------
----------------------------------------------------------------------
----------------------------------------------------------------------
-YIS-------------------------------------GC---------------------------
---CSNM----------------------------GGV--------------------------------
----------------------------------------------------------------------
----------------------------------------------------------------------
----------------------------------------------------------------------
-------------------------------------------------S-------------YCDSSA-
----------------GR------------------------------L---------------------
---------------------------------------VCKNGFYST----------------------
-------------------------CYCTPHAVMD-----------------------------------
----------------------------------------------------------------------
----------------------------------------------------------------------
----------------------------------------------------------------------
----------------------------------------------------------------------
----------------------------------------------------------------------
----------------------------------------------------------------------
----------------------------------------------------------------------
----------------------------------------------------------------------
----------------------------------------------------------------------
----------------------------------------------------------------------
----------------------------------------------------------------------
----------------------------------------------------------------------
----------------------------------------------------------------------
----------------------------------------------------------------------
----------------------------------------------------------------------
----------------------------------------------------------------------
----------------------------------------------------------------------
----------------------------------------------------------------------
----------------------------------------------------------------------
----------------------------------------------------------------------
----------------------------------------------------------------------
----------------------------------------------------------------------
----------------------------------------------------------------------
-----------------------------LQ----------------------------LFRGC------
----------------------------------------------------------------------
-------------------------------CLWKGGVVDT--------------------------YNM
----------------------------------------------------------------------
----------------------------------------------------------------------
------------------------------------------------------------T---------
----------------------------------------------------------------------
--------------------------------------------------------GLV-----------
----------------------------------------------------------------------
----------------------------------------------------------------------
----------------------------------------------------------------------
----------------------------------------------------------------------
----------------------------------------------------------------------
---------VCNDGSVSE----------------------------------------------ECSLR-
PEEKIA----------------------------------------------------------------
----------------------------------------------------------------------
----------------------------------------------------------------------
--------------------------------AW------------------------------------
----------------------------------------------------------------------
----------------------------------------------------------------------
----------------------------------------------------------------------
----------------------------------------------------------------------
----------------------------------------------------------------------
----------------------------------------------------------------------
----------------------------------------------------------------------
----------------------------------------------------------------------
----------------------------------------------------------------------
----------------------------------------------------------------------
----------------------------------------------------------------------
----------------------------------------------------------------------
----------------------------------------------------------------------
----------------------------------------------------------------------
-------------

>VEB38501_1 NOTCH Legionella cherrii
MHSLKAFF--------------------------------------------------------------
----------------------------------------------------------------------
----------------------------------------------------------------------
----------------------------------------------------------------------
----------------------------------------------------------------------
----------------------------------------------------------------------
----------------------------------------------------------------------
----------------------------------------------------------------------
----------------------------------------------------------------------
----------------------------------------------------------------------
----------------------------------------------------------------------
----------------------------------------------------------------------
----------------------------------------------------------------------
----------------------------------------------------------------------
----------------------------------------------------------------------
----------------------------------------------------------------------
------------YASILSI-----------------------------------LISP------------
----------------------------------------------------------------------
----------------------------------------------------------------------
----------------------------------------------------------------------
----------------------------------------------------------------------
----------------------------------------------------------------------
----------------------------------------------------------------------
----------A-------------------QAAQGTK----------------F----------------
----------------------------------------------------------------------
----------------------------------------------------------------------
----------------------------------------------------------------------
----------------------------------------------------------------------
----------------------------------------------------------------------
----------------------------------------------------------------------
----------------------------------------------------------------------
----------------------------------------------------------------------
----------------------------------------------------------------------
----------------------------------------------------------------------
----------------------------------------------------------------------
----------------------------------------------------------------------
-YID-------------------------------------GC---------------------------
---CSNM----------------------------GGI--------------------------------
----------------------------------------------------------------------
----------------------------------------------------------------------
----------------------------------------------------------------------
-------------------------------------------------S-------------YCDSSA-
----------------GR------------------------------L---------------------
---------------------------------------VCKNGFYST----------------------
-------------------------CYCTPHAVMD-----------------------------------
----------------------------------------------------------------------
----------------------------------------------------------------------
----------------------------------------------------------------------
----------------------------------------------------------------------
----------------------------------------------------------------------
----------------------------------------------------------------------
----------------------------------------------------------------------
----------------------------------------------------------------------
----------------------------------------------------------------------
----------------------------------------------------------------------
----------------------------------------------------------------------
----------------------------------------------------------------------
----------------------------------------------------------------------
----------------------------------------------------------------------
----------------------------------------------------------------------
----------------------------------------------------------------------
----------------------------------------------------------------------
----------------------------------------------------------------------
----------------------------------------------------------------------
----------------------------------------------------------------------
----------------------------------------------------------------------
----------------------------------------------------------------------
----------------------------------------------------------------------
-----------------------------LQ----------------------------LFRGC------
----------------------------------------------------------------------
-------------------------------CLWKGGPVTT--------------------------YTI
----------------------------------------------------------------------
----------------------------------------------------------------------
------------------------------------------------------------T---------
----------------------------------------------------------------------
--------------------------------------------------------GLV-----------
----------------------------------------------------------------------
----------------------------------------------------------------------
----------------------------------------------------------------------
----------------------------------------------------------------------
----------------------------------------------------------------------
---------VCNDGSISE----------------------------------------------ECSLR-
PEEKIA----------------------------------------------------------------
----------------------------------------------------------------------
----------------------------------------------------------------------
--------------------------------AW------------------------------------
----------------------------------------------------------------------
----------------------------------------------------------------------
----------------------------------------------------------------------
----------------------------------------------------------------------
----------------------------------------------------------------------
----------------------------------------------------------------------
----------------------------------------------------------------------
----------------------------------------------------------------------
----------------------------------------------------------------------
----------------------------------------------------------------------
----------------------------------------------------------------------
----------------------------------------------------------------------
----------------------------------------------------------------------
----------------------------------------------------------------------
-------------

>OJW14574_1 NOTCH Legionella sp_ 39-23
MQSLKAFF--------------------------------------------------------------
----------------------------------------------------------------------
----------------------------------------------------------------------
----------------------------------------------------------------------
----------------------------------------------------------------------
----------------------------------------------------------------------
----------------------------------------------------------------------
----------------------------------------------------------------------
----------------------------------------------------------------------
----------------------------------------------------------------------
----------------------------------------------------------------------
----------------------------------------------------------------------
----------------------------------------------------------------------
----------------------------------------------------------------------
----------------------------------------------------------------------
----------------------------------------------------------------------
------------YASILSI-----------------------------------LISP------------
----------------------------------------------------------------------
----------------------------------------------------------------------
----------------------------------------------------------------------
----------------------------------------------------------------------
----------------------------------------------------------------------
----------------------------------------------------------------------
----------T-------------------YAGGTTQ----------------F----------------
----------------------------------------------------------------------
----------------------------------------------------------------------
----------------------------------------------------------------------
----------------------------------------------------------------------
----------------------------------------------------------------------
----------------------------------------------------------------------
----------------------------------------------------------------------
----------------------------------------------------------------------
----------------------------------------------------------------------
----------------------------------------------------------------------
----------------------------------------------------------------------
----------------------------------------------------------------------
-YVQ-------------------------------------GC---------------------------
---CSNM----------------------------GGI--------------------------------
----------------------------------------------------------------------
----------------------------------------------------------------------
----------------------------------------------------------------------
-------------------------------------------------S-------------YCDSSA-
----------------GR------------------------------L---------------------
---------------------------------------VCKNGFYST----------------------
-------------------------CYCTPHAVMD-----------------------------------
----------------------------------------------------------------------
----------------------------------------------------------------------
----------------------------------------------------------------------
----------------------------------------------------------------------
----------------------------------------------------------------------
----------------------------------------------------------------------
----------------------------------------------------------------------
----------------------------------------------------------------------
----------------------------------------------------------------------
----------------------------------------------------------------------
----------------------------------------------------------------------
----------------------------------------------------------------------
----------------------------------------------------------------------
----------------------------------------------------------------------
----------------------------------------------------------------------
----------------------------------------------------------------------
----------------------------------------------------------------------
----------------------------------------------------------------------
----------------------------------------------------------------------
----------------------------------------------------------------------
----------------------------------------------------------------------
----------------------------------------------------------------------
----------------------------------------------------------------------
-----------------------------LQ----------------------------LFRGC------
----------------------------------------------------------------------
-------------------------------CLWKGGPVTT--------------------------YSI
----------------------------------------------------------------------
----------------------------------------------------------------------
------------------------------------------------------------T---------
----------------------------------------------------------------------
--------------------------------------------------------GFV-----------
----------------------------------------------------------------------
----------------------------------------------------------------------
----------------------------------------------------------------------
----------------------------------------------------------------------
----------------------------------------------------------------------
---------VCNDGSISE----------------------------------------------ECSLN-
PEQKIA----------------------------------------------------------------
----------------------------------------------------------------------
----------------------------------------------------------------------
--------------------------------AW------------------------------------
----------------------------------------------------------------------
----------------------------------------------------------------------
----------------------------------------------------------------------
----------------------------------------------------------------------
----------------------------------------------------------------------
----------------------------------------------------------------------
----------------------------------------------------------------------
----------------------------------------------------------------------
----------------------------------------------------------------------
----------------------------------------------------------------------
----------------------------------------------------------------------
----------------------------------------------------------------------
----------------------------------------------------------------------
----------------------------------------------------------------------
-------------

>WP_115220910_1 NOTCH Legionella donaldsonii
MRLKCCLL--------------------------------------------------------------
----------------------------------------------------------------------
----------------------------------------------------------------------
----------------------------------------------------------------------
----------------------------------------------------------------------
----------------------------------------------------------------------
----------------------------------------------------------------------
----------------------------------------------------------------------
----------------------------------------------------------------------
----------------------------------------------------------------------
----------------------------------------------------------------------
----------------------------------------------------------------------
----------------------------------------------------------------------
----------------------------------------------------------------------
----------------------------------------------------------------------
----------------------------------------------------------------------
------------AITFFFL-----------------------------------AFSV------------
----------------------------------------------------------------------
----------------------------------------------------------------------
----------------------------------------------------------------------
----------------------------------------------------------------------
----------------------------------------------------------------------
----------------------------------------------------------------------
----------N-------------------AEIISPN----------------DP---------------
----------------------------------------------------------------------
----------------------------------------------------------------------
----------------------------------------------------------------------
----------------------------------------------------------------------
-------------------------------------------------------------R--------
----------------------------------------------------------------------
----------------------------------------------------------------------
--------------------------------------------CRYDQP--------------------
----------------------------------------------------------------------
----------------------------------------------------------------------
Y---------------------------------------------------------------------
-------------------------------------------------------------------IPS
CAKT-------------------------------------VC---------------------------
---CGDM----------------------------GGI--------------------------------
----------------------------------------------------------------------
----------------------------------------------------------------------
----------------------------------------------------------------------
-------------------------------------------------N-------------YCDSSA-
----------------GR------------------------------Y---------------------
---------------------------------------VCNNGYFSS----------------------
-------------------------CYCTRHAVMD-----------------------------------
----------------------------------------------------------------------
----------------------------------------------------------------------
----------------------------------------------------------------------
----------------------------------------------------------------------
----------------------------------------------------------------------
----------------------------------------------------------------------
----------------------------------------------------------------------
----------------------------------------------------------------------
----------------------------------------------------------------------
----------------------------------------------------------------------
----------------------------------------------------------------------
----------------------------------------------------------------------
----------------------------------------------------------------------
----------------------------------------------------------------------
----------------------------------------------------------------------
----------------------------------------------------------------------
----------------------------------------------------------------------
----------------------------------------------------------------------
----------------------------------------------------------------------
----------------------------------------------------------------------
----------------------------------------------------------------------
----------------------------------------------------------------------
----------------------------------------------------------------------
-----------------------------LE----------------------------KLQGC------
----------------------------------------------------------------------
-------------------------------CLWQGGVFST--------------------------DE-
----------------------------------------------------------------------
----------------------------------------------------------------------
------------------------------------------------------------T---------
----------------------------------------------------------------------
--------------------------------------------------------GLV-----------
----------------------------------------------------------------------
----------------------------------------------------------------------
----------------------------------------------------------------------
----------------------------------------------------------------------
----------------------------------------------------------------------
---------ICNNGGISQ----------------------------------------------TCSGEP
PYQP------------------------------------------------------------------
-----------------------------------IS---------------------------------
----------------------------------------------------------------------
--------------------------------SW------------------------------------
----------------------------------------------------------------------
----------------------------------------------------------------------
----------------------------------------------------------------------
----------------------------------------------------------------------
----------------------------------------------------------------------
----------------------------------------------------------------------
----------------------------------------------------------------------
----------------------------------------------------------------------
----------------------------------------------------------------------
----------------------------------------------------------------------
----------------------------------------------------------------------
----------------------------------------------------------------------
----------------------------------------------------------------------
----------------------------------------------------------------------
------------Q

>WP_028389205_1 NOTCH Legionella fairfieldensis
MVAIS-----------------------------------------------------------------
----------------------------------------------------------------------
----------------------------------------------------------------------
----------------------------------------------------------------------
----------------------------------------------------------------------
----------------------------------------------------------------------
----------------------------------------------------------------------
----------------------------------------------------------------------
----------------------------------------------------------------------
----------------------------------------------------------------------
----------------------------------------------------------------------
----------------------------------------------------------------------
----------------------------------------------------------------------
----------------------------------------------------------------------
----------------------------------------------------------------------
----------------------------------------------------------------------
----------------LLF-----------------------------------NASL------------
----------------------------------------------------------------------
----------------------------------------------------------------------
----------------------------------------------------------------------
----------------------------------------------------------------------
----------------------------------------------------------------------
----------------------------------------------------------------------
----------S-------------------LAGRLPS----------------CA---------------
----------------------------------------------------------------------
----------------------------------------------------------------------
----------------------------------------------------------------------
----------------------------------------------------------------------
-------------------------------------------------------------E--------
----------------------------------------------------------------------
----------------------------------------------------------------------
--------------------------------------------AFVPTC--------------------
----------------------------------------------------------------------
----------------------------------------------------------------------
D---------------------------------------------------------------------
-------------------------------------------------------------------KR-
-----------------------------------------LC---------------------------
---CHDM----------------------------GGI--------------------------------
----------------------------------------------------------------------
----------------------------------------------------------------------
----------------------------------------------------------------------
-------------------------------------------------N-------------YCDSSA-
----------------GR------------------------------Y---------------------
---------------------------------------VCNNGYYSS----------------------
-------------------------CYCTRHAVMD-----------------------------------
----------------------------------------------------------------------
----------------------------------------------------------------------
----------------------------------------------------------------------
----------------------------------------------------------------------
----------------------------------------------------------------------
----------------------------------------------------------------------
----------------------------------------------------------------------
----------------------------------------------------------------------
----------------------------------------------------------------------
----------------------------------------------------------------------
----------------------------------------------------------------------
----------------------------------------------------------------------
----------------------------------------------------------------------
----------------------------------------------------------------------
----------------------------------------------------------------------
----------------------------------------------------------------------
----------------------------------------------------------------------
----------------------------------------------------------------------
----------------------------------------------------------------------
----------------------------------------------------------------------
----------------------------------------------------------------------
----------------------------------------------------------------------
----------------------------------------------------------------------
-----------------------------MQ----------------------------KFEGC------
----------------------------------------------------------------------
-------------------------------CLWQNGVFRV--------------------------DE-
----------------------------------------------------------------------
----------------------------------------------------------------------
------------------------------------------------------------T---------
----------------------------------------------------------------------
--------------------------------------------------------GLV-----------
----------------------------------------------------------------------
----------------------------------------------------------------------
----------------------------------------------------------------------
----------------------------------------------------------------------
----------------------------------------------------------------------
---------ICNNGGVSA----------------------------------------------VCSLQP
QQT-------------------------------------------------------------------
-----------------------------------VS---------------------------------
----------------------------------------------------------------------
--------------------------------VW------------------------------------
----------------------------------------------------------------------
----------------------------------------------------------------------
----------------------------------------------------------------------
----------------------------------------------------------------------
----------------------------------------------------------------------
----------------------------------------------------------------------
----------------------------------------------------------------------
----------------------------------------------------------------------
----------------------------------------------------------------------
----------------------------------------------------------------------
----------------------------------------------------------------------
----------------------------------------------------------------------
----------------------------------------------------------------------
----------------------------------------------------------------------
-------------

>KTD29187_1 NOTCH Tatlockia micdadei
MRILPYSL--------------------------------------------------------------
----------------------------------------------------------------------
----------------------------------------------------------------------
----------------------------------------------------------------------
----------------------------------------------------------------------
----------------------------------------------------------------------
----------------------------------------------------------------------
----------------------------------------------------------------------
----------------------------------------------------------------------
----------------------------------------------------------------------
----------------------------------------------------------------------
----------------------------------------------------------------------
----------------------------------------------------------------------
----------------------------------------------------------------------
----------------------------------------------------------------------
----------------------------------------------------------------------
------------ITATTLF-----------------------------------VASF------------
----------------------------------------------------------------------
----------------------------------------------------------------------
----------------------------------------------------------------------
----------------------------------------------------------------------
----------------------------------------------------------------------
----------------------------------------------------------------------
----------S-------------------HSKVPPE----------------CD---------------
----------------------------------------------------------------------
----------------------------------------------------------------------
----------------------------------------------------------------------
----------------------------------------------------------------------
----------------------------------------------------------------------
----------------------------------------------------------------------
----------------------------------------------------------------------
------------------------------------------------PI--------------------
----------------------------------------------------------------------
----------------------------------------------------------------------
F---------------------------------------------------------------------
-------------------------------------------------------------------IPY
CDKQ-------------------------------------LC---------------------------
---CHAM----------------------------GGI--------------------------------
----------------------------------------------------------------------
----------------------------------------------------------------------
----------------------------------------------------------------------
-------------------------------------------------S-------------YCDSVA-
----------------GR------------------------------Y---------------------
---------------------------------------VCNNGYYST----------------------
-------------------------CYCTRHAVMN-----------------------------------
----------------------------------------------------------------------
----------------------------------------------------------------------
----------------------------------------------------------------------
----------------------------------------------------------------------
----------------------------------------------------------------------
----------------------------------------------------------------------
----------------------------------------------------------------------
----------------------------------------------------------------------
----------------------------------------------------------------------
----------------------------------------------------------------------
----------------------------------------------------------------------
----------------------------------------------------------------------
----------------------------------------------------------------------
----------------------------------------------------------------------
----------------------------------------------------------------------
----------------------------------------------------------------------
----------------------------------------------------------------------
----------------------------------------------------------------------
----------------------------------------------------------------------
----------------------------------------------------------------------
----------------------------------------------------------------------
----------------------------------------------------------------------
----------------------------------------------------------------------
-----------------------------LQ----------------------------KLQGC------
----------------------------------------------------------------------
-------------------------------CLWQGGVMTV--------------------------SE-
----------------------------------------------------------------------
----------------------------------------------------------------------
------------------------------------------------------------L---------
----------------------------------------------------------------------
--------------------------------------------------------GNV-----------
----------------------------------------------------------------------
----------------------------------------------------------------------
----------------------------------------------------------------------
----------------------------------------------------------------------
----------------------------------------------------------------------
---------VCNNGSISE----------------------------------------------VCSLQN
PTEQ------------------------------------------------------------------
-----------------------------------VS---------------------------------
----------------------------------------------------------------------
--------------------------------SW------------------------------------
----------------------------------------------------------------------
----------------------------------------------------------------------
----------------------------------------------------------------------
----------------------------------------------------------------------
----------------------------------------------------------------------
----------------------------------------------------------------------
----------------------------------------------------------------------
----------------------------------------------------------------------
----------------------------------------------------------------------
----------------------------------------------------------------------
----------------------------------------------------------------------
----------------------------------------------------------------------
----------------------------------------------------------------------
----------------------------------------------------------------------
-------------

>KTD31497_1 NOTCH Legionella maceachernii
MRILSYSL--------------------------------------------------------------
----------------------------------------------------------------------
----------------------------------------------------------------------
----------------------------------------------------------------------
----------------------------------------------------------------------
----------------------------------------------------------------------
----------------------------------------------------------------------
----------------------------------------------------------------------
----------------------------------------------------------------------
----------------------------------------------------------------------
----------------------------------------------------------------------
----------------------------------------------------------------------
----------------------------------------------------------------------
----------------------------------------------------------------------
----------------------------------------------------------------------
----------------------------------------------------------------------
------------FTAIALL-----------------------------------SSSM------------
----------------------------------------------------------------------
----------------------------------------------------------------------
----------------------------------------------------------------------
----------------------------------------------------------------------
----------------------------------------------------------------------
----------------------------------------------------------------------
----------T-------------------HSKIPPE----------------CD---------------
----------------------------------------------------------------------
----------------------------------------------------------------------
----------------------------------------------------------------------
----------------------------------------------------------------------
----------------------------------------------------------------------
----------------------------------------------------------------------
----------------------------------------------------------------------
------------------------------------------------PI--------------------
----------------------------------------------------------------------
----------------------------------------------------------------------
F---------------------------------------------------------------------
-------------------------------------------------------------------IPY
CDKQ-------------------------------------LC---------------------------
---CHAM----------------------------GGI--------------------------------
----------------------------------------------------------------------
----------------------------------------------------------------------
----------------------------------------------------------------------
-------------------------------------------------S-------------YCDSVA-
----------------GR------------------------------Y---------------------
---------------------------------------VCNNGYYST----------------------
-------------------------CYCTRHAVMN-----------------------------------
----------------------------------------------------------------------
----------------------------------------------------------------------
----------------------------------------------------------------------
----------------------------------------------------------------------
----------------------------------------------------------------------
----------------------------------------------------------------------
----------------------------------------------------------------------
----------------------------------------------------------------------
----------------------------------------------------------------------
----------------------------------------------------------------------
----------------------------------------------------------------------
----------------------------------------------------------------------
----------------------------------------------------------------------
----------------------------------------------------------------------
----------------------------------------------------------------------
----------------------------------------------------------------------
----------------------------------------------------------------------
----------------------------------------------------------------------
----------------------------------------------------------------------
----------------------------------------------------------------------
----------------------------------------------------------------------
----------------------------------------------------------------------
----------------------------------------------------------------------
-----------------------------LQ----------------------------KLSGC------
----------------------------------------------------------------------
-------------------------------CLWQGGVMAV--------------------------NE-
----------------------------------------------------------------------
----------------------------------------------------------------------
------------------------------------------------------------L---------
----------------------------------------------------------------------
--------------------------------------------------------GNV-----------
----------------------------------------------------------------------
----------------------------------------------------------------------
----------------------------------------------------------------------
----------------------------------------------------------------------
----------------------------------------------------------------------
---------VCNNGSISE----------------------------------------------VCSLQN
PTQQ------------------------------------------------------------------
-----------------------------------VS---------------------------------
----------------------------------------------------------------------
--------------------------------SW------------------------------------
----------------------------------------------------------------------
----------------------------------------------------------------------
----------------------------------------------------------------------
----------------------------------------------------------------------
----------------------------------------------------------------------
----------------------------------------------------------------------
----------------------------------------------------------------------
----------------------------------------------------------------------
----------------------------------------------------------------------
----------------------------------------------------------------------
----------------------------------------------------------------------
----------------------------------------------------------------------
----------------------------------------------------------------------
----------------------------------------------------------------------
-------------

>KTC84019_1 NOTCH Legionella drozanskii LLAP-1
MRSLPYSL--------------------------------------------------------------
----------------------------------------------------------------------
----------------------------------------------------------------------
----------------------------------------------------------------------
----------------------------------------------------------------------
----------------------------------------------------------------------
----------------------------------------------------------------------
----------------------------------------------------------------------
----------------------------------------------------------------------
----------------------------------------------------------------------
----------------------------------------------------------------------
----------------------------------------------------------------------
----------------------------------------------------------------------
----------------------------------------------------------------------
----------------------------------------------------------------------
----------------------------------------------------------------------
------------ITAVTLF-----------------------------------VSSI------------
----------------------------------------------------------------------
----------------------------------------------------------------------
----------------------------------------------------------------------
----------------------------------------------------------------------
----------------------------------------------------------------------
----------------------------------------------------------------------
----------S-------------------HSTIPAE----------------CD---------------
----------------------------------------------------------------------
----------------------------------------------------------------------
----------------------------------------------------------------------
----------------------------------------------------------------------
----------------------------------------------------------------------
----------------------------------------------------------------------
----------------------------------------------------------------------
------------------------------------------------PI--------------------
----------------------------------------------------------------------
----------------------------------------------------------------------
F---------------------------------------------------------------------
-------------------------------------------------------------------IPY
CDKQ-------------------------------------RC---------------------------
---CHAM----------------------------GGI--------------------------------
----------------------------------------------------------------------
----------------------------------------------------------------------
----------------------------------------------------------------------
-------------------------------------------------S-------------YCDSVA-
----------------GR------------------------------Y---------------------
---------------------------------------VCNNGYYST----------------------
-------------------------CYCTRHAVMD-----------------------------------
----------------------------------------------------------------------
----------------------------------------------------------------------
----------------------------------------------------------------------
----------------------------------------------------------------------
----------------------------------------------------------------------
----------------------------------------------------------------------
----------------------------------------------------------------------
----------------------------------------------------------------------
----------------------------------------------------------------------
----------------------------------------------------------------------
----------------------------------------------------------------------
----------------------------------------------------------------------
----------------------------------------------------------------------
----------------------------------------------------------------------
----------------------------------------------------------------------
----------------------------------------------------------------------
----------------------------------------------------------------------
----------------------------------------------------------------------
----------------------------------------------------------------------
----------------------------------------------------------------------
----------------------------------------------------------------------
----------------------------------------------------------------------
----------------------------------------------------------------------
-----------------------------IQ----------------------------KLSGC------
----------------------------------------------------------------------
-------------------------------CLWQGGVMTT--------------------------SS-
----------------------------------------------------------------------
----------------------------------------------------------------------
------------------------------------------------------------G---------
----------------------------------------------------------------------
--------------------------------------------------------GGV-----------
----------------------------------------------------------------------
----------------------------------------------------------------------
----------------------------------------------------------------------
----------------------------------------------------------------------
----------------------------------------------------------------------
---------VCNNGSISE----------------------------------------------ICSLQN
PTQP------------------------------------------------------------------
-----------------------------------VS---------------------------------
----------------------------------------------------------------------
--------------------------------SW------------------------------------
----------------------------------------------------------------------
----------------------------------------------------------------------
----------------------------------------------------------------------
----------------------------------------------------------------------
----------------------------------------------------------------------
----------------------------------------------------------------------
----------------------------------------------------------------------
----------------------------------------------------------------------
----------------------------------------------------------------------
----------------------------------------------------------------------
----------------------------------------------------------------------
----------------------------------------------------------------------
----------------------------------------------------------------------
----------------------------------------------------------------------
-------------

>KTD35965_1 NOTCH Legionella nautarum
MRSLSYSL--------------------------------------------------------------
----------------------------------------------------------------------
----------------------------------------------------------------------
----------------------------------------------------------------------
----------------------------------------------------------------------
----------------------------------------------------------------------
----------------------------------------------------------------------
----------------------------------------------------------------------
----------------------------------------------------------------------
----------------------------------------------------------------------
----------------------------------------------------------------------
----------------------------------------------------------------------
----------------------------------------------------------------------
----------------------------------------------------------------------
----------------------------------------------------------------------
----------------------------------------------------------------------
------------ITVLSLY-----------------------------------VSSI------------
----------------------------------------------------------------------
----------------------------------------------------------------------
----------------------------------------------------------------------
----------------------------------------------------------------------
----------------------------------------------------------------------
----------------------------------------------------------------------
----------S-------------------YATIPAE----------------CD---------------
----------------------------------------------------------------------
----------------------------------------------------------------------
----------------------------------------------------------------------
----------------------------------------------------------------------
----------------------------------------------------------------------
----------------------------------------------------------------------
----------------------------------------------------------------------
------------------------------------------------PI--------------------
----------------------------------------------------------------------
----------------------------------------------------------------------
F---------------------------------------------------------------------
-------------------------------------------------------------------IPF
CDKQ-------------------------------------RC---------------------------
---CHAM----------------------------GGI--------------------------------
----------------------------------------------------------------------
----------------------------------------------------------------------
----------------------------------------------------------------------
-------------------------------------------------S-------------YCDSVA-
----------------GR------------------------------Y---------------------
---------------------------------------VCNNGYYSS----------------------
-------------------------CYCTRHAVMD-----------------------------------
----------------------------------------------------------------------
----------------------------------------------------------------------
----------------------------------------------------------------------
----------------------------------------------------------------------
----------------------------------------------------------------------
----------------------------------------------------------------------
----------------------------------------------------------------------
----------------------------------------------------------------------
----------------------------------------------------------------------
----------------------------------------------------------------------
----------------------------------------------------------------------
----------------------------------------------------------------------
----------------------------------------------------------------------
----------------------------------------------------------------------
----------------------------------------------------------------------
----------------------------------------------------------------------
----------------------------------------------------------------------
----------------------------------------------------------------------
----------------------------------------------------------------------
----------------------------------------------------------------------
----------------------------------------------------------------------
----------------------------------------------------------------------
----------------------------------------------------------------------
-----------------------------IQ----------------------------KLSGC------
----------------------------------------------------------------------
-------------------------------CLWQGGVMTI--------------------------SA-
----------------------------------------------------------------------
----------------------------------------------------------------------
------------------------------------------------------------V---------
----------------------------------------------------------------------
--------------------------------------------------------GAV-----------
----------------------------------------------------------------------
----------------------------------------------------------------------
----------------------------------------------------------------------
----------------------------------------------------------------------
----------------------------------------------------------------------
---------VCNNGSISE----------------------------------------------VCSLQN
PPQP------------------------------------------------------------------
-----------------------------------VS---------------------------------
----------------------------------------------------------------------
--------------------------------SW------------------------------------
----------------------------------------------------------------------
----------------------------------------------------------------------
----------------------------------------------------------------------
----------------------------------------------------------------------
----------------------------------------------------------------------
----------------------------------------------------------------------
----------------------------------------------------------------------
----------------------------------------------------------------------
----------------------------------------------------------------------
----------------------------------------------------------------------
----------------------------------------------------------------------
----------------------------------------------------------------------
----------------------------------------------------------------------
----------------------------------------------------------------------
-------------

>SNV51586_1 NOTCH Legionella lansingensis
MRLLCKLF--------------------------------------------------------------
----------------------------------------------------------------------
----------------------------------------------------------------------
----------------------------------------------------------------------
----------------------------------------------------------------------
----------------------------------------------------------------------
----------------------------------------------------------------------
----------------------------------------------------------------------
----------------------------------------------------------------------
----------------------------------------------------------------------
----------------------------------------------------------------------
----------------------------------------------------------------------
----------------------------------------------------------------------
----------------------------------------------------------------------
----------------------------------------------------------------------
----------------------------------------------------------------------
------------IAISFFL-----------------------------------VPVF------------
----------------------------------------------------------------------
----------------------------------------------------------------------
----------------------------------------------------------------------
----------------------------------------------------------------------
----------------------------------------------------------------------
----------------------------------------------------------------------
----------G-------------------FAFGFVK----------------NIY--------------
----------------------------------------------------------------------
----------------------------------------------------------------------
----------------------------------------------------------------------
----------------------------------------------------------------------
-------------------------------------------------------------V--------
----------------------------------------------------------------------
----------------------------------------------------------------------
--------------------------------------------CDESTT--------------------
----------------------------------------------------------------------
----------------------------------------------------------------------
Y---------------------------------------------------------------------
-------------------------------------------------------------------IPT
CDKM-------------------------------------NC---------------------------
---CGAM----------------------------GGI--------------------------------
----------------------------------------------------------------------
----------------------------------------------------------------------
----------------------------------------------------------------------
-------------------------------------------------S-------------YCDSSA-
----------------GR------------------------------Y---------------------
---------------------------------------VCNNGYYSS----------------------
-------------------------CYCTRHAVMD-----------------------------------
----------------------------------------------------------------------
----------------------------------------------------------------------
----------------------------------------------------------------------
----------------------------------------------------------------------
----------------------------------------------------------------------
----------------------------------------------------------------------
----------------------------------------------------------------------
----------------------------------------------------------------------
----------------------------------------------------------------------
----------------------------------------------------------------------
----------------------------------------------------------------------
----------------------------------------------------------------------
----------------------------------------------------------------------
----------------------------------------------------------------------
----------------------------------------------------------------------
----------------------------------------------------------------------
----------------------------------------------------------------------
----------------------------------------------------------------------
----------------------------------------------------------------------
----------------------------------------------------------------------
----------------------------------------------------------------------
----------------------------------------------------------------------
----------------------------------------------------------------------
-----------------------------LQ----------------------------KLEGC------
----------------------------------------------------------------------
-------------------------------CLWQGGVLTM--------------------------DE-
----------------------------------------------------------------------
----------------------------------------------------------------------
------------------------------------------------------------R---------
----------------------------------------------------------------------
--------------------------------------------------------GVV-----------
----------------------------------------------------------------------
----------------------------------------------------------------------
----------------------------------------------------------------------
----------------------------------------------------------------------
----------------------------------------------------------------------
---------ICNNGGISE----------------------------------------------ICTLQF
DP--------------------------------------------------------------------
----------------------------------------------------------------------
----------------------------------------------------------------------
----------------------------------------------------------------------
----------------------------------------------------------------------
----------------------------------------------------------------------
----------------------------------------------------------------------
----------------------------------------------------------------------
----------------------------------------------------------------------
----------------------------------------------------------------------
----------------------------------------------------------------------
----------------------------------------------------------------------
----------------------------------------------------------------------
----------------------------------------------------------------------
----------------------------------------------------------------------
----------------------------------------------------------------------
----------------------------------------------------------------------
----------------------------------------------------------------------
-------------

>KTD06759_1 NOTCH Legionella jamestowniensis
MRLLCSLF--------------------------------------------------------------
----------------------------------------------------------------------
----------------------------------------------------------------------
----------------------------------------------------------------------
----------------------------------------------------------------------
----------------------------------------------------------------------
----------------------------------------------------------------------
----------------------------------------------------------------------
----------------------------------------------------------------------
----------------------------------------------------------------------
----------------------------------------------------------------------
----------------------------------------------------------------------
----------------------------------------------------------------------
----------------------------------------------------------------------
----------------------------------------------------------------------
----------------------------------------------------------------------
------------IAITCCL-----------------------------------FAPS------------
----------------------------------------------------------------------
----------------------------------------------------------------------
----------------------------------------------------------------------
----------------------------------------------------------------------
----------------------------------------------------------------------
----------------------------------------------------------------------
----------V-------------------IGGTKVK----------------MI---------------
----------------------------------------------------------------------
----------------------------------------------------------------------
----------------------------------------------------------------------
----------------------------------------------------------------------
----------------------------------------------------------------------
----------------------------------------------------------------------
----------------------------------------------------------------------
--------------------------------------------CDNSTT--------------------
----------------------------------------------------------------------
----------------------------------------------------------------------
Y---------------------------------------------------------------------
-------------------------------------------------------------------TPE
CDKM-------------------------------------NC---------------------------
---CGNM----------------------------GGI--------------------------------
----------------------------------------------------------------------
----------------------------------------------------------------------
----------------------------------------------------------------------
-------------------------------------------------N-------------YCDTSA-
----------------GR------------------------------Y---------------------
---------------------------------------VCTNGYYSS----------------------
-------------------------CYCTRHAVMD-----------------------------------
----------------------------------------------------------------------
----------------------------------------------------------------------
----------------------------------------------------------------------
----------------------------------------------------------------------
----------------------------------------------------------------------
----------------------------------------------------------------------
----------------------------------------------------------------------
----------------------------------------------------------------------
----------------------------------------------------------------------
----------------------------------------------------------------------
----------------------------------------------------------------------
----------------------------------------------------------------------
----------------------------------------------------------------------
----------------------------------------------------------------------
----------------------------------------------------------------------
----------------------------------------------------------------------
----------------------------------------------------------------------
----------------------------------------------------------------------
----------------------------------------------------------------------
----------------------------------------------------------------------
----------------------------------------------------------------------
----------------------------------------------------------------------
----------------------------------------------------------------------
-----------------------------LQ----------------------------KIQGC------
----------------------------------------------------------------------
-------------------------------CLWQGGVLKV--------------------------DET
----------------------------------------------------------------------
----------------------------------------------------------------------
------------------------------------------------------------T---------
----------------------------------------------------------------------
--------------------------------------------------------GVI-----------
----------------------------------------------------------------------
----------------------------------------------------------------------
----------------------------------------------------------------------
----------------------------------------------------------------------
----------------------------------------------------------------------
---------VCNNGGISE----------------------------------------------ICSIQT
LTQP------------------------------------------------------------------
-----------------------------------VS---------------------------------
----------------------------------------------------------------------
--------------------------------LW------------------------------------
----------------------------------------------------------------------
----------------------------------------------------------------------
----------------------------------------------------------------------
----------------------------------------------------------------------
----------------------------------------------------------------------
----------------------------------------------------------------------
----------------------------------------------------------------------
----------------------------------------------------------------------
----------------------------------------------------------------------
----------------------------------------------------------------------
----------------------------------------------------------------------
----------------------------------------------------------------------
----------------------------------------------------------------------
----------------------------------------------------------------------
-------------

>STX47037_1 NOTCH Legionella hackeliae
MRLLCSLL--------------------------------------------------------------
----------------------------------------------------------------------
----------------------------------------------------------------------
----------------------------------------------------------------------
----------------------------------------------------------------------
----------------------------------------------------------------------
----------------------------------------------------------------------
----------------------------------------------------------------------
----------------------------------------------------------------------
----------------------------------------------------------------------
----------------------------------------------------------------------
----------------------------------------------------------------------
----------------------------------------------------------------------
----------------------------------------------------------------------
----------------------------------------------------------------------
----------------------------------------------------------------------
------------ITIACLL-----------------------------------TSFS------------
----------------------------------------------------------------------
----------------------------------------------------------------------
----------------------------------------------------------------------
----------------------------------------------------------------------
----------------------------------------------------------------------
----------------------------------------------------------------------
----------M-------------------FAKVKVI----------------CP---------------
----------------------------------------------------------------------
----------------------------------------------------------------------
----------------------------------------------------------------------
----------------------------------------------------------------------
----------------------------------------------------------------------
----------------------------------------------------------------------
----------------------------------------------------------------------
---------------------------------------------SNSNT--------------------
----------------------------------------------------------------------
----------------------------------------------------------------------
F---------------------------------------------------------------------
-------------------------------------------------------------------IPE
CDKK-------------------------------------SC---------------------------
---CGSM----------------------------GGI--------------------------------
----------------------------------------------------------------------
----------------------------------------------------------------------
----------------------------------------------------------------------
-------------------------------------------------S-------------YCDTSA-
----------------GR------------------------------Y---------------------
---------------------------------------VCSNGYYSS----------------------
-------------------------CYCTRHAVMD-----------------------------------
----------------------------------------------------------------------
----------------------------------------------------------------------
----------------------------------------------------------------------
----------------------------------------------------------------------
----------------------------------------------------------------------
----------------------------------------------------------------------
----------------------------------------------------------------------
----------------------------------------------------------------------
----------------------------------------------------------------------
----------------------------------------------------------------------
----------------------------------------------------------------------
----------------------------------------------------------------------
----------------------------------------------------------------------
----------------------------------------------------------------------
----------------------------------------------------------------------
----------------------------------------------------------------------
----------------------------------------------------------------------
----------------------------------------------------------------------
----------------------------------------------------------------------
----------------------------------------------------------------------
----------------------------------------------------------------------
----------------------------------------------------------------------
----------------------------------------------------------------------
-----------------------------LQ----------------------------KLQGC------
----------------------------------------------------------------------
-------------------------------CLWQGGVLTV--------------------------DDA
----------------------------------------------------------------------
----------------------------------------------------------------------
------------------------------------------------------------T---------
----------------------------------------------------------------------
--------------------------------------------------------GVV-----------
----------------------------------------------------------------------
----------------------------------------------------------------------
----------------------------------------------------------------------
----------------------------------------------------------------------
----------------------------------------------------------------------
---------VCNNGGVSE----------------------------------------------VCSLQS
PSQQ------------------------------------------------------------------
-----------------------------------VS---------------------------------
----------------------------------------------------------------------
--------------------------------IW------------------------------------
----------------------------------------------------------------------
----------------------------------------------------------------------
----------------------------------------------------------------------
----------------------------------------------------------------------
----------------------------------------------------------------------
----------------------------------------------------------------------
----------------------------------------------------------------------
----------------------------------------------------------------------
----------------------------------------------------------------------
----------------------------------------------------------------------
----------------------------------------------------------------------
----------------------------------------------------------------------
----------------------------------------------------------------------
----------------------------------------------------------------------
-------------

>VEH13005_1 NOTCH Legionella jordanis
MRLVSHLL--------------------------------------------------------------
----------------------------------------------------------------------
----------------------------------------------------------------------
----------------------------------------------------------------------
----------------------------------------------------------------------
----------------------------------------------------------------------
----------------------------------------------------------------------
----------------------------------------------------------------------
----------------------------------------------------------------------
----------------------------------------------------------------------
----------------------------------------------------------------------
----------------------------------------------------------------------
----------------------------------------------------------------------
----------------------------------------------------------------------
----------------------------------------------------------------------
----------------------------------------------------------------------
------------IAIMLSV-----------------------------------MTSA------------
----------------------------------------------------------------------
----------------------------------------------------------------------
----------------------------------------------------------------------
----------------------------------------------------------------------
----------------------------------------------------------------------
----------------------------------------------------------------------
----------S-------------------LAKTTYI----------------C----------------
----------------------------------------------------------------------
----------------------------------------------------------------------
----------------------------------------------------------------------
----------------------------------------------------------------------
----------------------------------------------------------------------
----------------------------------------------------------------------
----------------------------------------------------------------------
---------------------------------------------DESTS--------------------
----------------------------------------------------------------------
----------------------------------------------------------------------
Y---------------------------------------------------------------------
-------------------------------------------------------------------LPT
CDKK-------------------------------------NC---------------------------
---CGSM----------------------------GGI--------------------------------
----------------------------------------------------------------------
----------------------------------------------------------------------
----------------------------------------------------------------------
-------------------------------------------------N-------------YCDSSA-
----------------GR------------------------------Y---------------------
---------------------------------------VCNNGYYSS----------------------
-------------------------CYCTRHAIMD-----------------------------------
----------------------------------------------------------------------
----------------------------------------------------------------------
----------------------------------------------------------------------
----------------------------------------------------------------------
----------------------------------------------------------------------
----------------------------------------------------------------------
----------------------------------------------------------------------
----------------------------------------------------------------------
----------------------------------------------------------------------
----------------------------------------------------------------------
----------------------------------------------------------------------
----------------------------------------------------------------------
----------------------------------------------------------------------
----------------------------------------------------------------------
----------------------------------------------------------------------
----------------------------------------------------------------------
----------------------------------------------------------------------
----------------------------------------------------------------------
----------------------------------------------------------------------
----------------------------------------------------------------------
----------------------------------------------------------------------
----------------------------------------------------------------------
----------------------------------------------------------------------
-----------------------------LQ----------------------------KLQGC------
----------------------------------------------------------------------
-------------------------------CLWQGGVLTV--------------------------DDA
----------------------------------------------------------------------
----------------------------------------------------------------------
------------------------------------------------------------T---------
----------------------------------------------------------------------
--------------------------------------------------------GAV-----------
----------------------------------------------------------------------
----------------------------------------------------------------------
----------------------------------------------------------------------
----------------------------------------------------------------------
----------------------------------------------------------------------
---------VCNNGGISE----------------------------------------------ACSLQA
PPSG------------------------------------------------------------------
-----------------------------------IS---------------------------------
----------------------------------------------------------------------
--------------------------------VW------------------------------------
----------------------------------------------------------------------
----------------------------------------------------------------------
----------------------------------------------------------------------
----------------------------------------------------------------------
----------------------------------------------------------------------
----------------------------------------------------------------------
----------------------------------------------------------------------
----------------------------------------------------------------------
----------------------------------------------------------------------
----------------------------------------------------------------------
----------------------------------------------------------------------
----------------------------------------------------------------------
----------------------------------------------------------------------
----------------------------------------------------------------------
-------------

>KTC81362_1 NOTCH Legionella brunensis
MRLLCSSF--------------------------------------------------------------
----------------------------------------------------------------------
----------------------------------------------------------------------
----------------------------------------------------------------------
----------------------------------------------------------------------
----------------------------------------------------------------------
----------------------------------------------------------------------
----------------------------------------------------------------------
----------------------------------------------------------------------
----------------------------------------------------------------------
----------------------------------------------------------------------
----------------------------------------------------------------------
----------------------------------------------------------------------
----------------------------------------------------------------------
----------------------------------------------------------------------
----------------------------------------------------------------------
------------IATVFLL-----------------------------------VVSL------------
----------------------------------------------------------------------
----------------------------------------------------------------------
----------------------------------------------------------------------
----------------------------------------------------------------------
----------------------------------------------------------------------
----------------------------------------------------------------------
----------S-------------------FAKTTVI----------------C----------------
----------------------------------------------------------------------
----------------------------------------------------------------------
----------------------------------------------------------------------
----------------------------------------------------------------------
----------------------------------------------------------------------
----------------------------------------------------------------------
----------------------------------------------------------------------
---------------------------------------------DESTT--------------------
----------------------------------------------------------------------
----------------------------------------------------------------------
F---------------------------------------------------------------------
-------------------------------------------------------------------IPK
CDKM-------------------------------------NC---------------------------
---CGSM----------------------------GGI--------------------------------
----------------------------------------------------------------------
----------------------------------------------------------------------
----------------------------------------------------------------------
-------------------------------------------------N-------------YCDSSA-
----------------GR------------------------------Y---------------------
---------------------------------------VCNNGYYSS----------------------
-------------------------CYCTRHAVMD-----------------------------------
----------------------------------------------------------------------
----------------------------------------------------------------------
----------------------------------------------------------------------
----------------------------------------------------------------------
----------------------------------------------------------------------
----------------------------------------------------------------------
----------------------------------------------------------------------
----------------------------------------------------------------------
----------------------------------------------------------------------
----------------------------------------------------------------------
----------------------------------------------------------------------
----------------------------------------------------------------------
----------------------------------------------------------------------
----------------------------------------------------------------------
----------------------------------------------------------------------
----------------------------------------------------------------------
----------------------------------------------------------------------
----------------------------------------------------------------------
----------------------------------------------------------------------
----------------------------------------------------------------------
----------------------------------------------------------------------
----------------------------------------------------------------------
----------------------------------------------------------------------
-----------------------------LQ----------------------------KIQGC------
----------------------------------------------------------------------
-------------------------------CLWQGGVLTV--------------------------DDA
----------------------------------------------------------------------
----------------------------------------------------------------------
------------------------------------------------------------T---------
----------------------------------------------------------------------
--------------------------------------------------------GAV-----------
----------------------------------------------------------------------
----------------------------------------------------------------------
----------------------------------------------------------------------
----------------------------------------------------------------------
----------------------------------------------------------------------
---------VCNNGGISE----------------------------------------------VCSLQS
PTGG------------------------------------------------------------------
-----------------------------------FS---------------------------------
----------------------------------------------------------------------
--------------------------------TW------------------------------------
----------------------------------------------------------------------
----------------------------------------------------------------------
----------------------------------------------------------------------
----------------------------------------------------------------------
----------------------------------------------------------------------
----------------------------------------------------------------------
----------------------------------------------------------------------
----------------------------------------------------------------------
----------------------------------------------------------------------
----------------------------------------------------------------------
----------------------------------------------------------------------
----------------------------------------------------------------------
----------------------------------------------------------------------
----------------------------------------------------------------------
-------------

>STX28372_1 NOTCH Legionella beliardensis
MQFITRLL--------------------------------------------------------------
----------------------------------------------------------------------
----------------------------------------------------------------------
----------------------------------------------------------------------
----------------------------------------------------------------------
----------------------------------------------------------------------
----------------------------------------------------------------------
----------------------------------------------------------------------
----------------------------------------------------------------------
----------------------------------------------------------------------
----------------------------------------------------------------------
----------------------------------------------------------------------
----------------------------------------------------------------------
----------------------------------------------------------------------
----------------------------------------------------------------------
----------------------------------------------------------------------
------------TIWVLMA-----------------------------------CFAL------------
----------------------------------------------------------------------
----------------------------------------------------------------------
----------------------------------------------------------------------
----------------------------------------------------------------------
----------------------------------------------------------------------
----------------------------------------------------------------------
----------A-------------------HAGRCGD----------------CQG--------------
----------------------------------------------------------------------
----------------------------------------------------------------------
----------------------------------------------------------------------
----------------------------------------------------------------------
----------------------------------------------------------------------
----------------------------------------------------------------------
----------------------------------------------------------------------
------------------------------------------------DD--------------------
----------------------------------------------------------------------
----------------------------------------------------------------------
C---------------------------------------------------------------------
-------------------------------------------------------------------PKN
CRPN-------------------------------------KC---------------------------
---CAMM----------------------------GGV--------------------------------
----------------------------------------------------------------------
----------------------------------------------------------------------
----------------------------------------------------------------------
-------------------------------------------------S-------------YCDSTA-
----------------GR------------------------------L---------------------
---------------------------------------VCKNGYYSS----------------------
-------------------------CYCTRHAIMD-----------------------------------
----------------------------------------------------------------------
----------------------------------------------------------------------
----------------------------------------------------------------------
----------------------------------------------------------------------
----------------------------------------------------------------------
----------------------------------------------------------------------
----------------------------------------------------------------------
----------------------------------------------------------------------
----------------------------------------------------------------------
----------------------------------------------------------------------
----------------------------------------------------------------------
----------------------------------------------------------------------
----------------------------------------------------------------------
----------------------------------------------------------------------
----------------------------------------------------------------------
----------------------------------------------------------------------
----------------------------------------------------------------------
----------------------------------------------------------------------
----------------------------------------------------------------------
----------------------------------------------------------------------
----------------------------------------------------------------------
----------------------------------------------------------------------
----------------------------------------------------------------------
-----------------------------LQ----------------------------NVQGC------
----------------------------------------------------------------------
-------------------------------CLWQGGVLTM--------------------------DE-
----------------------------------------------------------------------
----------------------------------------------------------------------
------------------------------------------------------------Q---------
----------------------------------------------------------------------
--------------------------------------------------------GLV-----------
----------------------------------------------------------------------
----------------------------------------------------------------------
----------------------------------------------------------------------
----------------------------------------------------------------------
----------------------------------------------------------------------
---------ICNNGGISE----------------------------------------------LCSSQS
ALNHND----------------------------------------------------------------
--------------------------------CNSYN---------------------------------
----------------------------------------------------------------------
----------------------------------------------------------------------
----------------------------------------------------------------------
----------------------------------------------------------------------
----------------------------------------------------------------------
----------------------------------------------------------------------
----------------------------------------------------------------------
----------------------------------------------------------------------
----------------------------------------------------------------------
----------------------------------------------------------------------
----------------------------------------------------------------------
----------------------------------------------------------------------
----------------------------------------------------------------------
----------------------------------------------------------------------
----------------------------------------------------------------------
----------------------------------------------------------------------
-------------

>STX50840_1 NOTCH Legionella busanensis
MQFIARVF--------------------------------------------------------------
----------------------------------------------------------------------
----------------------------------------------------------------------
----------------------------------------------------------------------
----------------------------------------------------------------------
----------------------------------------------------------------------
----------------------------------------------------------------------
----------------------------------------------------------------------
----------------------------------------------------------------------
----------------------------------------------------------------------
----------------------------------------------------------------------
----------------------------------------------------------------------
----------------------------------------------------------------------
----------------------------------------------------------------------
----------------------------------------------------------------------
----------------------------------------------------------------------
------------AVWVFAI-----------------------------------CFTQ------------
----------------------------------------------------------------------
----------------------------------------------------------------------
----------------------------------------------------------------------
----------------------------------------------------------------------
----------------------------------------------------------------------
----------------------------------------------------------------------
----------A-------------------YAGRCGD----------------CQG--------------
----------------------------------------------------------------------
----------------------------------------------------------------------
----------------------------------------------------------------------
----------------------------------------------------------------------
----------------------------------------------------------------------
----------------------------------------------------------------------
----------------------------------------------------------------------
------------------------------------------------DD--------------------
----------------------------------------------------------------------
----------------------------------------------------------------------
C---------------------------------------------------------------------
-------------------------------------------------------------------PKH
C-PG-------------------------------------QC---------------------------
---CEKM----------------------------GGV--------------------------------
----------------------------------------------------------------------
----------------------------------------------------------------------
----------------------------------------------------------------------
-------------------------------------------------S-------------YCDSSA-
----------------GR------------------------------L---------------------
---------------------------------------VCKNGYYSS----------------------
-------------------------CYCTRHAIMD-----------------------------------
----------------------------------------------------------------------
----------------------------------------------------------------------
----------------------------------------------------------------------
----------------------------------------------------------------------
----------------------------------------------------------------------
----------------------------------------------------------------------
----------------------------------------------------------------------
----------------------------------------------------------------------
----------------------------------------------------------------------
----------------------------------------------------------------------
----------------------------------------------------------------------
----------------------------------------------------------------------
----------------------------------------------------------------------
----------------------------------------------------------------------
----------------------------------------------------------------------
----------------------------------------------------------------------
----------------------------------------------------------------------
----------------------------------------------------------------------
----------------------------------------------------------------------
----------------------------------------------------------------------
----------------------------------------------------------------------
----------------------------------------------------------------------
----------------------------------------------------------------------
-----------------------------LQ----------------------------NVQGC------
----------------------------------------------------------------------
-------------------------------CLWQGGVLTV--------------------------DE-
----------------------------------------------------------------------
----------------------------------------------------------------------
------------------------------------------------------------G---------
----------------------------------------------------------------------
--------------------------------------------------------GLV-----------
----------------------------------------------------------------------
----------------------------------------------------------------------
----------------------------------------------------------------------
----------------------------------------------------------------------
----------------------------------------------------------------------
---------ICNNGGISE----------------------------------------------LCSAHG
NAGANN----------------------------------------------------------------
--------------------------------CNING---------------------------------
----------------------------------------------------------------------
--------------------------------TF-------S----------------------------
----------------------------------------------------------------------
----------------------------------------------------------------------
----------------------------------------------------------------------
----------------------------------------------------------------------
----------------------------------------------------------------------
----------------------------------------------------------------------
----------------------------------------------------------------------
----------------------------------------------------------------------
----------------------------------------------------------------------
----------------------------------------------------------------------
----------------------------------------------------------------------
----------------------------------------------------------------------
----------------------------------------------------------------------
----------------------------------------------------------------------
------------P

>STY25859_1 NOTCH Legionella taurinensis
MRLFSSIF--------------------------------------------------------------
----------------------------------------------------------------------
----------------------------------------------------------------------
----------------------------------------------------------------------
----------------------------------------------------------------------
----------------------------------------------------------------------
----------------------------------------------------------------------
----------------------------------------------------------------------
----------------------------------------------------------------------
----------------------------------------------------------------------
----------------------------------------------------------------------
----------------------------------------------------------------------
----------------------------------------------------------------------
----------------------------------------------------------------------
----------------------------------------------------------------------
----------------------------------------------------------------------
------------FLCLLAP-----------------------------------SFSP------------
----------------------------------------------------------------------
----------------------------------------------------------------------
----------------------------------------------------------------------
----------------------------------------------------------------------
----------------------------------------------------------------------
----------------------------------------------------------------------
----------V-------------------FAGSCAP----------------NT---------------
----------------------------------------------------------------------
----------------------------------------------------------------------
----------------------------------------------------------------------
----------------------------------------------------------------------
-------------------------------------------------------------Q--------
----------------------------------------------------------------------
----------------------------------------------------------------------
--------------------------------------------GVCQDQ--------------------
----------------------------------------------------------------------
----------------------------------------------------------------------
C---------------------------------------------------------------------
-------------------------------------------------------------------PRN
CNVD-------------------------------------VC---------------------------
---CAQM----------------------------GGI--------------------------------
----------------------------------------------------------------------
----------------------------------------------------------------------
----------------------------------------------------------------------
-------------------------------------------------N-------------YCDSSA-
----------------GR------------------------------Y---------------------
---------------------------------------VCNNGYYSS----------------------
-------------------------CYCTRHAVMD-----------------------------------
----------------------------------------------------------------------
----------------------------------------------------------------------
----------------------------------------------------------------------
----------------------------------------------------------------------
----------------------------------------------------------------------
----------------------------------------------------------------------
----------------------------------------------------------------------
----------------------------------------------------------------------
----------------------------------------------------------------------
----------------------------------------------------------------------
----------------------------------------------------------------------
----------------------------------------------------------------------
----------------------------------------------------------------------
----------------------------------------------------------------------
----------------------------------------------------------------------
----------------------------------------------------------------------
----------------------------------------------------------------------
----------------------------------------------------------------------
----------------------------------------------------------------------
----------------------------------------------------------------------
----------------------------------------------------------------------
----------------------------------------------------------------------
----------------------------------------------------------------------
-----------------------------LQ----------------------------LLPGC------
----------------------------------------------------------------------
-------------------------------CLWQGGVFTV--------------------------NE-
----------------------------------------------------------------------
----------------------------------------------------------------------
------------------------------------------------------------L---------
----------------------------------------------------------------------
--------------------------------------------------------GVV-----------
----------------------------------------------------------------------
----------------------------------------------------------------------
----------------------------------------------------------------------
----------------------------------------------------------------------
----------------------------------------------------------------------
---------LCNDGSISE----------------------------------------------LCSLQP
NTTPT-----------------------------------------------------------------
---------------------------------VSVT---------------------------------
----------------------------------------------------------------------
--------------------------------PW------------------------------------
----------------------------------------------------------------------
----------------------------------------------------------------------
----------------------------------------------------------------------
----------------------------------------------------------------------
----------------------------------------------------------------------
----------------------------------------------------------------------
----------------------------------------------------------------------
----------------------------------------------------------------------
----------------------------------------------------------------------
----------------------------------------------------------------------
----------------------------------------------------------------------
----------------------------------------------------------------------
----------------------------------------------------------------------
----------------------------------------------------------------------
-------------

>WP_126337600_1 NOTCH Legionella spiritensis
MQRLMQLA--------------------------------------------------------------
----------------------------------------------------------------------
----------------------------------------------------------------------
----------------------------------------------------------------------
----------------------------------------------------------------------
----------------------------------------------------------------------
----------------------------------------------------------------------
----------------------------------------------------------------------
----------------------------------------------------------------------
----------------------------------------------------------------------
----------------------------------------------------------------------
----------------------------------------------------------------------
----------------------------------------------------------------------
----------------------------------------------------------------------
----------------------------------------------------------------------
----------------------------------------------------------------------
------------VLIAMMF-----------------------------------SLSS------------
----------------------------------------------------------------------
----------------------------------------------------------------------
----------------------------------------------------------------------
----------------------------------------------------------------------
----------------------------------------------------------------------
----------------------------------------------------------------------
----------A-------------------YAGFCGT----------------QK---------------
----------------------------------------------------------------------
----------------------------------------------------------------------
----------------------------------------------------------------------
----------------------------------------------------------------------
----------------------------------------------------------------------
----------------------------------------------------------------------
----------------------------------------------------------------------
-----------------------------------------------CQA--------------------
----------------------------------------------------------------------
----------------------------------------------------------------------
C---------------------------------------------------------------------
-------------------------------------------------------------------PRG
CDVD-------------------------------------VC---------------------------
---CGQM----------------------------GGI--------------------------------
----------------------------------------------------------------------
----------------------------------------------------------------------
----------------------------------------------------------------------
-------------------------------------------------R-------------YCDSSA-
----------------GR------------------------------Y---------------------
---------------------------------------VCNNGYYSS----------------------
-------------------------CYCTRHAVMD-----------------------------------
----------------------------------------------------------------------
----------------------------------------------------------------------
----------------------------------------------------------------------
----------------------------------------------------------------------
----------------------------------------------------------------------
----------------------------------------------------------------------
----------------------------------------------------------------------
----------------------------------------------------------------------
----------------------------------------------------------------------
----------------------------------------------------------------------
----------------------------------------------------------------------
----------------------------------------------------------------------
----------------------------------------------------------------------
----------------------------------------------------------------------
----------------------------------------------------------------------
----------------------------------------------------------------------
----------------------------------------------------------------------
----------------------------------------------------------------------
----------------------------------------------------------------------
----------------------------------------------------------------------
----------------------------------------------------------------------
----------------------------------------------------------------------
----------------------------------------------------------------------
-----------------------------LQ----------------------------DVNGC------
----------------------------------------------------------------------
-------------------------------CLWQGGVLTV--------------------------DP-
----------------------------------------------------------------------
----------------------------------------------------------------------
------------------------------------------------------------A---------
----------------------------------------------------------------------
--------------------------------------------------------GLV-----------
----------------------------------------------------------------------
----------------------------------------------------------------------
----------------------------------------------------------------------
----------------------------------------------------------------------
----------------------------------------------------------------------
---------ICNNGGVSE----------------------------------------------LCSLQS
SPE-------------------------------------------------------------------
----------------------------------EVA---------------------------------
----------------------------------------------------------------------
--------------------------------AW------------------------------------
----------------------------------------------------------------------
----------------------------------------------------------------------
----------------------------------------------------------------------
----------------------------------------------------------------------
----------------------------------------------------------------------
----------------------------------------------------------------------
----------------------------------------------------------------------
----------------------------------------------------------------------
----------------------------------------------------------------------
----------------------------------------------------------------------
----------------------------------------------------------------------
----------------------------------------------------------------------
----------------------------------------------------------------------
----------------------------------------------------------------------
-------------

>STX32270_1 NOTCH Legionella birminghamensis
MYIVSRLA--------------------------------------------------------------
----------------------------------------------------------------------
----------------------------------------------------------------------
----------------------------------------------------------------------
----------------------------------------------------------------------
----------------------------------------------------------------------
----------------------------------------------------------------------
----------------------------------------------------------------------
----------------------------------------------------------------------
----------------------------------------------------------------------
----------------------------------------------------------------------
----------------------------------------------------------------------
----------------------------------------------------------------------
----------------------------------------------------------------------
----------------------------------------------------------------------
----------------------------------------------------------------------
------------LFTFLLF-----------------------------------SLSL------------
----------------------------------------------------------------------
----------------------------------------------------------------------
----------------------------------------------------------------------
----------------------------------------------------------------------
----------------------------------------------------------------------
----------------------------------------------------------------------
----------A-------------------HAGRCLG----------------NT---------------
----------------------------------------------------------------------
----------------------------------------------------------------------
----------------------------------------------------------------------
----------------------------------------------------------------------
-------------------------------------------------------------S--------
----------------------------------------------------------------------
----------------------------------------------------------------------
--------------------------------------------AACPTC--------------------
----------------------------------------------------------------------
----------------------------------------------------------------------
C---------------------------------------------------------------------
-------------------------------------------------------------------DQ-
------------------------------------------C---------------------------
---CGNM----------------------------GGI--------------------------------
----------------------------------------------------------------------
----------------------------------------------------------------------
----------------------------------------------------------------------
-------------------------------------------------S-------------YCDSSA-
----------------GR------------------------------Y---------------------
---------------------------------------VCNNGYYSA----------------------
-------------------------CYCTRHAIMD-----------------------------------
----------------------------------------------------------------------
----------------------------------------------------------------------
----------------------------------------------------------------------
----------------------------------------------------------------------
----------------------------------------------------------------------
----------------------------------------------------------------------
----------------------------------------------------------------------
----------------------------------------------------------------------
----------------------------------------------------------------------
----------------------------------------------------------------------
----------------------------------------------------------------------
----------------------------------------------------------------------
----------------------------------------------------------------------
----------------------------------------------------------------------
----------------------------------------------------------------------
----------------------------------------------------------------------
----------------------------------------------------------------------
----------------------------------------------------------------------
----------------------------------------------------------------------
----------------------------------------------------------------------
----------------------------------------------------------------------
----------------------------------------------------------------------
----------------------------------------------------------------------
-----------------------------LQ----------------------------KIQGC------
----------------------------------------------------------------------
-------------------------------CLWQGGVLKV--------------------------DEY
----------------------------------------------------------------------
----------------------------------------------------------------------
------------------------------------------------------------T---------
----------------------------------------------------------------------
--------------------------------------------------------GAV-----------
----------------------------------------------------------------------
----------------------------------------------------------------------
----------------------------------------------------------------------
----------------------------------------------------------------------
----------------------------------------------------------------------
---------ICNSGEVSE----------------------------------------------ACSFQI
PET-------------------------------------------------------------------
-----------------------------------IA---------------------------------
----------------------------------------------------------------------
--------------------------------TW------------------------------------
----------------------------------------------------------------------
----------------------------------------------------------------------
----------------------------------------------------------------------
----------------------------------------------------------------------
----------------------------------------------------------------------
----------------------------------------------------------------------
----------------------------------------------------------------------
----------------------------------------------------------------------
----------------------------------------------------------------------
----------------------------------------------------------------------
----------------------------------------------------------------------
----------------------------------------------------------------------
----------------------------------------------------------------------
----------------------------------------------------------------------
-------------

>STY11593_1 NOTCH Legionella quinlivanii
MYNVSRLV--------------------------------------------------------------
----------------------------------------------------------------------
----------------------------------------------------------------------
----------------------------------------------------------------------
----------------------------------------------------------------------
----------------------------------------------------------------------
----------------------------------------------------------------------
----------------------------------------------------------------------
----------------------------------------------------------------------
----------------------------------------------------------------------
----------------------------------------------------------------------
----------------------------------------------------------------------
----------------------------------------------------------------------
----------------------------------------------------------------------
----------------------------------------------------------------------
----------------------------------------------------------------------
------------LFTFLLF-----------------------------------SLSL------------
----------------------------------------------------------------------
----------------------------------------------------------------------
----------------------------------------------------------------------
----------------------------------------------------------------------
----------------------------------------------------------------------
----------------------------------------------------------------------
----------A-------------------HAGRCLG----------------NT---------------
----------------------------------------------------------------------
----------------------------------------------------------------------
----------------------------------------------------------------------
----------------------------------------------------------------------
-------------------------------------------------------------S--------
----------------------------------------------------------------------
----------------------------------------------------------------------
--------------------------------------------TACPTC--------------------
----------------------------------------------------------------------
----------------------------------------------------------------------
C---------------------------------------------------------------------
-------------------------------------------------------------------DQ-
------------------------------------------C---------------------------
---CGNM----------------------------GGI--------------------------------
----------------------------------------------------------------------
----------------------------------------------------------------------
----------------------------------------------------------------------
-------------------------------------------------S-------------YCDSSA-
----------------GR------------------------------F---------------------
---------------------------------------VCNNGYYSA----------------------
-------------------------CYCTRHAIMD-----------------------------------
----------------------------------------------------------------------
----------------------------------------------------------------------
----------------------------------------------------------------------
----------------------------------------------------------------------
----------------------------------------------------------------------
----------------------------------------------------------------------
----------------------------------------------------------------------
----------------------------------------------------------------------
----------------------------------------------------------------------
----------------------------------------------------------------------
----------------------------------------------------------------------
----------------------------------------------------------------------
----------------------------------------------------------------------
----------------------------------------------------------------------
----------------------------------------------------------------------
----------------------------------------------------------------------
----------------------------------------------------------------------
----------------------------------------------------------------------
----------------------------------------------------------------------
----------------------------------------------------------------------
----------------------------------------------------------------------
----------------------------------------------------------------------
----------------------------------------------------------------------
-----------------------------LQ----------------------------KIQGC------
----------------------------------------------------------------------
-------------------------------CLWQGGVLKV--------------------------DDI
----------------------------------------------------------------------
----------------------------------------------------------------------
------------------------------------------------------------T---------
----------------------------------------------------------------------
--------------------------------------------------------GAV-----------
----------------------------------------------------------------------
----------------------------------------------------------------------
----------------------------------------------------------------------
----------------------------------------------------------------------
----------------------------------------------------------------------
---------ICNSGQVSE----------------------------------------------SCSLDI
TQN-------------------------------------------------------------------
-----------------------------------IV---------------------------------
----------------------------------------------------------------------
--------------------------------TW------------------------------------
----------------------------------------------------------------------
----------------------------------------------------------------------
----------------------------------------------------------------------
----------------------------------------------------------------------
----------------------------------------------------------------------
----------------------------------------------------------------------
----------------------------------------------------------------------
----------------------------------------------------------------------
----------------------------------------------------------------------
----------------------------------------------------------------------
----------------------------------------------------------------------
----------------------------------------------------------------------
----------------------------------------------------------------------
----------------------------------------------------------------------
-------------

>VEH86325_1 NOTCH Legionella adelaidensis
MHIMRVFL--------------------------------------------------------------
----------------------------------------------------------------------
----------------------------------------------------------------------
----------------------------------------------------------------------
----------------------------------------------------------------------
----------------------------------------------------------------------
----------------------------------------------------------------------
----------------------------------------------------------------------
----------------------------------------------------------------------
----------------------------------------------------------------------
----------------------------------------------------------------------
----------------------------------------------------------------------
----------------------------------------------------------------------
----------------------------------------------------------------------
----------------------------------------------------------------------
----------------------------------------------------------------------
----------------LCL-----------------------------------LSFT------------
----------------------------------------------------------------------
----------------------------------------------------------------------
----------------------------------------------------------------------
----------------------------------------------------------------------
----------------------------------------------------------------------
----------------------------------------------------------------------
----------F-------------------HSSYSVN----------------S----------------
----------------------------------------------------------------------
----------------------------------------------------------------------
----------------------------------------------------------------------
----------------------------------------------------------------------
----------------------------------------------------------------------
----------------------------------------------------------------------
----------------------------------------------------------------------
----------------------------------------------------------------------
----------------------------------------------------------------------
----------------------------------------------------------------------
----------------------------------------------------------------------
----------------------------------------------------------------------
-----------------------------------------EC---------------------------
---CANM----------------------------GGL--------------------------------
----------------------------------------------------------------------
----------------------------------------------------------------------
----------------------------------------------------------------------
-------------------------------------------------H-------------YCDTSA-
----------------GR------------------------------F---------------------
---------------------------------------VCKNGYYSS----------------------
-------------------------CYCTRHAVMD-----------------------------------
----------------------------------------------------------------------
----------------------------------------------------------------------
----------------------------------------------------------------------
----------------------------------------------------------------------
----------------------------------------------------------------------
----------------------------------------------------------------------
----------------------------------------------------------------------
----------------------------------------------------------------------
----------------------------------------------------------------------
----------------------------------------------------------------------
----------------------------------------------------------------------
----------------------------------------------------------------------
----------------------------------------------------------------------
----------------------------------------------------------------------
----------------------------------------------------------------------
----------------------------------------------------------------------
----------------------------------------------------------------------
----------------------------------------------------------------------
----------------------------------------------------------------------
----------------------------------------------------------------------
----------------------------------------------------------------------
----------------------------------------------------------------------
----------------------------------------------------------------------
-----------------------------LQ----------------------------KFQGC------
----------------------------------------------------------------------
-------------------------------CMWQGGVLDA--------------------------DNG
----------------------------------------------------------------------
----------------------------------------------------------------------
----------------------------------------------------------------------
----------------------------------------------------------------------
---------------------------------------------------------LV-----------
----------------------------------------------------------------------
----------------------------------------------------------------------
----------------------------------------------------------------------
----------------------------------------------------------------------
----------------------------------------------------------------------
---------VCNNGGVSE----------------------------------------------ICTLQL
PNAEGL----------------------------------------------------------------
-----------------------------------TA---------------------------------
----------------------------------------------------------------------
--------------------------------FR------------------------------------
----------------------------------------------------------------------
----------------------------------------------------------------------
----------------------------------------------------------------------
----------------------------------------------------------------------
----------------------------------------------------------------------
----------------------------------------------------------------------
----------------------------------------------------------------------
----------------------------------------------------------------------
----------------------------------------------------------------------
----------------------------------------------------------------------
----------------------------------------------------------------------
----------------------------------------------------------------------
----------------------------------------------------------------------
----------------------------------------------------------------------
-------------

>STY19906_1 NOTCH Legionella longbeachae
MRR-------------------------------------------------------------------
----------------------------------------------------------------------
----------------------------------------------------------------------
----------------------------------------------------------------------
----------------------------------------------------------------------
----------------------------------------------------------------------
----------------------------------------------------------------------
----------------------------------------------------------------------
----------------------------------------------------------------------
----------------------------------------------------------------------
----------------------------------------------------------------------
----------------------------------------------------------------------
----------------------------------------------------------------------
----------------------------------------------------------------------
----------------------------------------------------------------------
----------------------------------------------------------------------
--------------FLIAI-----------------------------------AMLL------------
----------------------------------------------------------------------
----------------------------------------------------------------------
----------------------------------------------------------------------
----------------------------------------------------------------------
----------------------------------------------------------------------
----------------------------------------------------------------------
----------V-------------------FSTAIAE----------------NYCA-------------
----------------------------------------------------------------------
----------------------------------------------------------------------
----------------------------------------------------------------------
----------------------------------------------------------------------
-------------------------------------------------------------N--------
----------------------------------------------------------------------
----------------------------------------------------------------------
--------------------------------------------PCPKPG--------------------
----------------------------------------------------------------------
----------------------------------------------------------------------
G---------------------------------------------------------------------
-------------------------------------------------------------------TCY
SPCP-------------------------------------SC---------------------------
---CENM----------------------------GGV--------------------------------
----------------------------------------------------------------------
----------------------------------------------------------------------
----------------------------------------------------------------------
-------------------------------------------------S-------------YCDSSA-
----------------GR------------------------------F---------------------
---------------------------------------VCNNGYYSS----------------------
-------------------------CYCSRHAVMD-----------------------------------
----------------------------------------------------------------------
----------------------------------------------------------------------
----------------------------------------------------------------------
----------------------------------------------------------------------
----------------------------------------------------------------------
----------------------------------------------------------------------
----------------------------------------------------------------------
----------------------------------------------------------------------
----------------------------------------------------------------------
----------------------------------------------------------------------
----------------------------------------------------------------------
----------------------------------------------------------------------
----------------------------------------------------------------------
----------------------------------------------------------------------
----------------------------------------------------------------------
----------------------------------------------------------------------
----------------------------------------------------------------------
----------------------------------------------------------------------
----------------------------------------------------------------------
----------------------------------------------------------------------
----------------------------------------------------------------------
----------------------------------------------------------------------
----------------------------------------------------------------------
-----------------------------LQ----------------------------KLKGC------
----------------------------------------------------------------------
-------------------------------CLWQGGVMSA--------------------------D-D
----------------------------------------------------------------------
----------------------------------------------------------------------
------------------------------------------------------------Q---------
----------------------------------------------------------------------
--------------------------------------------------------GLV-----------
----------------------------------------------------------------------
----------------------------------------------------------------------
----------------------------------------------------------------------
----------------------------------------------------------------------
----------------------------------------------------------------------
---------VCNNGGVSE----------------------------------------------VCSTQN
AMDK------------------------------------------------------------------
-----------------------------------LS---------------------------------
----------------------------------------------------------------------
---------------------------------W------------------------------------
----------------------------------------------------------------------
----------------------------------------------------------------------
----------------------------------------------------------------------
----------------------------------------------------------------------
----------------------------------------------------------------------
----------------------------------------------------------------------
----------------------------------------------------------------------
----------------------------------------------------------------------
----------------------------------------------------------------------
----------------------------------------------------------------------
----------------------------------------------------------------------
----------------------------------------------------------------------
----------------------------------------------------------------------
----------------------------------------------------------------------
-------------

>WP_126954115_1 NOTCH unclassified Legionella
MHSLRLIF--------------------------------------------------------------
----------------------------------------------------------------------
----------------------------------------------------------------------
----------------------------------------------------------------------
----------------------------------------------------------------------
----------------------------------------------------------------------
----------------------------------------------------------------------
----------------------------------------------------------------------
----------------------------------------------------------------------
----------------------------------------------------------------------
----------------------------------------------------------------------
----------------------------------------------------------------------
----------------------------------------------------------------------
----------------------------------------------------------------------
----------------------------------------------------------------------
----------------------------------------------------------------------
------------GLFLIAA-----------------------------------AFAV------------
----------------------------------------------------------------------
----------------------------------------------------------------------
----------------------------------------------------------------------
----------------------------------------------------------------------
----------------------------------------------------------------------
----------------------------------------------------------------------
----------H-------------------AVNICKT----------------QPCT-------------
----------------------------------------------------------------------
----------------------------------------------------------------------
----------------------------------------------------------------------
----------------------------------------------------------------------
-------------------------------------------------------------N--------
----------------------------------------------------------------------
----------------------------------------------------------------------
--------------------------------------------PCP-PP--------------------
----------------------------------------------------------------------
----------------------------------------------------------------------
V---------------------------------------------------------------------
-------------------------------------------------------------------AQY
SACP-------------------------------------SC---------------------------
---CENM----------------------------GGI--------------------------------
----------------------------------------------------------------------
----------------------------------------------------------------------
----------------------------------------------------------------------
-------------------------------------------------N-------------YCDSSA-
----------------GR------------------------------F---------------------
---------------------------------------VCNNGYYSS----------------------
-------------------------CYCSRHAVMD-----------------------------------
----------------------------------------------------------------------
----------------------------------------------------------------------
----------------------------------------------------------------------
----------------------------------------------------------------------
----------------------------------------------------------------------
----------------------------------------------------------------------
----------------------------------------------------------------------
----------------------------------------------------------------------
----------------------------------------------------------------------
----------------------------------------------------------------------
----------------------------------------------------------------------
----------------------------------------------------------------------
----------------------------------------------------------------------
----------------------------------------------------------------------
----------------------------------------------------------------------
----------------------------------------------------------------------
----------------------------------------------------------------------
----------------------------------------------------------------------
----------------------------------------------------------------------
----------------------------------------------------------------------
----------------------------------------------------------------------
----------------------------------------------------------------------
----------------------------------------------------------------------
-----------------------------LQ----------------------------KIQGC------
----------------------------------------------------------------------
-------------------------------CLWQGGVMAI--------------------------DPA
----------------------------------------------------------------------
----------------------------------------------------------------------
------------------------------------------------------------K---------
----------------------------------------------------------------------
--------------------------------------------------------GTV-----------
----------------------------------------------------------------------
----------------------------------------------------------------------
----------------------------------------------------------------------
----------------------------------------------------------------------
----------------------------------------------------------------------
---------ICNNGGISE----------------------------------------------VCSLQT
TIDR------------------------------------------------------------------
-----------------------------------VS---------------------------------
----------------------------------------------------------------------
--------------------------------VW------------------------------------
----------------------------------------------------------------------
----------------------------------------------------------------------
----------------------------------------------------------------------
----------------------------------------------------------------------
----------------------------------------------------------------------
----------------------------------------------------------------------
----------------------------------------------------------------------
----------------------------------------------------------------------
----------------------------------------------------------------------
----------------------------------------------------------------------
----------------------------------------------------------------------
----------------------------------------------------------------------
----------------------------------------------------------------------
----------------------------------------------------------------------
-------------

>STX93059_1 NOTCH Legionella londiniensis
MRLLRLP---------------------------------------------------------------
----------------------------------------------------------------------
----------------------------------------------------------------------
----------------------------------------------------------------------
----------------------------------------------------------------------
----------------------------------------------------------------------
----------------------------------------------------------------------
----------------------------------------------------------------------
----------------------------------------------------------------------
----------------------------------------------------------------------
----------------------------------------------------------------------
----------------------------------------------------------------------
----------------------------------------------------------------------
----------------------------------------------------------------------
----------------------------------------------------------------------
----------------------------------------------------------------------
------------VFFLLLA-----------------------------------ALAA------------
----------------------------------------------------------------------
----------------------------------------------------------------------
----------------------------------------------------------------------
----------------------------------------------------------------------
----------------------------------------------------------------------
----------------------------------------------------------------------
----------S-------------------AQNSCVN----------------DYCT-------------
----------------------------------------------------------------------
----------------------------------------------------------------------
----------------------------------------------------------------------
----------------------------------------------------------------------
-------------------------------------------------------------N--------
----------------------------------------------------------------------
----------------------------------------------------------------------
--------------------------------------------PCPKPT--------------------
----------------------------------------------------------------------
----------------------------------------------------------------------
P---------------------------------------------------------------------
-------------------------------------------------------------------PQY
SSCP-------------------------------------GC---------------------------
---CENM----------------------------GGI--------------------------------
----------------------------------------------------------------------
----------------------------------------------------------------------
----------------------------------------------------------------------
-------------------------------------------------H-------------YCDSSA-
----------------GR------------------------------F---------------------
---------------------------------------VCKNGYYSS----------------------
-------------------------CYCTRHAVMD-----------------------------------
----------------------------------------------------------------------
----------------------------------------------------------------------
----------------------------------------------------------------------
----------------------------------------------------------------------
----------------------------------------------------------------------
----------------------------------------------------------------------
----------------------------------------------------------------------
----------------------------------------------------------------------
----------------------------------------------------------------------
----------------------------------------------------------------------
----------------------------------------------------------------------
----------------------------------------------------------------------
----------------------------------------------------------------------
----------------------------------------------------------------------
----------------------------------------------------------------------
----------------------------------------------------------------------
----------------------------------------------------------------------
----------------------------------------------------------------------
----------------------------------------------------------------------
----------------------------------------------------------------------
----------------------------------------------------------------------
----------------------------------------------------------------------
----------------------------------------------------------------------
-----------------------------LQ----------------------------KLEGC------
----------------------------------------------------------------------
-------------------------------CLWKGGVLTT--------------------------DIR
----------------------------------------------------------------------
----------------------------------------------------------------------
------------------------------------------------------------S---------
----------------------------------------------------------------------
--------------------------------------------------------GLV-----------
----------------------------------------------------------------------
----------------------------------------------------------------------
----------------------------------------------------------------------
----------------------------------------------------------------------
----------------------------------------------------------------------
---------ICNNGGVSE----------------------------------------------VCSLQT
FEER------------------------------------------------------------------
-----------------------------------VA---------------------------------
----------------------------------------------------------------------
--------------------------------AW------------------------------------
----------------------------------------------------------------------
----------------------------------------------------------------------
----------------------------------------------------------------------
----------------------------------------------------------------------
----------------------------------------------------------------------
----------------------------------------------------------------------
----------------------------------------------------------------------
----------------------------------------------------------------------
----------------------------------------------------------------------
----------------------------------------------------------------------
----------------------------------------------------------------------
----------------------------------------------------------------------
----------------------------------------------------------------------
----------------------------------------------------------------------
-------------

>EET02644_1 NOTCH Giardia intestinalis ATCC 50581
MILALLLATLCT----------------------------------------------------------
----------------------------------------------------------------------
----------------------------------------------------------------------
----------------------------------------------------------------------
----------------------------------------------------------------------
----------------------------------------------------------------------
--------------------------------------------AI------------------------
----------------------------------------------------------------------
----------------------------------------------------------------------
----------------------------------------------------------------------
----------------------------------------------------------------------
----------------------------------------------------------------------
----------------------------------------------------------------------
----------------------KCPEGEVEVDGVCYP---------------SSCVF-------------
--------------------------DGTVCGGH----------------------------------GT
CV---------DSVCQC-----------------------------------------------------
----------------------------------------------------DHGCKL-----------G
NQGCYPSKCYLVSDDVC-----------------------------------------------------
----------------------------------------------------------------------
----------------------------------------------------------------------
----------------------------------------------------------------------
----------------------------------------------------------------------
----------------------------------------------------------------------
----------------------------------NGH----GKCVESDQGEYECSCDQGYINDYGACLPE
ACYT------------------------------------------------------------------
----------------------------------------------------------------------
--------------------------EEG----------LCF----------------------GYGD--
------CIEPTD---------GSAPYCKCFPANAGEK------CTECSSDA-------------------
---------------------------TFIN-----------------------GECVHKSC--------
---------------FSELIPGETLV--------------------------------------------
-----------------------------CNGMGRCQA----IF----------------FPDVHYVC--
----------------------------------------TCYPLDATF-------------------YN
NTCVYDG----------------------------------CITESNPYG------------------VM
EVCSDRGIC-------------------------------------------------------TNTRCT
C------------DSGYNGPTCEYKVV-------------------------------------------
-----------------------------------------------------DCQPGFVSAQETCYPEV
CV--------------------------------------------------------------------
---SDDI------------------------ICGGYGHCVWN----------------------------
-----------------DDGA---ACACDDG--FVFYENTCIYASCIVNGVVCPH---------------
-----------------------------GTYD--TEW------NPPQCICPV--DYIIKD---------
----------------------------------------------------------------------
---------------------------SVCYP--------------------------------------
-----STCVTNRQTDPIQ--------------------LCNSAGTCDF----------------------
----------------------------------DTGACNCYLTNAGP-----------TCSECSSDATF
IDGVCQPW-PCIDERDP---NALSVCSGKGTCVSE-----------------------------------
----------------------------------------------------------------------
----------------------------------------------------------------------
----------------------------------------------------------------------
----------------------------------------------------------------------
----------------------------------------------------------------------
----------------------------------------------------------------------
----------------------------------------------------------------------
----------------------------------------------------------------------
----------------------------------------------------------------------
----------------------------------------------------------------------
----------------------------------------------------------------------
----------------------------------------------------------------------
----------------------------------------------------------------------
----------------------------------------------------------------------
----------------------------------------------------------------------
----------------------------------------------------------------------
----------------------------------------------------------------------
--------------------------TGSDPFDVF------------YSCVCDTGYRP------------
----------------------------------------------------------------------
----------------------------------------------------------------------
----------------------------------------------------------------------
----------------------------------------------------------------------
----------------------------------------------------------------------
----------IP------------GGICASA---------KCVTTSF------------IIC--------
--------------------NNRGSCIDG-------------------------------------ACHC
DE------------------------------GYSGTLCEW----------------------------Y
DCP----AGQTF----------------------------------------------------------
----------------------------------------------------------------------
----------------------------------------------VNNMCTPNECVT--H---------
----------------------------------------------------------------------
-------------------------Y--------------------------------------------
-----------------------DDAK-------QTTSVCGNY---------------------------
----------------------------------------------------------------------
----------------------------------------------------------------------
--------GRCVKDGDSHKC-----S--------------------------------------------
----------------------------------------------------------------------
---------------------------------------CRSDAKVVDGEC--VSEKCITNSSTNEVCSG
HGKCNGYFCIC-----------------------------------------------------------
----------------------------------------------------------------------
----------------------------------------------------------------------
----------------------------------------------------------------------
----------------------------------------------------------------------
-------------S--------------------------------------------------------
----------------------------------------------------------------------
----------------------------------------------------------------------
-------------------------------------VG-------------------------------
----------------------------------------------------------------------
----------------------------------------------------------------------
----------------------------------------------------------------------
----------------------------------------------------------------------
----------------------------------------------------------------------
----------------------------------------------------------------------
----------------------------------------------------------------------
-------YSGDTC------------KFATY----------------------------------------
----------------------------------------------------------------------
-------------

>KAE8305605_1 NOTCH Giardia intestinalis
MIFVLTLVALCT----------------------------------------------------------
----------------------------------------------------------------------
----------------------------------------------------------------------
----------------------------------------------------------------------
----------------------------------------------------------------------
----------------------------------------------------------------------
--------------------------------------------AI------------------------
----------------------------------------------------------------------
----------------------------------------------------------------------
----------------------------------------------------------------------
----------------------------------------------------------------------
----------------------------------------------------------------------
----------------------------------------------------------------------
----------------------HCPDGEVEVDGACYP---------------SSCVF-------------
--------------------------EDTVCNNH----------------------------------GT
CT---------ASVCRC-----------------------------------------------------
----------------------------------------------------DSGYSL-----------G
NQGCYPSICYLASDDVC-----------------------------------------------------
----------------------------------------------------------------------
----------------------------------------------------------------------
----------------------------------------------------------------------
----------------------------------------------------------------------
----------------------------------------------------------------------
----------------------------------NGH----GKCVESEHGSYECSCDQGYINDYQVCVPE
ACYT------------------------------------------------------------------
----------------------------------------------------------------------
--------------------------EEG----------VCF----------------------GYGT--
------CIQPTD---------GSAPYCRCYPANAGEK------CTECSSEA-------------------
---------------------------VLID-----------------------GACVHKSC--------
---------------LTEFVPGETLV--------------------------------------------
-----------------------------CNGLGRCMI----MP----------------FPNIHYVC--
----------------------------------------SCYPYDGTF-------------------YN
NTCIYNG----------------------------------CITEYNLYG------------------IT
EVCSDRGIC-------------------------------------------------------AGTRCV
C------------DSGYNGPTCEYKVV-------------------------------------------
-----------------------------------------------------DCEPGFVSAQETCYPEA
CI--------------------------------------------------------------------
---SDES------------------------VCGGHGRCIWN----------------------------
-----------------NDGA---ACACNDG--FVFYENTCIYASCIVNGIVCPH---------------
-----------------------------GTYD--ASM------NPPRCICPT--DYIGRN---------
----------------------------------------------------------------------
---------------------------SVCYP--------------------------------------
-----SSCVTNSQTNPPQ--------------------LCHSAGSCDF----------------------
----------------------------------DTGVCSCNPTNSGP-----------TCEECSSEATL
IDGVCQPW-SCIDERNP---DALSVCSGKGTCIAY-----------------------------------
----------------------------------------------------------------------
----------------------------------------------------------------------
----------------------------------------------------------------------
----------------------------------------------------------------------
----------------------------------------------------------------------
----------------------------------------------------------------------
----------------------------------------------------------------------
----------------------------------------------------------------------
----------------------------------------------------------------------
----------------------------------------------------------------------
----------------------------------------------------------------------
----------------------------------------------------------------------
----------------------------------------------------------------------
----------------------------------------------------------------------
----------------------------------------------------------------------
----------------------------------------------------------------------
----------------------------------------------------------------------
--------------------------SGRDVFDVC------------YMCSCDSGYET------------
----------------------------------------------------------------------
----------------------------------------------------------------------
----------------------------------------------------------------------
----------------------------------------------------------------------
----------------------------------------------------------------------
----------VP------------GGICVPN---------SCVTASL------------IIC--------
--------------------SNRGTCTDG-------------------------------------VCKC
NE------------------------------GYSGALCEW----------------------------Y
QCP----TGQTF----------------------------------------------------------
----------------------------------------------------------------------
----------------------------------------------VNNLCVHEECVT--S---------
----------------------------------------------------------------------
-------------------------Y--------------------------------------------
-----------------------DDVA-------QTTSVCGGY---------------------------
----------------------------------------------------------------------
----------------------------------------------------------------------
--------GRCVEDDGSYKC-----S--------------------------------------------
----------------------------------------------------------------------
---------------------------------------CRSDAKVIDGEC--VNESCITNSATNEVCSG
HGKCNGYNCVC-----------------------------------------------------------
----------------------------------------------------------------------
----------------------------------------------------------------------
----------------------------------------------------------------------
----------------------------------------------------------------------
-------------S--------------------------------------------------------
----------------------------------------------------------------------
----------------------------------------------------------------------
-------------------------------------VG-------------------------------
----------------------------------------------------------------------
----------------------------------------------------------------------
----------------------------------------------------------------------
----------------------------------------------------------------------
----------------------------------------------------------------------
----------------------------------------------------------------------
----------------------------------------------------------------------
-------YFGKHC------------NVKTL----------------------------------------
----------------------------------------------------------------------
-------------

>EFO61736_1 NOTCH Giardia lamblia P15
MILVLMLAVLYA----------------------------------------------------------
----------------------------------------------------------------------
----------------------------------------------------------------------
----------------------------------------------------------------------
----------------------------------------------------------------------
----------------------------------------------------------------------
--------------------------------------------AI------------------------
----------------------------------------------------------------------
----------------------------------------------------------------------
----------------------------------------------------------------------
----------------------------------------------------------------------
----------------------------------------------------------------------
----------------------------------------------------------------------
----------------------HCPDGEVEVDGACYP---------------SSCVF-------------
--------------------------EGTVCNNH----------------------------------GT
CK---------ASTCEC-----------------------------------------------------
----------------------------------------------------DFGYSL-----------G
NQGCYPSVCYIASDDVC-----------------------------------------------------
----------------------------------------------------------------------
----------------------------------------------------------------------
----------------------------------------------------------------------
----------------------------------------------------------------------
----------------------------------------------------------------------
----------------------------------NGH----GKCVDSGHGGYTCSCDQGYINDNQFCVPE
ACYT------------------------------------------------------------------
----------------------------------------------------------------------
--------------------------EEG----------LCF----------------------GYGT--
------CIQPTD---------GSAPYCLCYPANTGEK------CTECSSEA-------------------
---------------------------VLID-----------------------GTCIHKSC--------
---------------LTEFVPGETLV--------------------------------------------
-----------------------------CNGLGRCMV----MP----------------FPSIHYVC--
----------------------------------------SCYPYDGTF-------------------YN
NTCIYNG----------------------------------CITERNLYG------------------IT
EICSDRGIC-------------------------------------------------------ADTRCV
C------------DSGYNGLTCEYKIV-------------------------------------------
-----------------------------------------------------DCKPGFVSAQETCYPDV
CV--------------------------------------------------------------------
---SNES------------------------VCGGHGRCIWN----------------------------
-----------------DDGA---ACVCNDG--FAFYENTCIYASCIVNGVVCPH---------------
-----------------------------GTYD--ATM------TPPRCICPT--DYIGRN---------
----------------------------------------------------------------------
---------------------------SVCYP--------------------------------------
-----SSCVTNSQTNPPQ--------------------LCHNAGLCDF----------------------
----------------------------------DTGVCSCNPTNTGP-----------TCKECSLEATL
IDGVCQPW-SCIDERDP---NALSVCSGKGTCTTY-----------------------------------
----------------------------------------------------------------------
----------------------------------------------------------------------
----------------------------------------------------------------------
----------------------------------------------------------------------
----------------------------------------------------------------------
----------------------------------------------------------------------
----------------------------------------------------------------------
----------------------------------------------------------------------
----------------------------------------------------------------------
----------------------------------------------------------------------
----------------------------------------------------------------------
----------------------------------------------------------------------
----------------------------------------------------------------------
----------------------------------------------------------------------
----------------------------------------------------------------------
----------------------------------------------------------------------
----------------------------------------------------------------------
--------------------------SGKDMFDVC------------YVCSCDFGYET------------
----------------------------------------------------------------------
----------------------------------------------------------------------
----------------------------------------------------------------------
----------------------------------------------------------------------
----------------------------------------------------------------------
----------VP------------GGICAPK---------SCVTASL------------IIC--------
--------------------NNRGTCDDG-------------------------------------VCRC
NE------------------------------GYSGTLCEW----------------------------Y
QCP----TGQTF----------------------------------------------------------
----------------------------------------------------------------------
----------------------------------------------VNNLCVHEECVT--T---------
----------------------------------------------------------------------
-------------------------Y--------------------------------------------
-----------------------DDVA-------QTTSVCGGY---------------------------
----------------------------------------------------------------------
----------------------------------------------------------------------
--------GRCVEDGGSYKC-----S--------------------------------------------
----------------------------------------------------------------------
---------------------------------------CRSDAKIIDGEC--TSESCVTNSATNEVCSG
HGKCNGYSCVC-----------------------------------------------------------
----------------------------------------------------------------------
----------------------------------------------------------------------
----------------------------------------------------------------------
----------------------------------------------------------------------
-------------S--------------------------------------------------------
----------------------------------------------------------------------
----------------------------------------------------------------------
-------------------------------------VG-------------------------------
----------------------------------------------------------------------
----------------------------------------------------------------------
----------------------------------------------------------------------
----------------------------------------------------------------------
----------------------------------------------------------------------
----------------------------------------------------------------------
----------------------------------------------------------------------
-------YLGKQC------------NIKAL----------------------------------------
----------------------------------------------------------------------
-------------

>XP_014675594_1 NOTCH Priapulus caudatus
MCPCGSESRAED----------------------------------------------------------
----------------------------------------------------------------------
----------------------------------------------------------------------
----------------------------------------------------------------------
----------------------------------------------------------------------
----------------------------------------------------------------------
----------------------------------------------------------------------
----------------------------------------------------------------------
-------------------------------------------------------------------CDT
-----------------------TSTER------------------------------------------
----------------------------------------------------------------------
------------------------------------PQ--------------------------------
--------------------------------------------------------------GH------
----------------------------------------------------EQCST-------------
---------LN-------------------CNSGV-----------------------------------
-F--------------------------------------------------------------------
--------------GVMCE------------------------------------INP------------
----------------------------------------------------------------------
----------------------------------------------------------------------
----------------------------------------------------------------------
----------------------------------------------------------------------
----------------------------------------------------------------------
----------------------------------------------------------------------
-----------------------------CSTLDCNN---------------------------------
----------------------------------------------------------------------
----------------------------------------------------------------------
---------------------GTCLVDPGL-----------------------------------YDP--
-------------F------------CHCPQGVFGVM---------------------------------
----------------------------------------------------------------------
----------------------------------------------------------------------
----------------------------------------------------------------------
-------------------------------------------------C--------------------
----------------------------------------------------------------------
----------------------------------------------------------------------
----------------------------------------------------------------------
------------------------------------------------------------------EMNP
CSTL-------------------------------------DC---------------------------
----------------------------------NTGTCVVD----------------------------
------------------------------------------------PISFKAS---------------
------------------------------------------------CVCPT-----------------
-----------------------------G------------------------------IAGDACEI--
---------------------------DPCEGV----------------E--------------CTFGT-
--------------CVVD-----------------------------PL-----------------YFNT
-------------------------------------SCECPPGFGGL----------------------
---------DCSEFVA--------DCPSVPGYLILF----------------------------------
----------------------------------------------------------------------
----------------------------------------------------------------------
----------------------------------------------------------------------
----------------------------------------------------------------------
----------------------------------------------------------------------
----------------------------------------------------------------------
----------------------------------------------------------------------
----------------------------------------------------------------------
----------------------------------------------------------------------
----------------------------------------------------------------------
----------------------------------------------------------------------
----------------------------------------------------------------------
----------------------------------------------------------------------
----------------------------------------------------------------------
----------------------------------------------------------------------
----------------------------------------------------------------------
----------------------------------------------------------------------
---QMFLNS-------------------------------------------------------------
----------------------------------------------------------------------
----------------------------------------------------------------------
-------------------R--------------------------------------------------
----------------------------------------------------------------------
----------------------------------------------------------------------
------------------------ADAIRLK-----------KSDIV-----------------------
--------------------------------------------------------------------VC
AEY----------------------------CNSNPTRCLS-----------------------------
--F-------------------------------------------------------------------
----------------------------------------------------------------------
------------------------------------------------------------D----YN---
----------------------------------------------------------------------
-------------------------F---------------KSKMC-----------DL-----------
-----------------------------------SLDEQTDM---------------------------
----------------------------------------------------------------------
----------------------------------------------------------------------
----------------------------------------------------------------------
----------------------------------------------------------------------
------------AITMAT----------------------------------------------------
----------------------------------------------------------------------
----------------------------------------------------------------------
----------------------------------------------------------------------
---------------------------------------------------------------LQPNK--
-------------------------------N--------------------------------------
--------MCYYEK--------------------------------------------------------
----------------------------------------------------------------------
----------------------------------------------------------------------
-------------------------------------LE-------------------------------
----------------------------------------------------------------------
----------------------------------------------------------------------
----------------------------------------------------------------------
----------------------------------------------------------------------
----------------------------------------------------------------------
----------------------------------------------------------------------
----------------------------------------------------------------------
----------------------------------------------------------------------
----------------------------------------------------------------------
-------------

>NP_864304_1 NOTCH Rhodopirellula baltica SH 1
MNWTDRTGQLRQ----------------------------------------------------------
----------------------------------------------------------------------
----------------------------------------------------------------------
----------------------------------------------------------------------
----------------------------------------------------------------------
----------------------------------------------------------------------
----------------------------------------------------------------------
----------------------------------------------------------------------
----------------------------------------------------------------------
--------------------------LD------------------------------------------
----------------------------------------------------------------------
----------------------------------------------------------------------
----------------------------------------------------------------------
----------------------------------------------------------------------
----------------------------------------------------------------------
----------------------------------------------------------------------
---------------------------------------------------AICGFGS------------
----------------------------------------------------------------------
----------------------------------------------------------------------
----------------------------------------------------------------------
----------------------------------------------------------------------
----------------------------------------------------------------------
----------------------------------------------------------------------
-------------------------------TERSEA---------------------------------
---N------------------------------------------------------------------
----------------------------------------------------------------------
-------------------------------------------------------------DVGQVTT--
----------GI----------------------GQR-----------------PTNDG-----------
--LAR----------------------PVDR--------------------------SQRLP--------
----P----------------------------------------LQALHTV------------------
----------------------------------------------------------------------
------------------------------------------------AS--------------------
-----------------------------------------CDL--------------------------
-----------------------------------------------------------------AYRFD
A-----------------------------S---------------------------------------
--------------P---------------------------------------------------QISK
CKSQ---------------------------------------------------------------IVR
LAEHQPH-----------------------------GVSHGS----------------------------
----------------------------------------------------------------------
--------------------------------------------------CPE-----------------
-------------------------------------------------------------------H--
-------------------------------------------------Q------------------P-
-----------------H-----------------------------GV---------------------
-----------------------------------------SHGFRSE----------------------
----------------------------------------------------------------------
----------------------------------------------------------------------
----------------------------------------------------------------------
----------------------------------------------------------------------
----------------------------------------------------------------------
----------------------------------------------------------------------
----------------------------------------------------------------------
----------------------------------------------------------------------
----------------------------------------------------------------------
----------------------------------------------------------------------
----------------------------------------------------------------------
----------------------------------------------------------------------
----------------------------------------------------------------------
----------------------------------------------------------------------
----------------------------------------------------------------------
----------------------------------------------------------------------
----------------------------------------------------------------------
----------------------------------------------------------------------
----------------------------------------------------------------------
----------------------------------------------------------------------
----------------------------------------------------------------------
-------------------H--------------------------------------------------
----------------------------------------------------------------------
----------------------------------------------------------------------
------------------------------Q---------------------------------------
----------------------------------------------------------------------
-P--------------------------------HGVSPMA-----------------------------
--L-------------------------------------------------------------------
----------------------------------------------------------------------
------------------------------------------------------------T---------
----------------------------------------------------------------------
--------------------------------------------------------SPI-----------
-------------------------------------------------------------H--------
----------------------------------------------------------------------
----------------------------------------------------------------------
------------PPPGRVE---------------------------------------------------
----------------------------------------------------------------------
----------------------------------------------------------------------
------------------RS--------------------------------------------------
----------------------------------------------------------------------
----------------------------------------------------------------------
-----------------------------------------------------------------EGR--
----------------------------------------------------------------------
------------AT--------------------------------------------------------
----------------------------------------------------------------------
----------------------------------------------------------------------
----------------------------------------------------------------------
----------------------------------------------------------------------
----------------------------------------------------------------------
----------------------------------------------------------------------
----------------------------------------------------------------------
----------------------------------------------------------------------
----------------------------------------------------------------------
----------------------------------------------------------------------
-----HRFLGSPS-----PARSGPTLPEGG----------------------------------------
----------------------------------------------------------------------
-------------

>XP_011271587_1 NOTCH Wickerhamomyces ciferrii
MLPTNILTTLAI----------------------------------------------------------
----------------------------------------------------------------------
----------------------------------------------------------------------
----------------------------------------------------------------------
----------------------------------------------------------------------
----------------------------------------------------------------------
----------------------------------------------------------------------
----------------------------------------------------------------------
----------------------------------------------------------------------
---------C----------------LA------------------------------------------
--------------------------------------------SVSAQESVAVN---------------
----------------------------------------------------------------------
----------------------------------------------------------------------
--------------------------------------------R-----DLSLSSA-------------
----------H--------------AKGSTINSEI-----------------------------------
----------------------------------------------------------------------
--------------TLLQS----------------SA------------AASISSASV------------
----------------------------------------------------------------------
----------------------------------------------------------------------
----------------------------------------------------------------------
----------------------------------------------------------------------
----------------------------------------------------------------------
----------------------------------------------------------------------
------------------------------LSESSKD---------------------------------
----------------------------------------------------------------------
----------------------------------------------------------------------
------------------------TTTLTS-------------------------------DSNNSQA--
----------AQ--------------SSSPSSVAAAS---------------------------------
---SA-----------------------------------------------------------------
---PQ-----------------------------------------------------------------
----------------------------------------------------------------------
---------------------------------------------SAQPS--------------------
----------------------------------------------------------------------
----------------------------------------------------------------------
----------------------------------------------------------------------
-------------------------------------------------------------------IPS
SPAQ----------------------------------------------------------------AA
IPSSAAI------------------------PSVAATPSVAA----------------------------
------------------------------------------------------T---------------
---------------------------------------------------PS-----------------
----------------------------TP----------------------------------------
-------------------------------------------------D-----------------TP-
-----------VQPSQAP----------------------------------------------------
-----------------------------------------AGPYGAP----------------------
----------------------------------------------------------------------
----------------------------------------------------------------------
----------------------------------------------------------------------
----------------------------------------------------------------------
----------------------------------------------------------------------
----------------------------------------------------------------------
----------------------------------------------------------------------
----------------------------------------------------------------------
----------------------------------------------------------------------
----------------------------------------------------------------------
----------------------------------------------------------------------
----------------------------------------------------------------------
----------------------------------------------------------------------
----------------------------------------------------------------------
----------------------------------------------------------------------
----------------------------------------------------------------------
----------------------------------------------------------------------
----------------------------------------------------------------------
----------------------------------------------------------------------
----------------------------------------------------------------------
----------------------------------------------------------------------
----------------------------------------------------------------------
----------------------------------------------------------------------
----------------------------------------------------------------------
----------------------------------------------------------------------
----------------------------------------------------------------------
NP-------------------------------------NQ-----------------------------
---------------------------------------------KRDA---------------------
----------------------------------------------------------------------
------------------------------------------------------------N---------
----------------------------------------------------------------------
-----------------------IKF--------------------------------------------
----------------------------------------------------------------------
----------------------------------------------------------------------
----------------------------------------------------------------------
----------------------------------------------------------------------
----------------------------------------------------------------------
-------NFQSAEAALRSK---------------------------------------------------
---------FIA----------------------------------------------------------
----------------------------------------------------------------------
----------------------------------------------------------------------
-------------------------------------------------------GE----------K--
----------------------------------------------------------------------
----------------------------------------------------------------------
----------------------------------------------------------------------
----------------------------------------------------------------------
------------------------------------PTD-------------------------------
----------------------------------------------------------------------
----------------------------------------------------------------------
----------------------------------------------------------------------
----------------------------------------------------------------------
----------------------------------------------------------------------
----------------------------------------------------------------------
----------------------------------------------------------------------
---------SAQS---------SSASSTQA----------------------------------------
----------------------------------------------------------------------
-------------

>VVA20971_1 NOTCH Prunus dulcis
MASTFLC---------------------------------------------------------------
----------------------------------------------------------------------
----------------------------------------------------------------------
----------------------------------------------------------------------
----------------------------------------------------------------------
----------------------------------------------------------------------
----------------------------------------------------------------------
----------------------------------------------------------------------
----------------------------------------------------------------------
----------------------------------------------------------------------
----------------------------------------------------------------------
----------------------------------------------------------------------
----------------------------------------------------------------------
----------------------------------------------------------------------
----------------------------------------------------------------------
---------------APLAILLAIQSVSADP---------------------------------------
------------LGSLLAP-----------------------------------IFSP------------
----------------------------------------------------------------------
----------------------------------------------------------------------
----------------------------------------------------------------------
----------------------------------------------------------------------
----------------------------------------------------------------------
----------------------------------------------------------------------
----------I-------------------LDDVCKQ----------------VECGKGTCKPSS----N
----------------------------------------------------------------------
----------------------------------------------------------------------
----------------------------------------------------------------------
----------ST----------FLFECECEPGWKQT----------------------------------
----------------------------SSD-------------------------HLKFLP--------
----------------------------------------------------------------------
----------------------------------------------------------------------
--------------------------------------------CVIPQC--------------------
----------------------------------------------------------------------
----------------------------------------------------------------------
N---------------------------------------------------------------------
-------------------------------------------------------------------LNY
SCTK-------------------------------------AP---------------------------
---APEP----------------------------SK---------------------------------
----------------------------------------------------------------------
---------------------------------------------------AND-SSIFDPC--------
----------------------------------------------------------------------
-----------------------------------------------FWS-------------YCGRGS-
----------------CN----------------------------------------------------
----------------------------------------KTSKFTYN----------------------
-------------------------CECAEGYYNL-----------------------------------
----------------------------------------------------------------------
----------------------------------------------------------------------
----------------------------------------------------------------------
----------------------------------------------------------------------
----------------------------------------------------------------------
----------------------------------------------------------------------
----------------------------------------------------------------------
----------------------------------------------------------------------
----------------------------------------------------------------------
----------------------------------------------------------------------
----------------------------------------------------------------------
----------------------------------------------------------------------
----------------------------------------------------------------------
----------------------------------------------------------------------
----------------------------------------------------------------------
----------------------------------------------------------------------
----------------------------------------------------------------------
----------------------------------------------------------------------
----------------------------------------------------------------------
----------------------------------------------------------------------
----------------------------------------------------------------------
----------------------------------------------------------------------
----------------------------------------------------------------------
-----------------------------LN----------------------------VTALP------
----------------------------------------------------------------------
-------------------------------CFEDCAIGMD--------------------------CAN
----------------------------------------------------------------------
----------------------------------------------------------------------
------------------------------------------------------------L---------
----------------------------------------------------------------------
--------------------------------------------------------GIS-----------
----------------------------------------------------------------------
----------------------------------------------------------------------
----------------------------------------------------------------------
----------------------------------------------------------------------
----------------------------------------------------------------------
---------VSNKSAASA----------------------------------------------PPLAD-
----------------------------------------------------------------------
--------------------------------NAKNQ---------------------------------
----------------------------------------------------------------------
--------------------------------ASSMVQVNSP----------------------------
----------------------------------------------------------------------
------TLVILMLF--------------------------------------------------------
----------------------------------------------------------------------
----------------------------------------------------------------------
----------------------------------------------------------------------
----------------------------------------------------------------------
----------------------------------------------------------------------
----------------------------------------------------------------------
----------------------------------------------------------------------
----------------------------------------------------------------------
----------------------------------------------------------------------
----------------------------------------------------------------------
--------AAMLY---------------------------------------------------------
----------------------------------------------------------------------
-----------WK

>XP_020192634_1 NOTCH Aegilops tauschii subsp_ tauschii
MRR-------------------------------------------------------------------
----------------------------------------------------------------------
----------------------------------------------------------------------
----------------------------------------------------------------------
----------------------------------------------------------------------
----------------------------------------------------------------------
----------------------------------------------------------------------
----------------------------------------------------------------------
----------------------------------------------------------------------
----------------------------------------------------------------------
----------------------------------------------------------------------
----------------------------------------------------------------------
---------------------------------------------------LAGGA--------------
----------------------------------------------------------------------
----------------------------------------------------------------------
AL-------------VLLLLLAITARPAAAD---------------------------------------
------------FFSPLSP-----------------------------------LLAP------------
----------------------------------------------------------------------
----------------------------------------------------------------------
----------------------------------------------------------------------
----------------------------------------------------------------------
----------------------------------------------------------------------
----------------------------------------------------------------------
----------V-------------------MGSLCKA----------------VACGKGNCTVTT-----
----------------------------------------------------------------------
----------------------------------------------------------------------
----------------------------------------------------------------------
----------GL----------PGYRCDCEPGWKQM----------------------------------
----H-----------------------VGD-------------------------SLRFLP--------
----------------------------------------------------------------------
----------------------------------------------------------------------
--------------------------------------------CVIPNC--------------------
----------------------------------------------------------------------
----------------------------------------------------------------------
T---------------------------------------------------------------------
-------------------------------------------------------------------IDH
TCSN-------------------------------------DT---------------------------
---SAPT----------------------------PA---------------------------------
----------------------------------------------------------------------
------------------------------------------------PSPKNV-SVSANPC--------
----------------------------------------------------------------------
-----------------------------------------------DLA-------------YCGSGG-
----------------TC----------------------------------------------------
---------------------------------------KNATGLSYH----------------------
-------------------------CECKEGFSNV-----------------------------------
----------------------------------------------------------------------
----------------------------------------------------------------------
----------------------------------------------------------------------
----------------------------------------------------------------------
----------------------------------------------------------------------
----------------------------------------------------------------------
----------------------------------------------------------------------
----------------------------------------------------------------------
----------------------------------------------------------------------
----------------------------------------------------------------------
----------------------------------------------------------------------
----------------------------------------------------------------------
----------------------------------------------------------------------
----------------------------------------------------------------------
----------------------------------------------------------------------
----------------------------------------------------------------------
----------------------------------------------------------------------
----------------------------------------------------------------------
----------------------------------------------------------------------
----------------------------------------------------------------------
----------------------------------------------------------------------
----------------------------------------------------------------------
----------------------------------------------------------------------
-----------------------------LN----------------------------MTTMP------
----------------------------------------------------------------------
-------------------------------CFQDCSYGAD--------------------------CAA
----------------------------------------------------------------------
----------------------------------------------------------------------
------------------------------------------------------------I---------
----------------------------------------------------------------------
--------------------------------------------------------GIV-----------
----------------------------------------------------------------------
----------------------------------------------------------------------
----------------------------------------------------------------------
----------------------------------------------------------------------
----------------------------------------------------------------------
---------PSTNSNSTA----------------------------------------------PPAGSA
SVTNNC----------------------------------------------------------------
--------------------------------HAPVP---------------------------------
----------------------------------------------------------------------
--------------------------------GSVLRQILPP----------------------------
----------------------------------------------------------------------
------LLILA--S--------------------------------------------------------
----------------------------------------------------------------------
----------------------------------------------------------------------
----------------------------------------------------------------------
----------------------------------------------------------------------
----------------------------------------------------------------------
----------------------------------------------------------------------
----------------------------------------------------------------------
----------------------------------------------------------------------
----------------------------------------------------------------------
----------------------------------------------------------------------
--------LAMGQ---------------------------------------------------------
----------------------------------------------------------------------
-----------AT

>NP_001158958_1 NOTCH Zea mays
MLRRARVP--------------------------------------------------------------
----------------------------------------------------------------------
----------------------------------------------------------------------
----------------------------------------------------------------------
----------------------------------------------------------------------
----------------------------------------------------------------------
----------------------------------------------------------------------
----------------------------------------------------------------------
----------------------------------------------------------------------
---------------------------------------------------C------------------
------------------------------------------AA-----A--------------------
----------------------------------------------------------------------
---------------------------------------------------PAPAP--------------
----------------------------------------------------------------------
----------------------------------------------------------------------
AV-------------VVAVALLALSAVAAAD---------------------------------------
------------FFSPLAP-----------------------------------IFSP------------
----------------------------------------------------------------------
----------------------------------------------------------------------
----------------------------------------------------------------------
----------------------------------------------------------------------
----------------------------------------------------------------------
----------------------------------------------------------------------
----------V-------------------INSICST----------------VACGQGNCTVAP-----
----------------------------------------------------------------------
----------------------------------------------------------------------
----------------------------------------------------------------------
----------GT----------LGYRCDCRPGWTQL----------------------------------
----H-----------------------VGD-------------------------SLRFLP--------
----------------------------------------------------------------------
----------------------------------------------------------------------
--------------------------------------------CVIPNC--------------------
----------------------------------------------------------------------
----------------------------------------------------------------------
S---------------------------------------------------------------------
-------------------------------------------------------------------IDS
SCFN-------------------------------------GS---------------------------
---PAPA----------------------------PAL--------------------------------
--------------A-----L-------------------------------------------------
-----------------T------------------------------PLPPPK-NFSLDPC--------
----------------------------------------------------------------------
-----------------------------------------------ELA-------------YCGAGG-
----------------TC------------------------------R---------------------
---------------------------------------KNGSGMSYH----------------------
-------------------------CECKEGYSNL-----------------------------------
----------------------------------------------------------------------
----------------------------------------------------------------------
----------------------------------------------------------------------
----------------------------------------------------------------------
----------------------------------------------------------------------
----------------------------------------------------------------------
----------------------------------------------------------------------
----------------------------------------------------------------------
----------------------------------------------------------------------
----------------------------------------------------------------------
----------------------------------------------------------------------
----------------------------------------------------------------------
----------------------------------------------------------------------
----------------------------------------------------------------------
----------------------------------------------------------------------
----------------------------------------------------------------------
----------------------------------------------------------------------
----------------------------------------------------------------------
----------------------------------------------------------------------
----------------------------------------------------------------------
----------------------------------------------------------------------
----------------------------------------------------------------------
----------------------------------------------------------------------
-----------------------------LN----------------------------MTAMP------
----------------------------------------------------------------------
-------------------------------CFQNCSIGAD--------------------------CAS
----------------------------------------------------------------------
----------------------------------------------------------------------
------------------------------------------------------------I---------
----------------------------------------------------------------------
--------------------------------------------------------GIH-----------
----------------------------------------------------------------------
----------------------------------------------------------------------
----------------------------------------------------------------------
----------------------------------------------------------------------
----------------------------------------------------------------------
---------PSSTSNSPP----------------------------------------------APPGSE
SISNQG----------------------------------------------------------------
--------------------------------STAAP---------------------------------
----------------------------------------------------------------------
--------------------------------GSISQRILLP----------------------------
----------------------------------------------------------------------
------LLLMVVVS--------------------------------------------------------
----------------------------------------------------------------------
----------------------------------------------------------------------
----------------------------------------------------------------------
----------------------------------------------------------------------
----------------------------------------------------------------------
----------------------------------------------------------------------
----------------------------------------------------------------------
----------------------------------------------------------------------
----------------------------------------------------------------------
----------------------------------------------------------------------
--------LAVGY---------------------------------------------------------
----------------------------------------------------------------------
-----------VM

>SEA16349_1 NOTCH Thalassobacillus cyri
MSYKVVAWFNKK----------------------------------------------------------
----------------------------------------------------------------------
----------------------------------------------------------------------
----------------------------------------------------------------------
----------------------------------------------------------------------
----------------------------------------------------------------------
---------------------------------------------------------T------------
----------------------------------------------------------------------
--------------------------------------------------------------------EI
----------------------------------------------------------------------
----------------------------------------------------------------------
----------------------------------------------------------------------
----------------------------------------------------------------------
----------------------------------------------------------------------
----------------------------------------------------------------------
----------------------------------------------------------------------
--------------NFLCS---------------------------------------------------
----------------------------------------------------------------------
----------------------------------------------------------------------
----------------------------------------------------------------------
----------------------------------------------------------------------
----------------------------------------------------------------------
----------------------------------------------------------------------
------------------------------------E---------------------------------
----------------------------------------------------------------------
----------------------------------------------------------------------
-------------------------------------------------------------------S--
-----------K----------------------------------------------------------
----------------------------VDL---------------------------------------
----------------------------------------------------------------------
----------------------------------------------------------------------
----------------------------------------------------------------------
----------------------------------------------------------------------
----------------------------------------------------------------------
----------------------------------------------------------------------
----------------------------------------------------------------------
------------------------------------------C---------------------------
----------------------------------------------------------------------
---------------------------------------------------FQTK---------------
----------------------------------------------------------------------
----------------------------------------------------------------------
------------------------------------------------TE------------------A-
----------------ER----------------------------------------------------
--------------------------------------------FIAS----------------------
----------------------------------------------------------------------
----------------------------------------------------------------------
----------------------------------------------------------------------
----------------------------------------------------------------------
----------------------------------------------------------------------
----------------------------------------------------------------------
----------------------------------------------------------------------
----------------------------------------------------------------------
----------------------------------------------------------------------
----------------------------------------------------------------------
----------------------------------------------------------------------
----------------------------------------------------------------------
----------------------------------------------------------------------
----------------------------------------------------------------------
----------------------------------------------------------------------
----------------------------------------------------------------------
----------------------------------------------------------------------
----------------------------------------------------------------------
----------------------------------------------------------------------
----------------------------------------------------------------------
----------------------------------------------------------------------
----------------------------------------------------------------------
----------------------------------------------------------------------
----------------------------------------------------------------------
-----------------------------LK---------------------------------------
----------------------------------------------------------------------
---------------------------------------DS-----------------------------
----------------------------------------------------------------------
----------------------------------------------------------------------
----------------------------------------------------------------------
----------------------------------------------------------------------
--------------------------------------------------------GYM-----------
----------------------------------------------------------------------
----------------------------------------------------------------------
----------------------------------------------------------------------
----------------------------------------------------------------------
----------------------------------------------------------------------
----------------------------------------------------------------------
------QGKYHF----------------------------------------------------------
----------------------------------------------------------------------
----------------------------------------------------------------------
------------------------------------TIETVDS------EPLVENNI-------------
----------------------------------------------------------------------
----------------------------------------------------------------------
----------------------------------------------------------------------
----------------------------------------------------------------------
-------------------------------------VT-------------------------------
----------------------------------------------------------------------
----------------------------------------------------------------------
----------------------------------------------------------------------
----------------------------------------------------------------------
----------------------------------------------------------------------
----------------------------------------------------------------------
----------------------------------------------------------------------
----------------------------------------------------------------------
----------------------------------------------------------------------
------------M

>PFX30425_1 NOTCH Stylophora pistillata
MADFFLKNCVLC----------------------------------------------------------
----------------------------------------------------------------------
----------------------------------------------------------------------
----------------------------------------------------------------------
----------------------------------------------------------------------
----------------------------------------------------------------------
-------------------------------------------------GFVNTMDPAKW---VLQIENY
V-LVSYVRA----SYLQILTDK--------------QFVLEFERNSNLELIENNIR--------------
--STDDVKKFSRVDTFL----------------------------------------RAVGGYKSKNEQY
---FNVGREI---------GDSKSYDFL------RAKRSRYAFAAEEEALKAAVVKECD---------YD
KNPCRHNATCIDMGKDY--------------ICKCPTGVKGRNCETDINECNTVT------------CSN
GA----TCINTVGSYMCKCRPGFEGKKCCSDVNECESSN--GGPCENGGTCENTYGSFW---------CA
CPK--------------------------------------GFIGKRCERDRDECVNGPCENG-------
------------GKCINKRGGYDCSCPDTYQGEHCEQ-------------DVDECLA-------------
---------------------NNPCKNGAKCTNLQ--------GDFKCDCPKGWKGKKCDQDVNECTSSP
CK--------NGGTCVNLHGGFECLCTQQHS---------------------------------------
--------------GVLCD------------QACNAALGM--------ESGAILDAQI----------TA
SSQYDGNHAAKQGRLNFKAVPGKAGSWS------------------------------------------
----------------------------------------------------------------------
---ARTNDGNQWLQIKL---------------------------PSNTKISRFSTQGRN-AYNQWVKKYQ
LLYSEDGLHFRYFHEQGQSSPKEFQGNSDSNTIVYHALNPAIEARFVRLRPTAW----------------
----------------------------------------------------------------------
-----------------------------------------------------------------HNHIS
MRMELYGCEVC----VQALGMENGDIVDAHITASSEY----DGNHAAKQGRLNFQAVPGKAGSWSARRND
GSQWIQVKLPGYTKITRFATQGRNAFNQWVTKYKLQYSED------------------------GVTFHY
YHEPGQSSPKTFDGNTDSNTIVTHELLPPIQARYIR----------------------------------
------------------LRPTAWVNHISMRME--VYGCPACAKP-LGME----SGGIVDAQITASSE--
-------WDGNH------AAKQGRLNFQAVPGKAGSW------SARRNDVSQWIQVKLP----G-----Y
TKITQ------FATQGRNAFNQWVTKYKLQY-------------------------SEDGVT-FRY--YH
EPGQSSPKEF--D-GNTDSDTIVTHELFP---PVQAHYIRL--RPSAWVNHISMRMEL-------YGCRA
CFQALGME---------NGDILDAQITASTEYDGNHAA----KQGRLNFQA------VPGKAGSWSARRN
DINQ---------------------------W-I----QVKLHDYTKITWF------------------A
TQGRNAFNQWVTKYK----LQYSEDDVTYHYYHEPGQNSPKQPLKSGVLKL-ING--------ALEACSA
PLGMETGLIKDAQITAS----SEWDPNHAALQGRLN-FLAVPGKAGSWSAKYNNQGQWI-QIDLLAYTKV
T--R-VAT--Q-GRNAFAQWVTKYGLQYSED-------------GLHFIHYHESGQSSPKEFIGNQD-SD
TVVYHQLVPAI-NARYV---R--INPVAWHNHVSMRIELYGCP--------ACADPVGMESGLIKDSQIT
ASTEWDANHA-AIQG-RLN-FLAVPGKAGSWSARHNNLNQWIQV--------------NLLSYSKVTQIV
TQGRNAFAQW--VTKYIL-QYSEDG--VTFVSYHLPGQFSAK-----EFSGNTDSDTI-VVHELIPPVQA
QYIRL---SPSAWHNHISMRMEVYGCPACVQ--ALGMESGDIVDAQITASSEWDG---NHAARQGRLKFQ
AVPGKAGSWSARRNDVSQWIQ----IKLSGYTKITQ--------------------FATQGRNAYNQWVT
KYKL---------QY--SEDGVTFRYYHEPGQSSPKEFDGNKDSDTIVVHELIPPVQAQYIRLTPSDW--
------HNHISMR-MEVYGCAACSAPLGMETGLI--------KDAQITAS----------SEWDPNHAA-
--LQGRLNFLAVPGKAGSWSA-----------------KYNNQGQWIQV--DLLAYTKVTRTATQGRNAF
---------AQW----VTKYGLQYREDGLHFIHYREPGQSSPKEFIGN--------------QDSDTIVS
HQLAPAINARYIRLNP----------ITWHNHVSMR----------------------------------
--------------------------------------------IEL-----------------------
----------------------------------------------------------------------
----------------------------------------------------------------------
----------------------------------------------------------------------
----------------------------------------------------------------------
----------------------------------------------------------------------
----------------------------------------------------------------------
----------------------------------------------------------------------
----------------------------------------------------------------------
----------------------------------------------------------------------
----------------------------------------------------------------------
----------------------------------------------------------------------
----------------------------------------------------------------------
----------------------------------------------------------------------
----------------------------------------------------------------------
----------------------------------------------------------------------
-------------------------------------------------------------------YGC
PACAEAVGM----------ESGLIRDAQITASTEWDANH--AAIQGRLNFLAIPGKAGSWSARHNNLNQW
I----QVDLLAYSRVTQIVTQGRNKFAQWVT-----KYT-------------------------------
-------------------LQ-----------------------------------YSEDGVTFEYYHLP
GQLSAKEFVA--------NQ--DSDTTVAHQLTPSI--KARYMRLHPTGWHNHISMRMELYGCETCGDPV
GMESGL----------------------------------------------------------------
------------------------------------------------------IKDAQITASTEW----
DANHAAIQGRLNFLAVPGKAGSWSARHNNLN------QWIQVDLLAYTKVTQIVTQGRNAFAQWV-----
-------TKYTLQYSEDGVTFEYYQLPGHSSAK-------------------------------EFTANS
DS--------DTKVYHKLAPSIKARYVRLRPTAWHNHISMR----MELYGCPAC-------------SDP
LGMESGLIKDAQIKASTEWDAN--HAAIQGRLNFLAVPGKAGSWSARHNDVNQ-W-I-QVDLLAYTKVTQ
IVTQGRN---AFAQWVTTYLLQY-SGDGVT-FHPYHLPGESSAKIFSANQDSDSKVL--------HELTP
PINTRYVRLSPVTWHNHISLRM-ELY-----GCPACADALGMESRLIKDAQIIASSEWDPN-HAAIQ-G-
RLNFLAVPGKAGSWSAKYNNVNQ-WIQVDLAGYKKV-----------------------------TGVVT
QGRNAFHQWVTKYRLQFSVDGVTFRFYNA-PGQNVPEEFDANQDKDTPV-YHELNPPVLT--RYVRLLPT
AWHNHISMRMELYGCKACSAPLGMDNQ------MKLIKDAQIS-------ASSEWDGNHAAKQGRLNFLA
VPGKAGSWSAKYNNVNQW-----IQIDLLAKTTITQMATQGRNA-----YVQWVKKYKVQYSDD-GVNFS
FYQIPGQSSPKEFIANQDSNTVVFHELY----PSIEARYVRVLPT------EWHNHISMRMELYGC----
----EGNLIAYYPLNGEFEA--------REIDDKQPAGVL------------------------------
-GQVELTIGPHGEPNGS------C------ICPPGVTGDRCQIRKLIAYY------PLNEEFKAREIDDK
QPAGVLGQVELATGPHGEP----------------NGSYQFAGNPNSFIEF--PNDGGLDAQHSITLMCW
VQPGGRDGPLFN-----YKNSGAWGVHIW------------IVNGRYFNGKIAQMKVFDVALVKDDIK--
----------------AAMNEGLDPCSGDPCVNNGTCVDNGDNIFKCMC---------------------
---------------------------------------PPGVTGDRCQVRLDPCSVY------------
-----------------------------PCTNNGTCVDNGDTT----FKCMCPPGV---TGDRCQVRLD
PCS-----------------EYPCANDGTCVD------------------------NGDNTFKCMCPPDV
TGDRCQIRIDPCSEY---PCVNDGTCVDNGDNTFKCTCPPGVTGDRCQVRLDPCSKDPCVNNSTCVDNGG
NTFKC----------------MCPAGVTGDRCQVRLDPCS-----------EYPCVNNGTCVDNGDNTFK
CM--CSPGVTGDRCQVRLDPCSKDPCVNNGTCVDNGGNT-----------------FECVC---------
----PPGVTGDRCQVRIDPCSEYPCVNDG-TCVDNGDNTFKCMCPPGVTGDRCQVRPDPCSKDPCVNNGT
CVDNENNTFKCMCPPGVTGDRCQVRLDPCSKDPCVNNGTCVDNGDNT-FKCMCPPGVTGDRCQVRLDPCS
KDPC---------------VNNG-TCVDNGDNTFKCMCPPGVTGDRCQVRIDPCSEYPC-----------
-----------VNDGTCVDNGDNTFKCMCPPGVTG-------DRCQVDIDECLDDKGHCQDIC---VNTI
GSYYCSCSDPELSVAPDKRRCIAEGVEVDCGQDEMTITLPKSLLLG------------------------
------------------------------LDREH----------LRLIDAKCTATENKTHFFLHTETGK
CGT---ILKHTKDHAIYSNMVSEIPLEEKQIVTRVRDAMIPFHCYYSKWGVVSSIGIRPSSEKIVLSSKG
YGKFTLS-------LDLFRRSQRITSVFLFDGSKVYA-----QEDDFPVEFTIRERVFFEARVDTEDSRL
SILALDCYATPSQ-DRNSQPRYDIIKDGCAQ---GCIQRRRRSEKILHDNPDDIY--------ALSQGPL
ALNREKGGAEMDEAVALEKNVFKVKTGFNVPVAASL----------GVFIGFCIVGMA-WLKITMNKEAA
KKQFIPLYEDLQK

>XP_029181409_1 NOTCH Acropora millepora
MKEFFVLCLIGT----------------------------------------------------------
----------------------------------------------------------------------
----------------------------------------------------------------------
--------------------------------------FSALSKGRDSCDE-----KECIIQGQICVMND
---------------------------HHQAECKCR----------------------------------
-----------------------------------------------------EA---------------
--------------------C-----------------------PRSSHRDKVCGSDGI-----TYPSRC
V--LDMTSCKLSSRDRIAMVSN---G----RCPEISLKVGAAHRTSQTLLLGRKGE------------IH
CDIEGNAAQILWRKLGSKL--RLPFTRVRTFNSKILRFRNVLQQ------DAGKYECRAFSGSSSARASV
--DVVVVDPV---SIDIIVTSTQDCNLE-K-LIGTGINFTTRWYFDVKSANCQPFSYSGV-------GGN
ANNFESELLCLQKCSHAAGD-------------ICSLSKRPGPCMGYFPRWFYNTF--------KGKCQH
FI--------------------FGGCRSNANNFHSKSVC--EETCSGERICRLPPVTGP-----------
CRAYFSRYFYNT-------------------------------TSKQCEKFIFGGCQGNSNNFPTL----
------------ELCQDKCQEDVPDVSQIIKSPKVKP---------------GRCPWQSSPP--------
---------IRCIR--S----RDACQSDGECQDSQ-------------KCCQFGCGKVCALPVSVNKPGK
CP---------------IVEENRKLCSKKGD---------------------------------------
----------------MCN----------KDNDCPGLRKCC---FNGCQKDCSVSVASK--LVKPGVCLG
LNAINPELCKNTINECKQDADCYGHLKCCFNGCFN-------------------------------ECTN
R---------------------------------------------------------------------
------------------------------------------PRPAQKQGICPQADYIP-----------
--------------------------------------PENCSDTEDK----------------------
----------------------------------------------------------------------
--------------------------CND-----------------------------------------
------DTQCP--------------GRDKCCATGCLQ--K-CVTPPVHTKHRICPFVDVIPREYCNVTEN
QCADDFDCKG------------------------------------------------------------
----------------------------------------------------------------------
---------RDKCCATGCVKECITPPTLRRRE---EKPGECPLS----DY---IPPELCEVTEDECTTD-
----NDCEGNGK----------------CCATGCVQE------CVIPPTEIEGDRGKSD--------QCP
KPSKK-----------------QPCDRRGDM-------------------CDTDGDCGDGGQKCCFNGCQ
KDCVR---------PANLSNIRFILASVN---LTKCLEERL--DALNKLSQDRPLLGIFVP---NCDPDG
QYEDKQCH-------------------------------------ELYCWC------VREDGARIPGT--
-----------------------------------------TVRGNSVVCN--------------PQVKS
GKCPKPWKGQNGI----------------------------CDR------------------------LG
TMCRQDSHCRQDRKCCF-----------------------------------------------NGCQND
C------------VPSVGVKICEKHRDEQIA-----------KIPVGFVGVFIPSCKVNGDYEEIQC-HG
SSGYCWCVDD---NGNE---L--PGTRTRDEPNCTNSVFDNGA-G---KEGTCPQPWKGKTGFCDKMGDE
CGMD-YHCGE-TEKC-CFS-GCQRMCVNSTETHQREGTRPGKC--------------------PKPWLGQ
EGLCDRRS----------------------DMCLQDVDCKES----------EICCFN-GCQNECVSPGL
TTCQR---RYEESFKFPSLGRFVPRCEKDGG--FQKMQCLPSTSHCWCVNSYGVEL-------------L
GTRQTRGRPNCTMSDPCASNH----CPFNGKCVVSNDR------RSVECKCII--------------GCV
SIYE--------PLC--GTDGKTYDNECSLKGMACLQKKNISVAYKGECVKVDPCSGMKCPPYSMCKE--
-----------------------VNGIGSCVCP------------QVCPT---------IFAPVCGSDG-
-KVYDNECQMKVTSCTEEKNI----T-L------------ASKETCEPD------------------PCK
---LSKCSHPLH----------------KCVRTSSASMCICPPSACTMEY-------------------A
PVCGSDGKTYANKCVL-----KEIACERSQNITLKNQG--------------------------------
----------------------------------------------------------------------
----------------------------------------------------------------------
----------------------------------------------------------------------
----------------------------------------------------------------------
----------------------------------------------------------------------
----------------------------------------------------------------------
----------------------------------------------------------------------
----------------------------------------------------------------------
----------------------------------------------------------------------
----------------------------------------------------------------------
----------------------------------------------------------------------
----------------------------------------------------------------------
----------------------------------------------------------------------
----------------------------------------------------------------------
----------------------------------------------------------------------
----------------------------------------------------------------------
----------------------------------------------------------------------
-ECEEDVED-------------VCGEPALCSHPHHQCHM----IDATAMCMCPMIIPKNLDPVCGSDGE-
-----TYPNAAALKSLSCLANRIVEVQHRGA---------------------------------------
------------------CVVPADP-CD----------------------------TSICSYLRQRCEVV
DGL------A------TCVC----SEACPLILMP--------VCGSDGYSYPNNCSLEVEACTSGKNLTV
IAMGEC--------------DKC-----------------------------------------------
---------------------------------------------------------SNKTCPDSRQ-YC
RVVNDTAICECNE-------------MCTFE-------WNPVCGSDDRTYPN---QCNLEVEACK-----
------SGRTLTVVKSGECGSDVGRCPEL-----------------------------------NPTPVC
KQEIAG-------CQSDYECASGQTCCLQKNCTRACFAARA----VPPPPQLQICP---------VLDPT
PSC---QLPPDATPNCFTGGPAC-QAGQVCCLDTDCNHKCVKPALNNGSRP-------GDCPMLNPMPGC
ASISGCD---------------------------------------------------------------
-----------SDKGCALGKRC-------------CLQSDCTKKCVSTDVSPSDPLIL--R----LK---
--AVVQVSEKRHGPPTKASCNQ--------TCHRFAKC--------------------------------
--TKNPETGEHKCSCSRPCLRIYKPVC--------GTDGVTYSSECM----------LM--------YLV
CQDGTNISVKHHGRCFDKVSPPGEQFSRC-----PKLNPMPGC----------SLGMTGCSG--------
---------DSECPDGQF------------------------CC--------------------------
-----------------------LQRDC----------------------------------TRQC----
---Y--------APEKPGQC---------------PVFKRKAC---------------------------
----PLIFKPDGC----------------------------STDWDC-------------AGDRKCCSDG
CSKECSSSFLRHSGGKPCES-------------------ALCSETHPVCRV--VGSNATCQCRQQCPLHK
NPVCGSDGRTYDNM-CLLEVTAC-----------------IMEDGGMPDGQLTFIGKGNCTVAQ------
--------------------------KCSLPPLTGRCL--------------------------------
----------------------------------------------------------------------
--------------------------ASMTRFFFNATSRKCEE---------FKFGGC----EGNENR--
----------------------------------------------------------------------
--------FDTFEQC----------------------KDFCGALDACQLDPCPDPYSICSITDSGERKCE
CPAFC----------PKIYSPVCGSDRNNYSNECQMKVSA------------------------------
CS-------QGMMIKVTSKGKCQGNAGFCPTVDPRKCSV-------------------------------
-------------------------------SKDLCSDDASCQSNEKCCHDGCRMSCVSPLSVPTHLSPN
YPNSDDPCLFH---ECPFYGVCRVAEHGNPVCECIMDCPVVNDPVCG-----------------------
---------------------SD-----------------------------------------------
-------------------------GKNYSSECIL-------KSQACQTKTFVRAVGSPAKCTVNKVRCS
RCPPRSNLLSNFCESDFAIEGSLEEIK-------------------------------------------
----------------------------STYGDGG-----------------------------------
---------------------------------------------------INTSVLMVKVMGVFKGTDA
IQNKIIKI-------------------------------------DFAANLKSCFCRELQLKKVLVIAGS
TTSGGEHFLKEKS-------SFVRHSGKRLL------------EKVRQHTKRNKC---------------
-----------------------------------S----------------------------------
------------K

>XP_025112479_1 NOTCH Pomacea canaliculata
MGAAGCFLLLLT----------------------------------------------------------
----------------------------------------------------------------------
----------------------------------------------------------------------
----------------------------------------------------------------------
----------------------------------------------------------------------
----------------------------------------------------------------------
-------------------------------------------ISELGLNTLVVSQIT---EPTSDQSGS
I--------HSGTFYALGLKEK------------DEMFLEKYINATLAAANFSGTI-----------DLE
YVKQEQCLSFHVLLTSR------------------------------------------RDDNSSNLFML
-------------------LEGVNIIMD-G-----------------VSNPVNITTVSLD----------
---CKGTSVAVRLFILGRVNKTNE---------EILQNYLLRKVDYMGEWSVDFS--------SIGNCTM
AFV-NGTVLKVLVAVANSTLHSLNGTKVNVTATASYNIT----NSTNNPMCWDVPSELN--------ECQ
SGQKFCPYRKKCIL-----------------------------------------QSFFCDGKD------
------------------------DCGDNSDEANCLEYV------------GQQCSNF------------
-----------------------SCMNGGSCMFRQGQ-------GQFCMCTSGFSGLTCKDTNKTQEVYA
VN-----I----TVQYKWQADFIDPMSNMYKNLS------------------------------------
-------------NGIIAG----------VNSTMYGAI--------HYISSNVLNIRDG--GDNSLVVTV
AVNFSGVLDAVEISARQQKL--------------------------------------------------
----------------------------------------------------------------------
----------------------------------------------QEKGFSIGAKTIN-----------
----------------------------------------------------------------------
----------------------------------------------------------------------
----------------------------------------------------------------------
------------------VTTIIQARQGPCQIRSCGN----GLCVVVMGQRSECRCMPQQSPENCDYMDC
GINVC-----------------------------------------------------------------
----------------------------------------------------------------------
-------------------RNGICINDSYY--G--GYVCNCS---------QSFSGNSCEVNVCKELGA-
----GVCSGHGKCI----GNFLYDIICQCDEGYGGIFCNETG--KDNLTDCQRQERLNT----FF-LKAL
MGKVTVL---------PAFLNGKTLQQQLSD-IQ---Y--TN---------IEVSSCWSSGS-LRYGQYK
SVCVY----K-----------------------------------TANISESPLC--------YCTNSNG
SFISNKYS------------------------NGSCKV----TEKPGWCPS------PQDAGSGTMEC--
--------------------------------------FQDVDCYGSRKC--------------------
--CKESTG----------------------YRCQEPLFTEVCRR---------------F--------IA
NPCGQNGHCVGNIF--------------------------------------------------NGTLCL
C------------QPGYSGIACESPTPDVLT-----------------------ECQRSYQLMNYMV-QT
LLGKTPA-------P--------------ESINTTLAAMLIGL------------------NISKLQVPT
CWPS------------N---------------DMSSGNYKYIC---------------------------
-----DF----------------------------NVTSLTT----------------------------
-----------------------DGCMCTND--LGEQRGIMKMNGDCDSKYLGQQ---------------
----------------CSNFS----CMNGGSCMFRQG-------QGQYCMCTS--GFYGLTCEETNASTK
YVGQ----------------------QCSN---------------------------FSCMNGGSCMF--
-R--QGQGQFCMC-TSGFYGLTCEETDTSTKYVGQQCSNFSCMNGGSCMFR-------QGQGQFCMCTS-
-GFYGLTCEETDTSTTSS----------------------NKPGVCPVV-----------PPNTFGITVE
-----SCSNDKD-----------CSRAQKCCSNGGGHVCVDPVHYSYFTM-----------RINISSPWL
PEYNISESQPRAALMKE---LRTLVMAYLPEMISMNIT--------------------------------
---------------------------------------------NV-----------------------
----------------------------------------------------------------------
----------------------------------------------------------------------
----------------------------------------------------------------------
----------------------------------------------------------------------
----------------------------------------------------------------------
----------------------------------------------------------------------
----------------------------------------------------------------------
----------------------------------------------------------------------
----------------------------------------------------------------------
----------------------------------------------------------------------
----------------------------------------------------------------------
----------------------------------------------------------------------
----------------------------------------------------------------------
----------------------------------------------------------------------
----------------------------------------------------------------------
----------------------------------------------------------------------
RPGSIIADV------------RVTTNVSVSILSISKLEL--G------LNLSSITLNGSTYQVTNATYVP
D---DQCQTLSCESGCRCINTTAKG---------------------------------------------
-----------------------------------------------------LQCLCPSKLSQDPCQQG
VC-------Q---------N----GGNCSSHLTTDF--TWNYFCSCPAGVYGNNCEE-------------
----------------------------------------------------------------------
----------------------------------------------------------------------
------SACSLFP------------IMCGMG---------RCVGDLDR-------------NLC------
--------------------------------------------------------------------EC
PA------------------------------DRKGILCEE---TGSEKLSSCQRK-------QRLSQFA
LQI----LKGVPVIGITA---Y-----------QLRQLLLAAKILWLPSYSCQ-------TDGTYGLTAN
MTSVTSL----------------------------------QTRFACVDEDGIED---------------
---------NCEAKVCSVMTQY-----------NICQSGSQCVGNIYNQLCDCTTAQK-PS---------
HGALCELPGKANETECE-----------------------------------------------------
--RRRGLGELVVAVLRSQISLEMISAK-------FIYEIVHSMLREIHV-------NTV---WQPQCFPN
GSYTNAGCQFQVD------KPDTKECYCVDENEQRRMDIPSNS------------------E--------
--------SPPQCPLTHI-------------------------C--------------------------
-------------------HLPVVKESC----------------------SSSMPRFYFDTETKSC----
------KSFSYGECGGNNNNFKTLQECCSTCGINASQAY-------------------------------
-SYQQLLACNASI----------C---------------------------------------KDSTCFN
SPCAVYMQDTCTGETYIADR------------LNKSRRFQPSSCNSILHTS--CEIHTCKVMTANENADK
KFQKVLPVCTDDG---------------------------------TYSPIQQLDNGTRVCVDAF-----
-----------------GEAVQLVPPSGKCKKDQIVEI--------------------------------
----------------------------------------------------------------------
----------------------------KIILRYDVDYDKYAA-----------------GKESEVEKA-
----------------------------------------------------------------LVDRMV
SFGIPRRMIKNVKVK-----RGSVIIEADVQNDTDVDIAIVKPLVEQKAESGGLNLEVNNQTFALMSDGL
----------------------------------------------------------------------
------------TFNVTTAPQVQEEEKPEEKHGLTTEEI-------------------------------
-------------------------IIIA----VICPVA-------------------------------
----------------------------------------------------------------------
--------------------GLA-----------------------------------------------
----------------------------------------------------------------------
--LIIIIIIVVVCCCRKQKPAAKADNG-----------------------------C-------------
------------------------------YSKME-----------------------------------
----------------------------------------------------------------------
----------------------------------------------------------------TNTRGG
ASVSNNTYDMINM---NSAQRLSGGIENKAY-----------EDGYDESSGYVKV---------------
-----------------------------------R----------------------------------
------------M

>TPP59124_1 NOTCH Fasciola gigantica
MLTPRAVIPAFP----------------------------------------------------------
----------------------------------------------------------------------
----------------------------------------------------------------------
----------------------------------------------------------------------
----------------------------------------------------------------------
----------------------------------------------------------------------
---------------------------------EW----------------------P------REPTYS
I---------------------------------------------------------------------
-----TCSPKLRYGRL------------------------------------------------EKLIDI
-------------------KEGGDMFLI-------------EFKSEYDGVIFSARDPTSL----------
---------------------------------------------DQVHISMVLL--------------R
GR--------LHVVYSIYGRSGVHEVTSEEFDDGRWHRIVL-------GLERRKKHLIL-----------
------------------------------------------FVDSMPLVRIGNGLPLSNVKELNFY---
---------------------FGGLPDSEWSSVLTLI---------------RNYTPGS-----------
---------LR----------------GSEAEQGVQP------------------------AFTGCLGGF
SL---------------RADKFGSDLLRRYDSH-------------------------------------
---------------LISY----------PPNEIVRGF---------CRTQKRCSPSY------------
---------------CKHGR--------------------------------------------------
----------------------------------------------------------------------
---------------------------------------------------CEMISENQ-----------
----------------------------------------------------------------------
----------------------------------------------------------------------
----------------------------------------------------------------------
-----LRCICT---GTGYEGPRCENIVLECPPNYCNQ---------------------------------
----------------------------------------------------------------------
----------------------------------------------------------------------
--------------------RGSCSMISGKPV------CDCT----------------------------
----------GS-------------------GYHGER-------------CELNPCTSG-----------
------------------------------Q-Y-----------------CYNGGRCTMRGN-----VAE
CNCRG----------------------------------------------------------------T
GYYGDRCR------------------------------------------------------DPICPIGY
-------------------------------------------------CH-----------------NG
GTCRVDANDRPVCDCR-----------------GTGFTGERCEQ---------------------RGCTP
GLCDNGGQCRINTYGQP--------------------------------------------------ECI
C--T---------GTGFTGPNCRTPICTSDY---------------------------------------
----------------------------------------------------------------------
CMNR-------------------------GRCIVDGERPRCEC----------------RGTGHTGERCQ
ISVCTEGI------------------------CSNGGRCTVG----------------------------
------------------------------V--NDQPICDCSGTGFGGTHCRDPL---------------
----------------CRPGY----CQNGGRCVVSPS-------GQPTCSCEGT-GFTGAHCQTPICSPG
YCLN------NGQCR--VDRNDQPFCNCEG----------------------------------------
---------------TGYQGTRCESSICTPGY---------CLNGGQCRVN-------EAGQPVCDCLM-
-------TNYDGPHCSEP--------------------------ICPKS------------------YCG
-------------------------DRGLCVVRQRQPTCDCHPGYHGS----------------------
----------------------------------------------------------------------
----------------------------------------------------------------------
----------------------------------------------------------------------
----------------------------------------------------------------------
----------------------------------------------------------------------
----------------------------------------------------------------------
----------------------------------------------------------------------
----------------------------------------------------------------------
----------------------------------------------------------------------
----------------------------------------------------------------------
----------------------------------------------------------------------
----------------------------------------------------------------------
----------------------------------------------------------------------
----------------------------------------------------------------------
----------------------------------------------------------------------
----------------------------------------------------------------------
----------------------------------------------------------------------
----------------------------------------------------------------------
-RCEMEVCP-----------ANYCINGGVCSPGPDRLPH----------CTCPINYEGDRCELPKVC---
-------PPDYCFHGGRCTMNRGVPNCDCLG---------------------------------------
-----------------------------------------------------------TDYTGSRCEIV
QT----------CPPGFCQN----GGQCSVQGGTYV----------------------------------
----------------------------------------------------------------------
----------------------------------------------------------------------
--------CDCTG-------TGYRGVICNEP--------IACPPNYC------------LFGGV------
---------------------------------------------------------------------C
SVLPGK-----------------RYQCDCSRTARTGAHCES---------------------------SS
HGI------------------Y--------------------VDYEKDGF------------LIYPLVPS
VRTVED----------------------------------------------------------------
------------------------------------------------------------N---------
----------------------------------------------------------------------
---------------------VTLGF-----------------------------KTYM-----------
----------------------------------------------------------------------
----------------------------------------------------------------------
----------------------------------------------------------------------
----------------------------------------------------------------------
----------------------------------------------------------------------
-----------QSGTLITFL--------------------------------------------------
----SPDGQYWA-----LKL--------------------------------------------------
----------------------------------------------------------------------
----------------------------------------------------------------------
-------------------------------VEWMVELAIGKH------------------------R--
----------------------------------------------------------------------
--------LTGFRMR-------------------------------------------------------
----------------------------------------------------------------------
-------------------------------------SN-------------------------------
---------------------------DG---TTIRRVD-------------------------------
----------------------------------------------------------------------
----------------------------------------------------------------------
----------------------------------------------------------------------
----------------------------------------------------------------------
----------------------------------------------------------------------
----------------------------------------------------------------------
----------------------------------------------------------------------
----------VKT---------------------------------------------------------
----------------------------------------------------------------------
-------------

>CDS22217_1 NOTCH Echinococcus granulosus
MRAPTHTSTIRRR---------------------------------------------------------
--------NADVHVRKHSRIDAHIRSSALEYHQVTQSLSSEWNSPISLAF-AMHER-RALWSFLHLLPLL
LFLLQPSYGDYVVKEVA-EPGRYLNLLDKEMDLRFE-----------------------------RDAEG
EEVGSDF--LFVRLDSTYGGPFAHVSPMDLSSNDSLTSQMIMPSGEMFPWY----STIGLFAQPTPVETR
SCPWNTSACPRNEVYLRFNFLLVEDVDRTVGERDPFNLVTVEPHLRVDYE-PASGIVRASW--ANHVISE
ACLPGGISDWTTVEVVVKPDTGEMDLAISTPEGEWAFGNIRVFVGPQVLPSSLPPAGIHVGP-TNH----
---------------TRRVLTAVS-------------------VANEEMTILKRSRRNVY--SYERGANV
S----VLNFEGTNGFVRYDFRN----------RIKLPRLDAEVGREEVALDFAIKPGVTSG-L-----LW
FAEGTASKSFIIIKDSKLY--YKY------------------------------------IEYDETHGAK
---RILTEEI---VINETLEPGKTHRLR-------LNRYQDVLRLSLGTQQRFRKIVSGK---------A
PLIPENGVIYIGGSDNAAIST----------DGEVARNFDGSVTVAKITQEGSGISNLNML----ELIRD
PN--WTRDVLRKGDVQYEYHMPFRPSPRLRPKDSSLLMP-TASTRGHAGITLHTSPMPVTF-----MGTQ
SSVVRFDTWDFS-----------------------------VFHSFEIEFRTFEPNGVLFFVGP------
-----------------DREHTDFVCVELFDGNVYFAYG-----------IGDHYRH-------------
---------IQ---------LNPTSRKVNTGTAHRVY----VERTPQHRFIVKYNGQEIDVDQGTSRHQA
EF--------------SSYTYFGSIDQPSRFPWI---VWSRENFAGCINFIRVNDDKFLDP-ASRMNQHT
DLSRGIQFGVCKAPDLRCN-----------REICGGG---------QCHEQSYPFFEP-------MNFAC
DCSASDKTFREGVEDIRRSE--------------------------------------------------
----------------------------------------------------------------------
--------------------------------------------ACNRDAPIVDFDGET-VI---MIDFE
RQMNTLTTHTDDINLQFKTDSLYAPLFVAVSTAEKQYFRVELENGLIKVSTNMNKASKPPRDAEFLLQS-
-----------------------------PRLNDNNWHTLRIRRRAQFLYISVDNASENNGVLVVEIPKG
VFNNIAQQIYVGGPMPENYAS--PPYGNM-----------------------------AGFLPKGSKFVG
EMRNFYWNQYD-----FFGTRQLPTHYTTDVLTPRLE-LP-TFPSWPREPIYSITCTSKLNWGTIQVPMK
AKEAGD--------------------------------MW------------------------------
----------LLEFKTKYDGVLAHARDENTGSHFTLM---------------------------------
-------------ILKGRLHLIYSIGGVTGVHE--IINSPISVAD-NRWHRVTFGLDRVKGRFVIIVDD-
-S--APETFGHRLQ-H-NTLNSLTFGFGGVPGIWSKILEII---RLHAPTSLPSGYEGSP-P-AL-TGCL
GGFSTRT-D-RFLVDLLKKYDTQLESYPTGEIIRG--Y-CRDLVRCTPDYCLHGGVCTKMSE----TLLH
CDCTN-------T-GYTGLHCEDRVTTCP---RNYCLNGGI--CTIVGTNPVCNCQ------------GT
GYYGDRCE-------------SPVCSPDYCMNGGICSV----VNGQPLCDC-----RNTGFDGARCDAVV
--------------------------------------------CRPNYCR-----------------NG
GICSIQNGRPVCSC------------------SGTGYDGLLCEQ---------------------PICRP
GYCSNGGICRIQGGSPI---------------------------------------------------CD
C--S---------GTDYDGKYCENPICRPGY---------------------------------------
---------------------------CQNGGRCVVENGLPVC-E-C-R------GTGYGGSRC--DQPI
CTPS-------------Y-------CQNGGRCILENGRPVCDCR--------------GTGYGGSRCDRV
I--CPPDY------------------------CQNGGRCVVE------NGRPLCDCRGTEYGGSRCDQAI
--CPP---NYCLNGGRCIVRGGQPVCDCTST-RYQGRVCEVPI--CRPDFCLNGG---QCIVQGDRAVCD
CRGTNHEGI-NCETPICRPGY----CMNGGICTIVN--------GRPACDCSNT-GYGGQLCEQPICRPG
FCLN-------SGRC--IVQNGQAICDCRDTGFVGQHCE------------QSICRLDYCMNGGICSV--
----INGQPVCDCRDTGYGGPLCEQSICPDGF---------CLNGGRCTV--------QNGRPVCDCSGT
-DYRGDRCSHPI--CPPNF--------------------CLNGGVCYVY---DGNPRCNCTGNFGGDRCH
---YPVCPPGY------------CLNNGRCFIRPGSSAPECDCTGTGFTD--------DRCSSPV--CPE
GYCLNGGVCRALPNRLP-------FCDCSYTSFTGD----------------------------------
----------------------------------------------------------------------
----------------------------------------------------------------------
----------------------------------------------------------------------
----------------------------------------------------------------------
----------------------------------------------------------------------
----------------------------------------------------------------------
----------------------------------------------------------------------
----------------------------------------------------------------------
----------------------------------------------------------------------
----------------------------------------------------------------------
----------------------------------------------------------------------
----------------------------------------------------------------------
----------------------------------------------------------------------
----------------------------------------------------------------------
----------------------------------------------------------------------
----------------------------------------------------------------------
----------------------------------------------------------------------
-KCEVPICS-----------PDYCSGHGTCRVEQGRPV-----------CECHLEYWGPQCQLEVCPPGF
-----------CHHSGTCYPGPDRR----PH---------------------------------------
-------------------------------------------------------CRCPEGYEGDQCEMP
KT----------CPPGYCYH----GGECTMQSGMPV------------------CNCINTDYQGPRCETP
KTCPPGY---------------------------------------------------------------
-------------------------------------------------------------CQNGGL--C
TVSGGRYTCNCLA-------TGFQGPTCSDP--------IACPPGYC-----------------------
---------------------HGGICTVLPGGRY----------------------------------VC
NCW-----------KTGLSGPTCDGDVNGIYIDYEKIGYMV--YDLNPPLKTKV--------------DN
VTV-----GFKTYAQSGT---------ILDFVTTTGAHWGIKVRNGHIVID-----R-NGQEYMYPNVVN
DGAYHVV-------------------------------------------------------------SV
ERKGDRMLVTFDNDQIVNLPMT-GI-------TERSDQSITYTTLYVGANKNKDDIFHGAI-GGLYWNG-
RYPVDEAKGGLQIATGDVIYVLL-PSFILPGKKPVPVCPADYCFNGGVCYVEDYELKCDCRL----TGWQ
GSRCEKPTHGVLPSTSGNGAYIIIKVV-P------PKLTNLDRMRVAFQ--TYATDGPI------ARFML
SDGRFYEIYMKGQQVF-----VSNSKD-----EIRLISAPYQQ------CDDAKMHVITLVR--------
-NGSRFDWSVDGHRIIYV-------DKSLVDSNGALITNELILG-ADRKFTHSF----------------
--------------------NGVLGAFD------------------------WNGQLLVNDNGEL-----
------------SPESNVMI----------VPGRGVGKKE------------------------------
-DVVIVVMPHFMQ--------------------------------------------------PPLDTTA
APPLPFPPLIPPDGIQGGAI----VGGAGEGSLFVPSMGYGGGASGVFAGS--GPLLLQAGGAGFFGLIN
PWLAGILVCLLPLISALIWACWRCKPGFCPCCIGGAG--GKTAGGKFHDTMDRISAGLWAPPPADKGL--
----------------------LVSSKPLLATNGSVSQ--------------------------------
----------------------------------------------------------------------
----------------------------------TGNFHPVPPG----GASFFTTGG--------QSKS-
-------------------------------G-------------------------------YVFGQDR
QVDITDRYDMTMLD-------QHMEGVPNVYTTDDLKVDCCVLTQNSRYVVTGSANGPPQVWDMQTGEPF
----------------------------------KVMNGD---------------------------ELG
CN----------DLHLAVQDTLLVGQVIEDFQSADSTKM-------------------------------
------------------HRLQLWNFVTG---EQLEMPA--EILCSASCVSNAGEHIVAARATPQGQSIL
VWDLRGNQLTREVPYALINPNARVSYINITLEDRLIVAGFNNPGTDQ-----------------------
--------ACF----MVFDLAAE-----------------------------------------------
-----------------------ARGVVQPKYITF--------EAKVEATEILNNEEAVTGTR-------
--KGELIVWNLLTTTPVRQITINATLE-------------------------------------------
--------------------------------GDS-----------------------------------
-----------------------------------------AMTVFPPHDGMIHDIVLSEDRRFLVTASQ
DRRIRVW------------------------------------------TMPEERLLHTLEGHADDVLSV
VVSCDSEMVVSGS-WDGSIRVWRMKDGSQMC---------IFTSNIEVLQVKLSR----DKRAIVGLGER
NGHRKLIMMQIVRSRTCAPAVYTRLGSSSGGGGGGL--------------------------------SP
ASPQAPLQEDLLP

>PON47670_1 NOTCH Parasponia andersonii
MADSRRFALANQ----------------------------------------------------------
----------------------------------------------------------------------
----------------------------------------------------------------------
----------------------------------------------------------------------
----------------------------------------------------------------------
----------------------------------------------------------------------
----------------------------------------------------------------------
L------DI------------E---------------------QILIEAQHRWLR---------------
---------------------------------------------------------------PAEICEI
--------------------------LR------------------------------------------
-------------------------------------------------NYKKFR---------------
--------------------------------IAPEPA-------------NMPPNGSLFL-----FDRK
VLRYFR------------------------------------------------------KDG-------
---------------------------HNWRKKKDGK-------------TVKEAHE-------------
--------RLK-----------------------------------------------------------
---------------AGSVDVLHCYYAHGEENEN----FQRRSYW-------------------------
---------------MLEE---------ELSHIVLVHYREV--------KGNRTNFNR------------
---------MKETEGADIVPSSEID---------------------------------------------
----------------------------------------------------------------------
----------------------------------------SSASSSFPPNSYQMLSQTT-----------
-------------------------------------------------------------------DT-
----------------------------------------------------------------------
----------------------------------------------------------------------
------------------------TSLSSAQASEYED--------------------------------A
ESA-------------------------------------------------------------------
----------------------------------------------------------------------
---------------------------YNQ------------------------------------AS--
----------SR-F----------------HSFLELQ---------------Q-PSAEK----M-----I
AGISD------------AYYPMSFTNNNQEK----------------------------LSA--------
---------------------------------------------IPGMDFS-----------------S
GAPADKSE--------------------------------------------------------------
----------------------------------------GNNGSAGVPS--------------------
-DHHKNLNF-------------------------SAWDNMSGNN--------------------AAAIQ-
LPFQPAFSATQ-----------------------------------------------------SVNLVV
I---------------------QKQEQEPLE---------------------------------------
QLFTNGFGKH----PQV-----------------Q-----AEW---------------------QASEGN
S-SR-------------------QPKWPVDQNLLTSSAYNLTS-------------------------RY
REEVNGD---------------------------------EL----------------------------
---LQ---IHHQGNTEHDDYLK-----------------------SASKSNTNPE---------------
----------EKSYISVMKQP----LLDGSFAEEGLK--------------KL---------DSFNRWMS
KELG---------------------------------------------------------------D--
----------------------VNESRQTTSRDYW-----DSVESDSCVD--------------------
-----DSSQVRLDNYVLS------------------------PSLSQEQ---------------LFSIID
--------------------------------------------FSPN-W--------------------
------------------------------AFENS-----------------------------------
----------------------------------------------------------------------
----------------------------------------------------------------------
----------------------------------------------------------------------
----------------------------------------------------------------------
----------------------------------------------------------------------
----------------------------------------------------------------------
----------------------------------------------------------------------
----------------------------------------------------------------------
----------------------------------------------------------------------
----------------------------------------------------------------------
----------------------------------------------------------------------
----------------------------------------------------------------------
----------------------------------------------------------------------
----------------------------------------------------------------------
----------------------------------------------------------------------
----------------------------------------------------------------------
----------------------------------------------------------------------
---EVKVLI------------------------TGRFL---------------------KVDLAESS---
-----------------------------KW---------------------------------------
-----------------------------------------------------------------SCMFG
EV---EVPAE--IIAEGVLR-------CNAPIHKVG----------------------------------
----------------------------------------------------------------------
--------------------------------------------------------------RVPFY---
------VTCSNR-----------------LA----------CSEVRE-------------FEYR------
-------------------LSEVRDVETKNNQS-------------------------------------
-------------------------------------DCIN----------------------------E
I-F---KMRFGNFMCLSS-TSA--NSDPVNLEELSQLSSKISSLLREDQ---------DEWDQMFRLTSE
DDFSLER----VQEQLHQKLLKE---------------------------KLHEW---------------
-----LMQKVAEGGKGPSVLDE----------------GGQGVLHFAAALGYDWALEP------------
----------------------------------------------------------------------
----------------TIVAGVSVNF------------------RDVHG--W----TALH--WAAFGGR-
---------ERTVASLI---SLGAAPG---------LLTDPSP--------KHPSGKTPADL--------
--------ASDNGHKGIS----------------------------------------------------
---------------GYLAESALSAHLK----------------------------CLDL-DAKE-----
------GKAAYTSAANAVQ----------TVSERTATHV-------------------------------
---------EYGD---------------------------------------------------------
------PDRLSLKDSLAAVC------NATQAAARIHQVFRVQSFQRKQLKE--YGDDKFGLSDERALSLI
AVKTQKARQHDD-----------------------------------------DVHAAAIRIQNKFRGWK
GRKEFLY-----------IRQNIVKIQAHVRGHQVRKN-KKFIWSVGI----------------------
----------------------------------------------------------------------
--------------------------VEKIILRWRRKGSGLRG---------FKSEALAEGSSTQDPSSS
K------------------------------D--------------------------DDDDFLKVGRKQ
SEERMQKALARVKS---------MVHYPEARNQYRRLINVVTEIQESKVLYDDVMNTEETADFHGDLID-
----------------------------------------------------------------------
----------------------------------------------------------------------
-------------------------------------IE-------------------------------
----------------------------------------------------------------------
----------------------A-----------------------------------------------
----------------------------------------------------------------------
----------------------------------------------------------------------
----------------------------------------------------------------------
----------------------------------------------------------------------
----------------------------------------------------------------------
-LLADDTFMPTAT---------------PE----------------------------------------
----------------------------------------------------------------------
-------------

>PON81899_1 NOTCH Trema orientale
MAERGSYGLTPR----------------------------------------------------------
----------------------------------------------------------------------
----------------------------------------------------------------------
----------------------------------------------------------------------
----------------------------------------------------------------------
----------------------------------------------------------------------
----------------------------------------------------------------------
L------DI------------Q---------------------QLLSEAQHRWLR---------------
---------------------------------------------------------------PAEICEI
--------------------------LR------------------------------------------
-------------------------------------------------NYQTFR---------------
--------------------------------ISSEPP-------------NRPPSGSLFL-----FDRK
VLRYFR------------------------------------------------------KDG-------
---------------------------HNWRKKKDGK-------------TVKEAHE-------------
--------KLK-----------------------------------------------------------
---------------VGSIDVLHCYYAHGEDNEN----FQRRSYW-------------------------
---------------MLEE---------DLMHIVFVHYLEV--------KGNRTNVGG------------
---------IRETD--DVSSSLREG---------------------------------------------
----------------------------------------------------------------------
----------------------------------------SPQTSSSSTGHYKAPSGST-----------
-------------------------------------------------------------------DY-
----------------------------------------------------------------------
----------------------------------------------------------------------
------------------------TSPNSCLTSLCED--------------------------------A
DSGD------------------------------------------------------------------
----------------------------------------------------------------------
---------------------------IHQ------------------------------------AN--
----------SR-F----------------HSFPESP---------------PLQIRNG----P-----L
MNKLD------------VGFSVQPTSNHHEG----------------------------KSS--------
---------------------------------------------IHGANYV-----------------P
HFNDDRP---------------------------------------------------------------
----------------------------------------SYSGSATSVV--------------------
-GSQNTLGL-------------------------GSWEEILEQC--------------------TTGFNT
VPSHASTSPSQ-----------------------------------------------------LAYMGV
A---------------------QEPENVIPG---------------------------------------
ELLARETAKE----LHE-----------------NSLPNYSNW---------------------QISFGD
NLLP-------------------LPKGSLEQSSNLDLQYDLEN-------------------------IL
FEKITPD---------------------------------SN----------------------------
---LT---TPYQFNTHLDQQNEKLVQNLQAQ--FTNTESQSSMPYKSENNRPTDG---------------
----------NGNYAFTLRQQ----LLDG---EEGLK--------------KV---------DSFSRWIS
KELG---------------------------------------------------------------E--
----------------------VDLQMQSSSGIQW-----STVEGDV-----------------------
-----------VDDSSLS------------------------PSISQDQ---------------LFTIID
--------------------------------------------FSPK-W--------------------
------------------------------AFTDS-----------------------------------
----------------------------------------------------------------------
----------------------------------------------------------------------
----------------------------------------------------------------------
----------------------------------------------------------------------
----------------------------------------------------------------------
----------------------------------------------------------------------
----------------------------------------------------------------------
----------------------------------------------------------------------
----------------------------------------------------------------------
----------------------------------------------------------------------
----------------------------------------------------------------------
----------------------------------------------------------------------
----------------------------------------------------------------------
----------------------------------------------------------------------
----------------------------------------------------------------------
----------------------------------------------------------------------
----------------------------------------------------------------------
---EPEVLI------------------------IGTFL---------------------KSQQEVAK---
----------------------------YRW---------------------------------------
-----------------------------------------------------------------SCMFG
EL---EVPAE--VLAYGILC-------CHAPPHRDG----------------------------------
----------------------------------------------------------------------
--------------------------------------------------------------PVPFY---
------VTCSNR-----------------LA----------CSEVRE-------------FDYK------
-------------------LGSTKDLEIMDIYN-------------------------------------
-------------------------------------GSTI----------------------------E
LSL---HLRLEKLLSLGS-VNP--TSFNFGSVTEKQNLIYKIISLKEED---------ESYPQVDH--NE
KDSSQYE----VKDHLLTKLMKE---------------------------KLYSW---------------
-----LLHKATEDGKGPNILDG----------------EGQGVLHLAAALGYDWAIKP------------
----------------------------------------------------------------------
----------------IVTAGVSINF------------------RDING--W----TALH--WAAFYGRQ
GPLNFILFPEQTVAFLV---SLGAAPG---------LLTDPSP--------EFLLGQTPADL--------
--------ASANGHKGIS----------------------------------------------------
---------------GFLAESSLTSYLS----------------------------SLSVNDSKE-----
------DGVVELSGLKAIQ----------TVSERTATPT-------------------------------
---------TYGE---------------------------------------------------------
-----MPDSLSLKDSLTAVR------NATQAADRITQIYRMQSFEKRQLNE--YGDD--GLSDERALSLL
AAKSSKGGASDG-----------------------------------------LAYSAAVQIQKKYRGWK
KRKEFLI-----------IRQRIVKIQAHVRGHQVRKQYRAITWSVGI----------------------
----------------------------------------------------------------------
--------------------------LEKVILRWRRKGSGLRG---------FRHDAVNKEPNLP-SMPL
K------------------------------E--------------------------DDYDFFKEGRKQ
TEERLQKALTRVKS---------MVQYPEGRAQYRRVLNVVQGLRETKT-DTAMNDSEETTYADDDLIE-
----------------------------------------------------------------------
----------------------------------------------------------------------
-------------------------------------ID-------------------------------
----------------------------------------------------------------------
----------------------K-----------------------------------------------
----------------------------------------------------------------------
----------------------------------------------------------------------
----------------------------------------------------------------------
----------------------------------------------------------------------
----------------------------------------------------------------------
-LLDDDTFMSIAF----------------E----------------------------------------
----------------------------------------------------------------------
-------------

>XP_026192172_1 NOTCH Cyclospora cayetanensis
MLDGSSSGLGRMK---------------------------------------------------------
----------------------------------------------------------------------
----------------------------------------------------------------------
----------------------------------------------------------------------
----------------------------------------------------------------------
----------------------------------------------------------------------
----------------------------------------------------------------------
----------------------------------------------------------------------
--------------------------------------------------------------------DF
------------------------CGLR------------------------------------------
-----------------------------------------------VLAVSLLT---------------
--------ITVTATFVSVYPSALAEVKGEGEGVLLSQSP-------------------------------
-------------------------------------------------ESTGEATGQLALTST------
----------------------------------------------------------------------
---------LR----------------SVTGHSNPGI-----------------------EALEQTATAA
VE----------------------VASSTKSSGS------------------------------------
--------------GWLNP--------------------------------AFKDIRN------------
----------------------------------------------------------------------
----------------------------------------------------------------------
----------------------------------------------------------------------
----------------------------------------------------------------------
----------------------------------------------------------------------
----------------------------------------------------------------------
-----YVCKYS------------------VDGGPCRN---------------------------------
----------------------------------------------------------------------
----------------------------------------------------------------------
------------------------------------------------------------RSYGDYPS--
---------GLK----------------CPPSYCCSK-------------------THM----------L
HGQSG-------------------------E------W------------------CTNKWA--------
-LCNG-----------------------------------------------------------------
----------------------------------------------------------------------
--------------------------------------LLHYGDSSHGGCS-------------------
-----------------------------------------CDS---------------Y---------G
NKCPESSSCKQ-----------------------------------------------------------
-----------------------EDVAHGGTY--------------------------------------
----------------------------------------------------CECNEGYIGDGTSCVEDL
CRSS------------PC---------HPGTCMLVDGQVQCTC----------------PEYYEVNNDTV
PQTCWMR-----------------------------DMCSDS---------------P------------
---------------------------CGDN--------------TSTKACYHEGP--------------
--------------------------------------------GRYSCECNL--GYTSVKVEGKLMCDD
IFNH-------------------FVCSSNP-----------------------------------CGI--
------------------------EGVQECVDT---------------SQ-----------GVICTCFT-
--------GHSLVKETAQY-------------------RCARDDPCLTS------------------PCG
----------------------SLSTANRCVATSTAYMCTCTDGYTVA----------------------
-----------------------------IGETGQY----------------------------------
----------------------------------------------------------------------
----------------------------------------------------------------------
----------------------------------------------------------------------
----------------------------------------------------------------------
----------------------------------------------------------------------
----------------------------------------------------------------------
----------------------------------------------------------------------
----------------------------------------------------------------------
----------------------------------------------------------------------
----------------------------------------------------------------------
----------------------------------------------------------------------
----------------------------------------------------------------------
----------------------------------------------------------------------
----------------------------------------------------------------------
----------------------------------------------------------------------
----------------------------------------------------------------------
----------------------------------------------------------------------
----------------------------------------------------------------------
----------------------------------------------------------------------
----------------------------------------------------------------------
----------------------------------------------------------------------
----------------------------------------------------------------------
----------------------------------------------------------------------
--------CAKDE----------EGTNYVLY---------------------------------------
----------------------------------------------------------------------
--------------------------------------------------------------------GG
IGG-------------------------------------------------------------------
----------------------------------------------------------------------
----------------------------------------------------------------------
----------------------------------------------------------------------
--------------------------------------------------------GVL-----------
----------------------------------------------------------------------
----------------------------------------------------------------------
----------------------------------------------------------------------
----------------------------------------------------------------------
-----LLLSAFAC---------------------------------------------------------
-------TYMRPDSELNDE---------------------------------------------------
----------------------------------------------------------------------
----------------------------------------------------------------------
----------------------------------------------------------------------
-----------------------------------------EVK-------FLKENA----QEVSDSA--
----------------------------------------------------------------------
----------------------------------------------------------------------
----------------------------------------------------------------------
[truncated: 3,915,441 more chars]
