# Supplementary material for: An updated evolutionary study of the Notch family reveals a new ancient origin and novel invariable motifs as potential pharmacological targets
Source: PeerJ. 2020 Nov 5;8:e10334. doi: 10.7717/peerj.10334 (PMC7649014; doi:10.7717/peerj.10334)
Supplement: Supplemental Information 1 — All sequence and alignment data used for the phylogenetic study of the Notch Superfamily [file peerj-08-10334-s001.zip › Supplementary Dataset 3.tre]

(
KZN88323_1 NOTCH Penicillium chrysogenum:34.2415,
(
TWH59352_1 NOTCH Desulfitobacterium sp_ LBE:34.2415,
(
KRX93243_1 NOTCH1 Trichinella pseudospiralis:34.2415,
(
(
AES03028_1 NOTCH4 Mustela putorius furo:19.3632,
(
NP_864304_1 NOTCH Rhodopirellula baltica SH 1:4.3993,
XP_011271587_1 NOTCH Wickerhamomyces ciferrii:4.3993)
Branch 568:14.9639)
Branch 585:14.8621,
(
XP_020131688_1 NOTCH2 Diplodia corticola:34.1957,
(
QCD81711_1 NOTCH Vigna unguiculata:34.1953,
(
GBP20649_1 NOTCH1 Eumeta japonica:34.1912,
(
(
(
KXJ22581_1 NOTCH4 Exaiptasia pallida:5.9706,
PFX12735_1 NOTCH4 Stylophora pistillata:5.9706)
Branch 576:27.7173,
(
(
TNN55515_1 NOTCH1 Liparis tanakae:1.03,
AAH59256_1 NOTCH2 Mus musculus:1.03)
Branch 510:32.3484,
(
(
SEA16349_1 NOTCH Thalassobacillus cyri:22.8374,
(
(
(
(
STX28372_1 NOTCH Legionella beliardensis:0.31371,
STX50840_1 NOTCH Legionella busanensis:0.31371)
Branch 409:0.47875,
(
(
STY19906_1 NOTCH Legionella longbeachae:0.49072,
(
WP_126954115_1 NOTCH unclassified Legionella:0.39113,
STX93059_1 NOTCH Legionella londiniensis:0.39113)
Branch 430:0.099591)
Branch 453:0.23779,
(
(
WP_115220910_1 NOTCH Legionella donaldsonii:0.61281,
(
(
(
KTD29187_1 NOTCH Tatlockia micdadei:0.12124,
KTD31497_1 NOTCH Legionella maceachernii:0.12124)
Branch 291:0.087582,
(
KTC84019_1 NOTCH Legionella drozanskii LLAP-1:0.13052,
KTD35965_1 NOTCH Legionella nautarum:0.13052)
Branch 299:0.0783)
Branch 356:0.34268,
(
SNV51586_1 NOTCH Legionella lansingensis:0.42809,
(
KTD06759_1 NOTCH Legionella jamestowniensis:0.38781,
(
STX47037_1 NOTCH Legionella hackeliae:0.32653,
(
VEH13005_1 NOTCH Legionella jordanis:0.25314,
KTC81362_1 NOTCH Legionella brunensis:0.25314)
Branch 384:0.073388)
Branch 415:0.061281)
Branch 428:0.040279)
Branch 437:0.12341)
Branch 461:0.061309)
Branch 474:0.073719,
(
(
WP_028389205_1 NOTCH Legionella fairfieldensis:0.55233,
(
STX32270_1 NOTCH Legionella birminghamensis:0.1223,
STY11593_1 NOTCH Legionella quinlivanii:0.1223)
Branch 292:0.43003)
Branch 462:0.09655,
(
STY25859_1 NOTCH Legionella taurinensis:0.55413,
WP_126337600_1 NOTCH Legionella spiritensis:0.55413)
Branch 464:0.094745)
Branch 478:0.037653)
Branch 483:0.041976)
Branch 487:0.063957)
Branch 491:0.054186,
(
VEH86325_1 NOTCH Legionella adelaidensis:0.82339,
(
(
QDQ38985_1 NOTCH Legionella geestiana:0.67352,
QDP72467_1 NOTCH Legionella israelensis:0.67352)
Branch 481:0.03412,
(
PJD94986_1 NOTCH Legionella sp_:0.69071,
(
(
QGK65952_1 NOTCH Legionella pneumophila:0.45126,
(
SNV01491_1 NOTCH Legionella waltersii:0.38747,
KGP62707_1 NOTCH Legionella norrlandica:0.38747)
Branch 427:0.063792)
Branch 443:0.13193,
(
(
WP_127098796_1 NOTCH Legionella sp_ km772:0.41631,
(
KTD60782_1 NOTCH Legionella shakespearei DSM 23087:0.32226,
(
WP_127109886_1 NOTCH Legionella sp_ km535:0.12871,
STY32961_1 NOTCH Legionella worsleiensis:0.12871)
Branch 297:0.19355)
Branch 413:0.094049)
Branch 436:0.078615,
(
WP_133135727_1 NOTCH Legionella rowbothamii:0.45023,
(
VEB36561_1 NOTCH Legionella sainthelensi:0.2717,
(
STY29741_1 NOTCH Legionella wadsworthii:0.24719,
(
RUR22548_1 NOTCH Legionella sp_ km489:0.18503,
(
KTC88647_1 NOTCH Fluoribacter dumoffii NY 23:0.17126,
(
VEB38501_1 NOTCH Legionella cherrii:0.12036,
OJW14574_1 NOTCH Legionella sp_ 39-23:0.12036)
Branch 290:0.050907)
Branch 330:0.013769)
Branch 344:0.062162)
Branch 382:0.024511)
Branch 395:0.17853)
Branch 442:0.044694)
Branch 455:0.088269)
Branch 468:0.10751)
Branch 484:0.016935)
Branch 485:0.11575)
Branch 495:0.02326)
Branch 498:4.8957,
(
VVA20971_1 NOTCH Prunus dulcis:1.1517,
(
XP_020192634_1 NOTCH Aegilops tauschii subsp_ tauschii:0.58875,
NP_001158958_1 NOTCH Zea mays:0.58875)
Branch 469:0.56295)
Branch 517:4.5906)
Branch 575:17.0951)
Branch 587:7.7647,
(
THD20753_1 NOTCH Fasciola hepatica:26.1864,
(
(
KHN74619_1 NOTCH2 Toxocara canis:4.2544,
(
XP_014675594_1 NOTCH Priapulus caudatus:3.6389,
JAG79868_1 NOTCH4 Fopius arisanus:3.6389)
Branch 562:0.61548)
Branch 567:7.7438,
(
XP_026192172_1 NOTCH Cyclospora cayetanensis:4.9322,
(
RDD36868_1 NOTCH3 Trichoplax sp_ H2:3.519,
(
XP_013902749_1 NOTCH Monoraphidium neglectum:2.6839,
RXM27956_1 NOTCH Acipenser ruthenus:2.6839)
Branch 551:0.83509)
Branch 559:1.4132)
Branch 572:7.066)
Branch 583:14.1882)
Branch 589:4.4157)
Branch 591:2.7763)
Branch 592:0.30947)
Branch 593:0.17015,
(
(
XP_028874962_1 NOTCH Cryptosporidium ubiquitum:0.47021,
XP_667989_1 NOTCH Cryptosporidium hominis TU502:0.47021)
Branch 447:33.2873,
(
(
PON47670_1 NOTCH Parasponia andersonii:0.71745,
PON81899_1 NOTCH Trema orientale:0.71745)
Branch 486:25.8497,
(
(
(
(
KRY42574_1 NOTCH3 Trichinella spiralis:0.13281,
(
KRZ61122_1 NOTCH3 Trichinella nativa:0.095007,
KRX84668_1 NOTCH3 Trichinella sp_ T6:0.095007)
Branch 261:0.0378)
Branch 300:3.4004,
(
KRY59383_1 NOTCH3 Trichinella britovi:0.13341,
KRY23813_1 NOTCH3 Trichinella patagoniensis:0.13341)
Branch 302:3.3998)
Branch 560:6.4409,
(
(
KRZ80214_1 NOTCH2 Trichinella papuae:0.95936,
(
KRY13843_1 NOTCH4 Trichinella patagoniensis:0.65393,
(
KRX91108_1 NOTCH4 Trichinella pseudospiralis:0.35451,
(
KRX42352_1 NOTCH3 Trichinella murrelli:0.17332,
KRZ58703_1 NOTCH4 Trichinella nativa:0.17332)
Branch 335:0.18118)
Branch 422:0.29942)
Branch 479:0.30543)
Branch 507:4.6618,
(
(
EET02644_1 NOTCH Giardia intestinalis ATCC 50581:0.30169,
(
KAE8305605_1 NOTCH Giardia intestinalis:0.13014,
EFO61736_1 NOTCH Giardia lamblia P15:0.13014)
Branch 298:0.17155)
Branch 405:2.8692,
(
(
KRZ44018_1 NOTCH1 Trichinella pseudospiralis:0.21895,
KRY86029_1 NOTCH1 Trichinella pseudospiralis:0.21895)
Branch 366:2.2585,
(
(
KRY90684_1 NOTCH3 Trichinella pseudospiralis:0.17008,
(
KRZ79436_1 NOTCH3 Trichinella papuae:0.066852,
KRZ07689_1 NOTCH3 Trichinella zimbabwensis:0.066852)
Branch 220:0.10322)
Branch 328:1.7701,
(
(
KRX18186_1 NOTCH2 Trichinella nelsoni:0.14401,
(
KRY53349_1 NOTCH2 Trichinella britovi:0.10458,
(
KRZ56706_1 NOTCH2 Trichinella nativa:0.029699,
KRX81682_1 NOTCH2 Trichinella sp_ T6:0.029699)
Branch 143:0.074883)
Branch 275:0.039423)
Branch 306:0.20339,
(
KRZ44168_1 NOTCH2 Trichinella pseudospiralis:0.18212,
KRZ17576_1 NOTCH2 Trichinella zimbabwensis:0.18212)
Branch 341:0.16527)
Branch 421:1.5928)
Branch 533:0.53727)
Branch 548:0.69342)
Branch 556:2.4503)
Branch 574:4.3529)
Branch 582:12.8794,
(
(
RQX69831_1 NOTCH Toxoplasma gondii CAST:6.5291,
XP_002783173_1 NOTCH Perkinsus marinus ATCC 50983:6.5291)
Branch 579:14.5369,
(
(
PFX30425_1 NOTCH Stylophora pistillata:6.2189,
XP_004994209_1 NOTCH Salpingoeca rosetta:6.2189)
Branch 577:6.3658,
(
(
PFX27851_1 NOTCH1 Stylophora pistillata:4.5859,
KRY41416_1 NOTCH2 Trichinella spiralis:4.5859)
Branch 570:3.8882,
(
(
KRZ89601_1 NOTCH1 Trichinella sp_ T8:3.702,
RJW59678_1 NOTCH3 Clonorchis sinensis:3.702)
Branch 563:4.5675,
(
(
JAI46970_1 NOTCH1 Bactrocera latifrons:4.1007,
(
KRZ59363_1 NOTCH Trichinella nativa:0.33646,
(
(
KRZ84022_1 NOTCH3 Trichinella sp_ T8:0.043477,
(
KRX64905_1 NOTCH Trichinella sp_ T9:0.0014424,
KRX64906_1 NOTCH3 Trichinella sp_ T9:0.0014424)
Branch 19:0.042035)
Branch 174:0.2404,
(
KRX14085_1 NOTCH Trichinella nelsoni:0.1703,
KRY69957_1 NOTCH2 Trichinella pseudospiralis:0.1703)
Branch 329:0.11358)
Branch 399:0.052581)
Branch 417:3.7643)
Branch 566:2.2894,
(
XP_029181409_1 NOTCH Acropora millepora:5.0173,
(
KAA0197081_1 NOTCH Fasciolopsis buski:4.7726,
(
(
(
ASV45857_1 NOTCH1 Polyodon spathula:1.9234,
SBR55352_1 NOTCH2 Nothobranchius pienaari:1.9234)
Branch 532:0.84891,
(
XP_003137531_1 NOTCH2 Loa loa:2.1158,
XP_015263302_1 NOTCH4 Gekko japonicus:2.1158)
Branch 539:0.65654)
Branch 552:1.6304,
(
(
XP_028512544_1 NOTCH Exaiptasia pallida:3.3507,
(
XP_002154205_3 NOTCH Hydra vulgaris:3.1418,
(
TPP59124_1 NOTCH Fasciola gigantica:2.8773,
(
TNN15142_1 NOTCH Schistosoma japonicum:2.5717,
(
AAT47887_1 NOTCH Oikopleura dioica:2.1349,
XP_028401392_1 NOTCH Dendronephthya gigantea:2.1349)
Branch 540:0.43686)
Branch 549:0.30553)
Branch 553:0.26451)
Branch 554:0.20895)
Branch 557:0.74517,
(
(
XP_025112479_1 NOTCH Pomacea canaliculata:3.5077,
(
(
(
KRZ69293_1 NOTCH1 Trichinella papuae:0.045433,
KRZ15386_1 NOTCH1 Trichinella zimbabwensis:0.045433)
Branch 177:0.21466,
(
KRX60213_1 NOTCH1 Trichinella sp_ T9:0.079666,
(
KRX22311_1 NOTCH1 Trichinella nelsoni:0.053491,
(
KRY14139_1 NOTCH2 Trichinella patagoniensis:0.034753,
(
KRX85252_1 NOTCH1 Trichinella sp_ T6:0.019849,
(
KRZ59715_1 NOTCH1 Trichinella nativa:0.012669,
(
KRZ86200_1 NOTCH2 Trichinella sp_ T8:0.0075776,
(
KRY52119_1 NOTCH1 Trichinella britovi:0.0060616,
KRX36793_1 NOTCH1 Trichinella murrelli:0.0060616)
Branch 52:0.001516)
Branch 60:0.0050917)
Branch 90:0.0071792)
Branch 116:0.014905)
Branch 154:0.018738)
Branch 190:0.026175)
Branch 243:0.18043)
Branch 387:2.897,
(
(
XP_018648078_1 NOTCH Schistosoma mansoni:0.46244,
(
XP_012798509_1 NOTCH Schistosoma haematobium:0.047157,
RTG87328_1 NOTCH1 Schistosoma bovis:0.047157)
Branch 183:0.41528)
Branch 446:2.1397,
(
(
(
OWF54606_1 NOTCH Mizuhopecten yessoensis:2.0304,
(
(
RDD37203_1 NOTCH2 Trichoplax sp_ H2:1.1794,
(
RDD44063_1 NOTCH Trichoplax sp_ H2:0.94874,
RDD44060_1 NOTCH1 Trichoplax sp_ H2:0.94874)
Branch 506:0.23062)
Branch 518:0.38418,
(
XP_027045995_1 NOTCH Pocillopora damicornis:1.3038,
(
XP_022321304_1 NOTCH Crassostrea virginica:1.1414,
XP_006819199_1 NOTCH Saccoglossus kowalevskii:1.1414)
Branch 516:0.16233)
Branch 520:0.25976)
Branch 526:0.46689)
Branch 535:0.2465,
(
XP_030848231_1 NOTCH Strongylocentrotus purpuratus:2.1984,
(
XP_013403055_2 NOTCH Lingula anatina:2.0876,
(
XP_011412824_1 NOTCH Crassostrea gigas:2.004,
(
RNA26583_1 NOTCH Brachionus plicatilis:1.8193,
(
XP_019640770_1 NOTCH Branchiostoma belcheri:1.7314,
(
XP_022084865_1 NOTCH Acanthaster planci:1.6818,
XP_026046718_1 NOTCH Astatotilapia calliptera:1.6818)
Branch 529:0.049674)
Branch 530:0.08784)
Branch 531:0.18471)
Branch 534:0.083618)
Branch 538:0.11077)
Branch 543:0.07854)
Branch 545:0.14374,
(
(
(
(
XP_020305236_1 NOTCH Loa loa:0.66343,
(
KHN80573_1 NOTCH Toxocara canis:0.2217,
ADY40195_1 NOTCH Ascaris suum:0.2217)
Branch 370:0.44173)
Branch 480:0.95967,
(
CAA79620.1 Protein glp1 Caenorhabditis elegans:0.919,
(
CAA78474.1 Protein lin12 Caenorhabditis elegans:0.47959,
(
AAP05763_1 NOTCH Caenorhabditis briggsae:0.3891,
AAP05764_1 NOTCH Caenorhabditis remanei:0.3891)
Branch 429:0.090497)
Branch 450:0.4394)
Branch 503:0.70411)
Branch 527:0.5623,
(
(
OTF72967_1 NOTCH Euroglyphus maynei:0.54148,
KPM03476_1 NOTCH Sarcoptes scabiei:0.54148)
Branch 460:1.6343,
(
CUU99098_1 NOTCH Hymenolepis microstoma:2.075,
(
OQV18440_1 NOTCH Hypsibius dujardini:2.0347,
(
(
XP_015791917_1 NOTCH Tetranychus urticae:1.094,
RWS16967_1 NOTCH Dinothrombium tinctorium:1.094)
Branch 512:0.53797,
(
AKR17062_1 NOTCH Euphyllia ancora:1.5271,
(
XP_023215803_1 NOTCH Centruroides sculpturatus:1.5096,
(
(
(
XP_023968815_1 NOTCH4 Chrysemys picta bellii:0.85295,
(
XP_028575872_1 NOTCH4 Podarcis muralis:0.32863,
XP_008104121_1 NOTCH4 Anolis carolinensis:0.32863)
Branch 416:0.52433)
Branch 499:0.27267,
(
(
XP_025773121_1 NOTCH4 Puma concolor:0.31521,
XP_023109527_1 NOTCH4 Felis catus:0.31521)
Branch 411:0.54826,
(
XP_028911399_1 NOTCH4 Ornithorhynchus anatinus:0.62262,
(
(
XP_027976221_1 NOTCH4 Eumetopias jubatus:0.24188,
XP_020025307_1 NOTCH4 Castor canadensis:0.24188)
Branch 377:0.27419,
(
XP_027629935_1 NOTCH4 Tupaia chinensis:0.46232,
(
XP_023442850_1 NOTCH4 Dasypus novemcinctus:0.44136,
(
(
XP_027732260_1 NOTCH4 Vombatus ursinus:0.042894,
XP_020829700_1 NOTCH4 Phascolarctos cinereus:0.042894)
Branch 171:0.36112,
(
(
XP_025846321_1 NOTCH4 Vulpes vulpes:0.18398,
XP_022281490_1 NOTCH4 Canis lupus familiaris:0.18398)
Branch 343:0.12576,
(
XP_021522775_1 NOTCH4 Aotus nancymaae:0.30756,
(
XP_023422378_1 NOTCH4 Cavia porcellus:0.30132,
(
XP_012596533_1 NOTCH4 Microcebus murinus:0.29213,
(
(
XP_007647294_1 NOTCH4 Cricetulus griseus:0.25635,
(
XP_017650680_1 NOTCH4 Nannospalax galili:0.21477,
(
XP_026633623_1 NOTCH4 Microtus ochrogaster:0.17358,
(
XP_021079147_1 NOTCH4 Mesocricetus auratus:0.17219,
(
XP_021518724_1 NOTCH4 Meriones unguiculatus:0.15965,
(
XP_028743748_1 NOTCH4 Peromyscus leucopus:0.12264,
(
CAE83957_1 NOTCH4 Rattus norvegicus:0.08823,
(
XP_028633821_1 NOTCH4 Grammomys surdaster:0.075544,
(
XP_021073350_1 NOTCH4 Mus pahari:0.039467,
(
XP_021041515_1 NOTCH4 Mus caroli:0.017981,
AAB82004_1 NOTCH4 Mus musculus:0.017981)
Branch 108:0.021486)
Branch 165:0.036077)
Branch 236:0.012685)
Branch 254:0.034412)
Branch 293:0.037011)
Branch 320:0.012541)
Branch 332:0.001387)
Branch 337:0.04119)
Branch 362:0.041576)
Branch 385:0.011924,
(
OWK13431_1 NOTCH4 Cervus elaphus hippelaphus:0.26325,
(
(
XP_023577050_1 NOTCH4 Octodon degus:0.22607,
XP_021115715_1 NOTCH4 Heterocephalus glaber:0.22607)
Branch 372:0.017771,
(
(
XP_006904674_1 NOTCH4 Pteropus alecto:0.15414,
XP_023378848_1 NOTCH4 Pteropus vampyrus:0.15414)
Branch 319:0.083416,
(
XP_004711869_1 NOTCH4 Echinops telfairi:0.21975,
(
(
XP_028366567_1 NOTCH4 Phyllostomus discolor:0.11898,
XP_024413728_1 NOTCH4 Desmodus rotundus:0.11898)
Branch 288:0.094694,
(
XP_027989525_1 NOTCH4 Eptesicus fuscus:0.20631,
(
XP_023397167_1 NOTCH4 Loxodonta africana:0.20265,
(
(
XP_027777690_1 NOTCH4 Marmota flaviventris:0.018375,
(
XP_026271146_1 NOTCH4 Urocitellus parryii:0.016578,
XP_005338995_1 NOTCH4 Ictidomys tridecemlineatus:0.016578)
Branch 101:0.0017971)
Branch 110:0.14752,
(
(
(
XP_014589807_1 NOTCH4 Equus caballus:0.10263,
(
CAN13256_1 NOTCH4 Sus scrofa:0.086382,
(
(
XP_007193953_1 NOTCH4 Balaenoptera acutorostrata scammoni:0.023817,
(
XP_007118661_1 NOTCH4 Physeter catodon:0.023718,
(
(
XP_026955107_1 NOTCH4 Lagenorhynchus obliquidens:0.0055383,
(
XP_030706419_1 NOTCH4 Globicephala melas:0.0040246,
BBG43829_1 NOTCH4 Pseudorca crassidens:0.0040246)
Branch 40:0.0015138)
Branch 49:0.01015,
(
XP_024594395_1 NOTCH4 Neophocaena asiaeorientalis asiaeorientalis:0.0080623,
(
XP_022422280_1 NOTCH4 Delphinapterus leucas:0.0055354,
XP_029098697_1 NOTCH4 Monodon monoceros:0.0055354)
Branch 48:0.0025269)
Branch 63:0.0076255)
Branch 98:0.0080305)
Branch 128:9.8658e-05)
Branch 129:0.054634,
(
XP_020765102_1 NOTCH4 Odocoileus virginianus texanus:0.038084,
(
XP_027814571_1 NOTCH4 Ovis aries:0.029557,
(
XP_006059241_2 NOTCH4 Bubalus bubalis:0.015181,
XP_024839432_1 NOTCH4 Bos taurus:0.015181)
Branch 96:0.014376)
Branch 142:0.0085272)
Branch 161:0.040367)
Branch 241:0.0079309)
Branch 252:0.016247)
Branch 269:0.024472,
(
XP_025274077_1 NOTCH4 Canis lupus dingo:0.10377,
(
(
(
XP_027457327_1 NOTCH4 Zalophus californianus:0.029244,
XP_025718263_1 NOTCH4 Callorhinus ursinus:0.029244)
Branch 139:0.01898,
(
XP_026338380_1 NOTCH4 Ursus arctos horribilis:0.043307,
(
XP_006736302_1 NOTCH4 Leptonychotes weddellii:0.010073,
XP_021552714_1 NOTCH4 Neomonachus schauinslandi:0.010073)
Branch 71:0.033234)
Branch 172:0.0049169)
Branch 186:0.035865,
(
XP_029799736_1 NOTCH4 Suricata suricatta:0.064685,
(
XP_030171019_1 NOTCH4 Lynx canadensis:0.011588,
XP_014937177_2 NOTCH4 Acinonyx jubatus:0.011588)
Branch 80:0.053097)
Branch 215:0.019405)
Branch 247:0.019679)
Branch 272:0.023332)
Branch 296:0.022796,
(
XP_023368540_1 NOTCH4 Otolemur garnettii:0.14401,
(
XP_008066983_1 NOTCH4 Carlito syrichta:0.11785,
(
XP_025238114_1 NOTCH4 Theropithecus gelada:0.054161,
(
(
XP_030659196_1 NOTCH4 Nomascus leucogenys:0.021627,
(
(
XP_024104526_1 NOTCH4 Pongo abelii:0,
PNJ02896_1 NOTCH4 Pongo abelii:0)
Branch 8:0.017244,
(
XP_004043783_1 NOTCH4 Gorilla gorilla gorilla:0.009525,
(
AQY77313_2 NOTCH4 Homo sapiens:0.0072571,
(
XP_003829810_1 NOTCH4 Pan paniscus:0.003496,
XP_009449257_3 NOTCH4 Pan troglodytes:0.003496)
Branch 34:0.0037612)
Branch 57:0.0022679)
Branch 69:0.0077189)
Branch 104:0.004383)
Branch 119:0.016811,
(
(
XP_010376389_2 NOTCH4 Rhinopithecus roxellana:0.01257,
XP_026303906_1 NOTCH4 Piliocolobus tephrosceles:0.01257)
Branch 87:0.012474,
(
XP_021792818_1 NOTCH4 Papio anubis:0.018014,
(
XP_014991534_2 NOTCH4 Macaca mulatta:0.0029779,
XP_011767069_1 NOTCH4 Macaca nemestrina:0.0029779)
Branch 27:0.015036)
Branch 109:0.0070308)
Branch 133:0.013393)
Branch 164:0.015724)
Branch 195:0.06369)
Branch 286:0.026163)
Branch 307:0.0058823)
Branch 313:0.016003)
Branch 327:0.036755)
Branch 352:0.0036521)
Branch 354:0.0073707)
Branch 361:0.006071)
Branch 368:0.017811)
Branch 376:0.0062861)
Branch 378:0.019406)
Branch 389:0.0050197)
Branch 391:0.023857)
Branch 401:0.0091915)
Branch 404:0.0062433)
Branch 406:0.0021839)
Branch 407:0.094268)
Branch 435:0.037352)
Branch 440:0.02096)
Branch 445:0.05374)
Branch 458:0.10655)
Branch 476:0.24085)
Branch 501:0.26216)
Branch 514:0.27844,
(
(
XP_029769472_1 NOTCH3 Terrapene carolina triunguis:1.0001,
(
XP_010164212_1 NOTCH1 Antrostomus carolinensis:0.55353,
(
(
SBP07501_1 NOTCH1 Iconisemion striatum:0.10022,
(
SBR00818_1 NOTCH1 Nothobranchius kuhntae:0.062793,
SBP70894_1 NOTCH1 Nothobranchius kadleci:0.062793)
Branch 211:0.037428)
Branch 267:0.17662,
(
SBR89244_1 NOTCH1 Nothobranchius rachovii:0.1531,
SBR95351_1 NOTCH1 Nothobranchius pienaari:0.1531)
Branch 317:0.12374)
Branch 396:0.27669)
Branch 463:0.44658)
Branch 508:0.38672,
(
XP_026680888_1 NOTCH Diaphorina citri:1.3184,
(
(
KRX44883_1 NOTCH Trichinella murrelli:0.84655,
CDW52756_1 NOTCH Trichuris trichiura:0.84655)
Branch 497:0.45472,
(
(
AFW97634_1 NOTCH Paracentrotus lividus:0.29411,
AAB82088_1 NOTCH Lytechinus variegatus:0.29411)
Branch 402:0.84469,
(
(
XP_013093464_1 NOTCH Biomphalaria glabrata:0.59291,
XP_012943392_1 NOTCH Aplysia californica:0.59291)
Branch 471:0.53117,
(
(
NP_001037825_1 NOTCH Ciona intestinalis:0.87364,
BAA25571_1 NOTCH Halocynthia roretzi:0.87364)
Branch 502:0.19652,
(
(
(
(
XP_025771619_1 NOTCH3 Puma concolor:0.37987,
(
(
XP_027706768_1 NOTCH3 Vombatus ursinus:0.024049,
XP_020824991_1 NOTCH3 Phascolarctos cinereus:0.024049)
Branch 130:0.29002,
(
RLQ65540_1 NOTCH3 Cricetulus griseus:0.28415,
(
XP_024782393_1 NOTCH3 Pan paniscus:0.21494,
(
XP_026312809_1 NOTCH3 Piliocolobus tephrosceles:0.16453,
(
XP_020728828_1 NOTCH3 Odocoileus virginianus texanus:0.15019,
(
(
XP_008828211_1 NOTCH3 Nannospalax galili:0.093664,
(
XP_026641657_1 NOTCH3 Microtus ochrogaster:0.074944,
(
(
XP_028639360_1 NOTCH3 Grammomys surdaster:0.04285,
(
XP_017172782_1 NOTCH3 Mus musculus:0.012083,
XP_021041998_1 NOTCH3 Mus caroli:0.012083)
Branch 84:0.030767)
Branch 170:0.020556,
(
XP_021511188_1 NOTCH3 Meriones unguiculatus:0.055084,
XP_021090453_1 NOTCH3 Mesocricetus auratus:0.055084)
Branch 199:0.0083224)
Branch 212:0.011537)
Branch 234:0.01872)
Branch 260:0.023997,
(
(
XP_003461856_1 NOTCH3 Cavia porcellus:0.074324,
(
XP_004632685_1 NOTCH3 Octodon degus:0.062695,
XP_004872578_1 NOTCH3 Heterocephalus glaber:0.062695)
Branch 210:0.011628)
Branch 231:0.036893,
(
(
XP_028375271_1 NOTCH3 Phyllostomus discolor:0.071501,
XP_008156067_1 NOTCH3 Eptesicus fuscus:0.071501)
Branch 227:0.025569,
(
(
XP_021533032_1 NOTCH3 Aotus nancymaae:0.074675,
(
JAV39858_1 NOTCH3 Castor canadensis:0.062088,
(
XP_003796553_1 NOTCH3 Otolemur garnettii:0.060999,
(
(
XP_027788258_1 NOTCH3 Marmota flaviventris:0.0047491,
XP_026245623_1 NOTCH3 Urocitellus parryii:0.0047491)
Branch 44:0.04929,
(
XP_030792794_1 NOTCH3 Rhinopithecus roxellana:0.036049,
(
(
XP_030676438_1 NOTCH3 Nomascus leucogenys:0.010108,
(
XP_002828866_1 NOTCH3 Pongo abelii:0.0058344,
(
AAC14346_1 NOTCH3 Homo sapiens:0.0012934,
JAA03144_1 NOTCH3 Pan troglodytes:0.0012934)
Branch 16:0.0045409)
Branch 51:0.004274)
Branch 72:0.0027505,
(
XP_011763891_2 NOTCH3 Macaca nemestrina:0.010982,
(
XP_021786500_1 NOTCH3 Papio anubis:0.006703,
(
XP_014978652_2 NOTCH3 Macaca mulatta:0.0034531,
XP_025221819_1 NOTCH3 Theropithecus gelada:0.0034531)
Branch 33:0.0032499)
Branch 54:0.0042791)
Branch 77:0.0018768)
Branch 92:0.02319)
Branch 156:0.01799)
Branch 194:0.0069599)
Branch 208:0.001089)
Branch 209:0.012587)
Branch 233:0.0094654,
(
XP_023481067_1 NOTCH3 Equus caballus:0.081609,
(
(
(
XP_006923461_2 NOTCH3 Pteropus alecto:0.0090912,
XP_011382415_1 NOTCH3 Pteropus vampyrus:0.0090912)
Branch 67:0.049433,
(
(
XP_026906212_1 NOTCH3 Acinonyx jubatus:0.0043146,
XP_023102376_1 NOTCH3 Felis catus:0.0043146)
Branch 41:0.024974,
(
XP_025313626_1 NOTCH3 Canis lupus dingo:0.02538,
(
XP_026346102_1 NOTCH3 Ursus arctos horribilis:0.022984,
(
XP_021538976_1 NOTCH3 Neomonachus schauinslandi:0.01301,
(
XP_025720604_1 NOTCH3 Callorhinus ursinus:0.0036677,
(
XP_027951118_1 NOTCH3 Eumetopias jubatus:0.00043076,
XP_027442719_1 NOTCH3 Zalophus californianus:0.00043076)
Branch 11:0.003237)
Branch 36:0.0093421)
Branch 93:0.0099747)
Branch 124:0.0023955)
Branch 134:0.0039083)
Branch 140:0.029236)
Branch 202:0.010334,
(
(
XP_007173570_1 NOTCH3 Balaenoptera acutorostrata scammoni:0.046296,
(
XP_029072581_1 NOTCH3 Monodon monoceros:0.019416,
(
XP_028354685_1 NOTCH3 Physeter catodon:0.014345,
(
XP_024623056_1 NOTCH3 Neophocaena asiaeorientalis asiaeorientalis:0.012209,
(
XP_022414078_1 NOTCH3 Delphinapterus leucas:0.0066586,
(
XP_030736173_1 NOTCH3 Globicephala melas:0.0030013,
XP_026940277_1 NOTCH3 Lagenorhynchus obliquidens:0.0030013)
Branch 28:0.0036573)
Branch 53:0.0055505)
Branch 86:0.0021363)
Branch 95:0.0050704)
Branch 114:0.026881)
Branch 179:0.01255,
(
XP_020939290_1 NOTCH3 Sus scrofa:0.053963,
(
XP_027834928_1 NOTCH3 Ovis aries:0.0081828,
(
XP_025149489_1 NOTCH3 Bubalus bubalis:0.006886,
XP_003586294_1 NOTCH3 Bos taurus:0.006886)
Branch 55:0.0012968)
Branch 65:0.04578)
Branch 193:0.0048836)
Branch 203:0.010012)
Branch 222:0.012751)
Branch 245:0.0025317)
Branch 248:0.012929)
Branch 263:0.014147)
Branch 282:0.0064445)
Branch 285:0.032527)
Branch 315:0.014343)
Branch 326:0.05041)
Branch 363:0.069212)
Branch 400:0.029913)
Branch 410:0.065805)
Branch 426:0.23307,
(
(
(
(
SBP06007_1 NOTCH3 Iconisemion striatum:0,
SBP37832_1 NOTCH3 Iconisemion striatum:0)
Branch 7:0.038097,
(
SBQ60253_1 NOTCH3 Nothobranchius korthausae:0.016134,
(
SBR96862_1 NOTCH3 Nothobranchius rachovii:0.012603,
(
SBP53128_1 NOTCH3 Nothobranchius furzeri:0,
(
SBP69209_1 NOTCH3 Nothobranchius kadleci:0,
SBS57759_1 NOTCH3 Nothobranchius furzeri:0)
Branch 5:0)
Branch 6:0.012603)
Branch 88:0.0035309)
Branch 100:0.021963)
Branch 162:0.17928,
(
AHH37466_1 NOTCH2 Ictalurus punctatus:0.189,
(
AAF73197_1 NOTCH3 Danio rerio:0.076196,
AOW71518_1 NOTCH3 Cyprinus carpio:0.076196)
Branch 237:0.1128)
Branch 346:0.02838)
Branch 365:0.23585,
(
XP_030401346_1 NOTCH3 Gopherus evgoodei:0.21902,
(
XP_028573078_1 NOTCH3 Podarcis muralis:0.12345,
(
XP_020651999_1 NOTCH3 Pogona vitticeps:0.10391,
(
XP_015686080_1 NOTCH3 Protobothrops mucrosquamatus:0.074384,
XP_026552021_1 NOTCH3 Pseudonaja textilis:0.074384)
Branch 232:0.029529)
Branch 273:0.019537)
Branch 294:0.095566)
Branch 367:0.23421)
Branch 444:0.15971)
Branch 475:0.22315,
(
(
SBP39784_1 NOTCH2 Nothobranchius furzeri:0.48282,
(
RXN34632_1 NOTCH Labeo rohita:0.20599,
AOW71522_1 NOTCH2 Cyprinus carpio:0.20599)
Branch 353:0.27684)
Branch 452:0.32081,
(
(
XP_020756368_1 NOTCH2 Odocoileus virginianus texanus:0.59187,
(
XP_025039883_1 NOTCH2 Pelodiscus sinensis:0.5761,
(
(
XP_021563113_1 NOTCH2 Carlito syrichta:0.2099,
(
(
XP_020043591_1 NOTCH2 Castor canadensis:0.10482,
(
XP_026339553_1 NOTCH2 Ursus arctos horribilis:0.047939,
XP_008950440_3 NOTCH2 Pan paniscus:0.047939)
Branch 185:0.056877)
Branch 276:0.069427,
(
(
XP_027722576_1 NOTCH2 Vombatus ursinus:0.055653,
XP_023359274_1 NOTCH2 Sarcophilus harrisii:0.055653)
Branch 200:0.098431,
(
XP_012373517_1 NOTCH2 Dasypus novemcinctus:0.13955,
(
XP_029418126_1 NOTCH2 Nannospalax galili:0.11651,
(
XP_021778589_1 NOTCH2 Papio anubis:0.10328,
(
XP_004717315_1 NOTCH2 Echinops telfairi:0.097654,
(
(
XP_007644099_1 NOTCH2 Cricetulus griseus:0.077569,
(
(
XP_013205367_1 NOTCH2 Microtus ochrogaster:0.033792,
XP_012979262_1 NOTCH2 Mesocricetus auratus:0.033792)
Branch 152:0.015301,
(
XP_021488025_1 NOTCH2 Meriones unguiculatus:0.043355,
(
AAK13558_1 NOTCH2 Rattus norvegicus:0.040068,
(
XP_028641010_1 NOTCH2 Grammomys surdaster:0.031449,
(
XP_021050909_1 NOTCH2 Mus pahari:0.017961,
XP_021013091_1 NOTCH2 Mus caroli:0.017961)
Branch 106:0.013488)
Branch 147:0.0086185)
Branch 167:0.0032876)
Branch 173:0.0057378)
Branch 187:0.028476)
Branch 239:0.013899,
(
(
XP_021576542_1 NOTCH2 Ictidomys tridecemlineatus:0.053729,
(
XP_027807571_1 NOTCH2 Marmota flaviventris:0.038402,
XP_026237497_1 NOTCH2 Urocitellus parryii:0.038402)
Branch 163:0.015326)
Branch 191:0.029717,
(
(
XP_012998184_1 NOTCH2 Cavia porcellus:0.063812,
(
XP_004646238_1 NOTCH2 Octodon degus:0.06014,
XP_004853910_1 NOTCH2 Heterocephalus glaber:0.06014)
Branch 206:0.0036718)
Branch 213:0.012562,
(
(
XP_028010008_1 NOTCH2 Eptesicus fuscus:0.060165,
(
XP_028358535_1 NOTCH2 Phyllostomus discolor:0.023371,
XP_024426383_1 NOTCH2 Desmodus rotundus:0.023371)
Branch 126:0.036794)
Branch 207:0.0092583,
(
XP_023403285_1 NOTCH2 Loxodonta africana:0.068631,
(
(
(
XP_023497872_1 NOTCH2 Equus caballus:0.037143,
(
XP_025783937_1 NOTCH2 Puma concolor:0.033426,
(
(
XP_025844576_1 NOTCH2 Vulpes vulpes:0.0032431,
(
XP_025309136_1 NOTCH2 Canis lupus dingo:0,
XP_005630745_1 NOTCH2 Canis lupus familiaris:0)
Branch 3:0.0032431)
Branch 31:0.021795,
(
(
XP_021545866_1 NOTCH2 Neomonachus schauinslandi:0.012629,
(
XP_025728333_1 NOTCH2 Callorhinus ursinus:0.00080973,
(
XP_027957850_1 NOTCH2 Eumetopias jubatus:0,
XP_027454860_1 NOTCH2 Zalophus californianus:0)
Branch 4:0.00080973)
Branch 12:0.011819)
Branch 89:0.0086071,
(
XP_029804217_1 NOTCH2 Suricata suricatta:0.016602,
(
XP_030184041_1 NOTCH2 Lynx canadensis:0.0014175,
(
XP_026914057_1 NOTCH2 Acinonyx jubatus:0.0012149,
XP_011283396_1 NOTCH2 Felis catus:0.0012149)
Branch 15:0.00020265)
Branch 18:0.015184)
Branch 102:0.0046343)
Branch 118:0.0038021)
Branch 132:0.0083881)
Branch 151:0.0037167)
Branch 159:0.010607,
(
XP_020946348_1 NOTCH2 Sus scrofa:0.039506,
(
(
XP_028019111_1 NOTCH2 Balaenoptera acutorostrata scammoni:0.012684,
(
XP_023975560_1 NOTCH2 Physeter catodon:0.011794,
(
XP_024620551_1 NOTCH2 Neophocaena asiaeorientalis asiaeorientalis:0.0095045,
(
(
XP_022439643_1 NOTCH2 Delphinapterus leucas:0.00080973,
XP_029084884_1 NOTCH2 Monodon monoceros:0.00080973)
Branch 13:0.0036527,
(
XP_030725081_1 NOTCH2 Globicephala melas:0.0024313,
XP_026946762_1 NOTCH2 Lagenorhynchus obliquidens:0.0024313)
Branch 24:0.0020312)
Branch 43:0.005042)
Branch 68:0.0022892)
Branch 82:0.00089005)
Branch 91:0.025185,
(
AOY33890_1 NOTCH2 Ovis aries:0.017976,
XP_002686160_3 NOTCH2 Bos taurus:0.017976)
Branch 107:0.019893)
Branch 160:0.0016367)
Branch 166:0.0082442)
Branch 184:0.0070799,
(
(
XP_003793850_1 NOTCH2 Otolemur garnettii:0.03294,
XP_012617346_1 NOTCH2 Microcebus murinus:0.03294)
Branch 150:0.01861,
(
XP_030864693_1 NOTCH2 Gorilla gorilla gorilla:0.04131,
(
XP_012314250_1 NOTCH2 Aotus nancymaae:0.030114,
(
XP_015002820_2 NOTCH2 Macaca mulatta:0.022429,
(
(
XP_010358948_2 NOTCH2 Rhinopithecus roxellana:0.0043273,
(
XP_025230885_1 NOTCH2 Theropithecus gelada:0.0032432,
(
XP_023078536_1 NOTCH2 Piliocolobus tephrosceles:0.0024313,
XP_011735158_1 NOTCH2 Macaca nemestrina:0.0024313)
Branch 23:0.0008119)
Branch 32:0.0010841)
Branch 42:0.0077136,
(
XP_030680572_1 NOTCH2 Nomascus leucogenys:0.0081288,
(
XP_009243797_2 NOTCH2 Pongo abelii:0.0073127,
(
AAG37073_1 NOTCH2 Homo sapiens:0.0032431,
JAA32867_1 NOTCH2 Pan troglodytes:0.0032431)
Branch 30:0.0040696)
Branch 59:0.00081614)
Branch 64:0.0039121)
Branch 83:0.010388)
Branch 123:0.0076848)
Branch 144:0.011196)
Branch 168:0.01024)
Branch 189:0.0032798)
Branch 197:0.013801)
Branch 221:0.0007926)
Branch 225:0.0069502)
Branch 238:0.0070717)
Branch 246:0.0080225)
Branch 258:0.0061857)
Branch 265:0.0056233)
Branch 271:0.013228)
Branch 284:0.023042)
Branch 303:0.014537)
Branch 318:0.020159)
Branch 338:0.035654)
Branch 357:0.12692,
(
PKK27943_1 NOTCH2 Columba livia:0.26576,
(
XP_008161371_2 NOTCH2 Chrysemys picta bellii:0.17624,
(
XP_023787342_1 NOTCH2 Cyanistes caeruleus:0.086085,
(
OPJ77145_1 NOTCH2 Patagioenas fasciata monilis:0.066406,
(
(
(
(
(
XP_014142895_1 NOTCH2 Falco cherrug:0,
XP_013157729_1 NOTCH2 Falco peregrinus:0)
Branch 1:0.019355,
(
XP_010174161_2 NOTCH2 Antrostomus carolinensis:0.01596,
XP_026709552_1 NOTCH2 Athene cunicularia:0.01596)
Branch 99:0.0033945)
Branch 113:0.012977,
(
XP_030311544_1 NOTCH2 Calypte anna:0.02711,
(
XP_030350503_1 NOTCH2 Strigops habroptila:0.011167,
XP_029888715_1 NOTCH2 Aquila chrysaetos chrysaetos:0.011167)
Branch 78:0.015943)
Branch 137:0.0052215)
Branch 148:0.013026,
(
(
XP_017934566_2 NOTCH2 Manacus vitellinus:0.017957,
(
XP_027752387_1 NOTCH2 Empidonax traillii:0.010336,
(
XP_027550396_1 NOTCH2 Neopelma chrysocephalum:0.0055673,
(
XP_027590666_1 NOTCH2 Pipra filicauda:0.0037079,
XP_027514268_1 NOTCH2 Corapipo altera:0.0037079)
Branch 37:0.0018594)
Branch 50:0.0047689)
Branch 73:0.0076207)
Branch 105:0.018534,
(
(
XP_018780414_2 NOTCH2 Serinus canaria:0.022344,
XP_010407617_2 NOTCH2 Corvus cornix cornix:0.022344)
Branch 121:0.0090804,
(
(
XP_030135623_1 NOTCH2 Taeniopygia guttata:0.0037094,
XP_021401646_1 NOTCH2 Lonchura striata domestica:0.0037094)
Branch 38:0.019607,
(
XP_030809775_1 NOTCH2 Camarhynchus parvulus:0.0078448,
XP_005493648_1 NOTCH2 Zonotrichia albicollis:0.0078448)
Branch 61:0.015472)
Branch 125:0.0081081)
Branch 146:0.005066)
Branch 158:0.0088669)
Branch 176:0.013738,
(
XP_021259661_1 NOTCH2 Numida meleagris:0.054258,
(
XP_025979137_1 NOTCH2 Dromaius novaehollandiae:0.029541,
XP_025944949_1 NOTCH2 Apteryx rowi:0.029541)
Branch 141:0.024717)
Branch 196:0.0048366)
Branch 204:0.0073113)
Branch 219:0.019679)
Branch 250:0.090153)
Branch 339:0.089525)
Branch 390:0.071054)
Branch 418:0.23928)
Branch 466:0.015777)
Branch 470:0.1418,
(
XP_016128295_1 NOTCH1 Sinocyclocheilus grahami:0.59887,
(
XP_023083375_1 NOTCH1 Piliocolobus tephrosceles:0.52016,
(
XP_030878105_1 NOTCH1 Leptonychotes weddellii:0.47903,
(
(
XP_028917991_1 NOTCH1 Ornithorhynchus anatinus:0.32298,
(
(
XP_023422179_1 NOTCH1 Cavia porcellus:0.2575,
(
(
XP_030870100_1 NOTCH1 Gorilla gorilla gorilla:0.18634,
(
(
XP_028367146_1 NOTCH1 Phyllostomus discolor:0.075096,
XP_024418306_1 NOTCH1 Desmodus rotundus:0.075096)
Branch 235:0.070265,
(
(
(
(
XP_027797547_1 NOTCH1 Marmota flaviventris:0.0051118,
XP_026251187_1 NOTCH1 Urocitellus parryii:0.0051118)
Branch 46:0.091991,
(
(
XP_012300535_1 NOTCH1 Aotus nancymaae:0.063824,
(
XP_003817079_1 NOTCH1 Pan paniscus:0.022416,
(
(
XP_030775230_1 NOTCH1 Rhinopithecus roxellana:0.004969,
(
XP_025215082_1 NOTCH1 Theropithecus gelada:0.0029388,
(
XP_014971839_1 NOTCH1 Macaca mulatta:0.0011744,
XP_011723094_1 NOTCH1 Macaca nemestrina:0.0011744)
Branch 14:0.0017644)
Branch 26:0.0020301)
Branch 45:0.005999,
(
XP_030674070_1 NOTCH1 Nomascus leucogenys:0.010882,
(
XP_024108478_1 NOTCH1 Pongo abelii:0.008844,
(
sp|P46531_4|NOTC1_HUMAN NOTCH1 Homo sapiens:0.0023512,
PNI68543_1 NOTCH1 Pan troglodytes:0.0023512)
Branch 21:0.0064928)
Branch 66:0.0020381)
Branch 75:8.5819e-05)
Branch 76:0.011448)
Branch 122:0.041408)
Branch 214:0.02048,
(
XP_003794898_1 NOTCH1 Otolemur garnettii:0.072178,
XP_012637484_1 NOTCH1 Microcebus murinus:0.072178)
Branch 229:0.012126)
Branch 249:0.012798)
Branch 264:0.009345,
(
(
XP_004640441_1 NOTCH1 Octodon degus:0.054972,
XP_004848987_1 NOTCH1 Heterocephalus glaber:0.054972)
Branch 198:0.049973,
(
XP_020039033_1 NOTCH1 Castor canadensis:0.077638,
(
RLQ63926_1 NOTCH1 Cricetulus griseus:0.050834,
(
XP_008840189_1 NOTCH1 Nannospalax galili:0.046506,
(
(
XP_005346299_1 NOTCH1 Microtus ochrogaster:0.019552,
XP_005083703_1 NOTCH1 Mesocricetus auratus:0.019552)
Branch 115:0.0040048,
(
XP_021496731_1 NOTCH1 Meriones unguiculatus:0.022185,
(
XP_028628672_1 NOTCH1 Grammomys surdaster:0.015535,
(
XP_021049671_1 NOTCH1 Mus pahari:0.011328,
(
XP_021036757_1 NOTCH1 Mus caroli:0.0035626,
AAM28905_1 NOTCH1 Mus musculus:0.0035626)
Branch 35:0.0077651)
Branch 79:0.0042077)
Branch 97:0.0066499)
Branch 120:0.0013717)
Branch 127:0.022949)
Branch 180:0.0043279)
Branch 188:0.026804)
Branch 240:0.027307)
Branch 277:0.0015024)
Branch 279:0.026699,
(
(
(
XP_026907517_1 NOTCH1 Acinonyx jubatus:0.0071048,
XP_023098769_1 NOTCH1 Felis catus:0.0071048)
Branch 56:0.061847,
(
(
XP_021546760_1 NOTCH1 Neomonachus schauinslandi:0.012154,
(
XP_025715994_1 NOTCH1 Callorhinus ursinus:0.002145,
(
XP_027950669_1 NOTCH1 Eumetopias jubatus:0.00038964,
XP_027471632_1 NOTCH1 Zalophus californianus:0.00038964)
Branch 9:0.0017554)
Branch 20:0.010009)
Branch 85:0.044002,
(
XP_005625490_1 NOTCH1 Canis lupus familiaris:0.026111,
(
XP_025837818_1 NOTCH1 Vulpes vulpes:0.010548,
XP_025331603_1 NOTCH1 Canis lupus dingo:0.010548)
Branch 74:0.015564)
Branch 135:0.030045)
Branch 201:0.012796)
Branch 223:0.049342,
(
(
XP_023485080_1 NOTCH1 Equus caballus:0.087536,
XP_020936696_1 NOTCH1 Sus scrofa:0.087536)
Branch 253:0.01322,
(
(
XP_026960067_1 NOTCH1 Lagenorhynchus obliquidens:0.047152,
(
XP_023982178_1 NOTCH1 Physeter catodon:0.035831,
(
XP_022433868_1 NOTCH1 Delphinapterus leucas:0.0027807,
XP_029059885_1 NOTCH1 Monodon monoceros:0.0027807)
Branch 25:0.033051)
Branch 155:0.011321)
Branch 182:0.042007,
(
XP_020744156_1 NOTCH1 Odocoileus virginianus texanus:0.065492,
(
XP_027821965_1 NOTCH1 Ovis aries:0.042845,
XP_024855410_1 NOTCH1 Bos taurus:0.042845)
Branch 169:0.022647)
Branch 217:0.023667)
Branch 256:0.011597)
Branch 268:0.017538)
Branch 287:0.014852)
Branch 301:0.012216)
Branch 308:0.040975)
Branch 345:0.039092,
(
XP_024907025_1 NOTCH1 Pteropus alecto:0.19481,
XP_023392229_1 NOTCH1 Pteropus vampyrus:0.19481)
Branch 351:0.030621)
Branch 371:0.032074)
Branch 386:0.01239,
(
(
AAI33054_1 NOTCH1 Xenopus tropicalis:0.071479,
(
AAB02039_1 NOTCH Xenopus laevis:0,
sp|P21783_3|NOTC1_XENLA:0)
Branch 2:0.071479)
Branch 226:0.19071,
(
(
XP_030063501_1 NOTCH1 Microcaecilia unicolor:0.1032,
XP_029466668_1 NOTCH1 Rhinatrema bivittatum:0.1032)
Branch 270:0.11033,
(
(
XP_027725109_1 NOTCH1 Vombatus ursinus:0.034055,
XP_023350110_1 NOTCH1 Sarcophilus harrisii:0.034055)
Branch 153:0.12959,
(
XP_019140348_2 NOTCH1 Corvus cornix cornix:0.14855,
(
XP_030913145_1 NOTCH1 Geospiza fortis:0.11617,
(
(
XP_007061060_1 NOTCH1 Chelonia mydas:0.030944,
(
XP_030391490_1 NOTCH1 Gopherus evgoodei:0.026564,
(
XP_024062390_2 NOTCH1 Terrapene carolina triunguis:0.018445,
XP_008167713_1 NOTCH1 Chrysemys picta bellii:0.018445)
Branch 111:0.00812)
Branch 136:0.0043795)
Branch 145:0.077485,
(
PKK24282_1 NOTCH1 Columba livia:0.096526,
(
(
XP_025950187_1 NOTCH1 Dromaius novaehollandiae:0.065175,
XP_025917856_1 NOTCH1 Apteryx rowi:0.065175)
Branch 216:0.023362,
(
XP_027326924_1 NOTCH1 Anas platyrhynchos:0.079744,
(
XP_025905068_1 NOTCH1 Nothoprocta perdicaria:0.069108,
(
XP_026716452_1 NOTCH1 Athene cunicularia:0.065912,
(
(
NP_001025466_1 NOTCH1 Gallus gallus:0.01694,
XP_021269417_1 NOTCH1 Numida meleagris:0.01694)
Branch 103:0.042188,
(
(
XP_027633868_1 NOTCH1 Falco peregrinus:0.0040004,
XP_014137778_1 NOTCH1 Falco cherrug:0.0040004)
Branch 39:0.042961,
(
XP_030317065_1 NOTCH1 Calypte anna:0.036108,
(
XP_023793731_1 NOTCH1 Cyanistes caeruleus:0.03272,
(
(
(
XP_014126924_1 NOTCH1 Zonotrichia albicollis:0.0072801,
(
XP_030817045_1 NOTCH1 Camarhynchus parvulus:0.0055061,
XP_030088011_1 NOTCH1 Serinus canaria:0.0055061)
Branch 47:0.0017739)
Branch 58:0.0065367,
(
XP_030142444_1 NOTCH1 Taeniopygia guttata:0.009851,
OWK61374_1 NOTCH1 Lonchura striata domestica:0.009851)
Branch 70:0.0039658)
Branch 94:0.014962,
(
(
XP_027742954_1 NOTCH1 Empidonax traillii:0.011635,
(
XP_017929894_2 NOTCH1 Manacus vitellinus:0.0078851,
(
XP_027587497_1 NOTCH1 Pipra filicauda:0.0013752,
(
XP_027506034_1 NOTCH1 Corapipo altera:0.0003927,
XP_027543600_1 NOTCH1 Neopelma chrysocephalum:0.0003927)
Branch 10:0.00098248)
Branch 17:0.0065099)
Branch 62:0.0037497)
Branch 81:0.012743,
(
XP_030363002_1 NOTCH1 Strigops habroptila:0.020598,
XP_029856357_1 NOTCH1 Aquila chrysaetos chrysaetos:0.020598)
Branch 117:0.0037799)
Branch 131:0.0044011)
Branch 138:0.0039411)
Branch 149:0.0033877)
Branch 157:0.010854)
Branch 181:0.012167)
Branch 205:0.0067835)
Branch 218:0.003196)
Branch 224:0.010637)
Branch 244:0.0087917)
Branch 255:0.0079897)
Branch 262:0.011903)
Branch 280:0.0077365)
Branch 283:0.032382)
Branch 310:0.015095)
Branch 324:0.049888)
Branch 360:0.048658)
Branch 388:0.007705)
Branch 393:0.053091)
Branch 414:0.069823,
(
(
(
SBP60888_1 NOTCH1 Nothobranchius furzeri:0.10938,
SBQ64095_1 NOTCH1 Nothobranchius korthausae:0.10938)
Branch 281:0.06207,
(
BAG71913_1 NOTCH1 Oncorhynchus mykiss:0.1464,
(
XP_015236941_1 NOTCH1 Cyprinodon variegatus:0.10393,
(
XP_019965262_1 NOTCH1 Paralichthys olivaceus:0.079285,
(
XP_004549816_1 NOTCH1 Maylandia zebra:0.071734,
(
XP_020476775_1 NOTCH1 Monopterus albus:0.045847,
(
XP_010736162_1 NOTCH1 Larimichthys crocea:0.043733,
XP_026153154_1 NOTCH1 Mastacembelus armatus:0.043733)
Branch 175:0.0021136)
Branch 178:0.025887)
Branch 228:0.0075507)
Branch 242:0.024645)
Branch 274:0.042471)
Branch 309:0.025052)
Branch 331:0.16698,
(
(
XP_019741062_1 NOTCH1 Hippocampus comes:0.23509,
(
XP_017267859_1 NOTCH1 Kryptolebias marmoratus:0.21731,
(
(
XP_024130454_1 NOTCH1 Oryzias melastigma:0.053746,
XP_023813964_1 NOTCH1 Oryzias latipes:0.053746)
Branch 192:0.10804,
(
(
XP_012733906_2 NOTCH1 Fundulus heteroclitus:0.086348,
XP_008416172_1 NOTCH1 Poecilia reticulata:0.086348)
Branch 251:0.063813,
(
(
(
XP_005473653_1 NOTCH1 Oreochromis niloticus:0.018836,
(
XP_005743159_1 NOTCH1 Pundamilia nyererei:0.00318,
(
XP_026042181_1 NOTCH1 Astatotilapia calliptera:0.0023839,
XP_005928960_2 NOTCH1 Haplochromis burtoni:0.0023839)
Branch 22:0.00079606)
Branch 29:0.015656)
Branch 112:0.10144,
(
XP_020499639_1 NOTCH1 Labrus bergylta:0.10497,
(
XP_030273037_1 NOTCH1 Sparus aurata:0.098119,
(
XP_022621014_1 NOTCH1 Seriola dumerili:0.090272,
(
XP_028269293_1 NOTCH1 Parambassis ranga:0.07352,
XP_023135190_1 NOTCH1 Amphiprion ocellaris:0.07352)
Branch 230:0.016752)
Branch 257:0.0078473)
Branch 266:0.00685)
Branch 278:0.015312)
Branch 289:0.022366,
(
XP_029017354_1 NOTCH1 Betta splendens:0.12582,
(
AWM11422_1 NOTCH1 Channa punctata:0.09305,
XP_026198333_1 NOTCH1 Anabas testudineus:0.09305)
Branch 259:0.03277)
Branch 295:0.016828)
Branch 305:0.0075132)
Branch 314:0.011623)
Branch 322:0.055521)
Branch 364:0.017789)
Branch 374:0.061641,
(
(
XP_023648048_1 NOTCH1 Paramormyrops kingsleyae:0.23534,
(
XP_018609296_1 NOTCH1 Scleropages formosus:0.22163,
(
XP_028666032_1 NOTCH1 Erpetoichthys calabaricus:0.18143,
XP_015222264_1 NOTCH1 Lepisosteus oculatus:0.18143)
Branch 340:0.0402)
Branch 369:0.013713)
Branch 375:0.048113,
(
XP_012686000_1 NOTCH1 Clupea harengus:0.26934,
(
XP_026858623_1 NOTCH1 Electrophorus electricus:0.15023,
XP_017546496_1 NOTCH1 Pygocentrus nattereri:0.15023)
Branch 316:0.11911)
Branch 392:0.014118)
Branch 398:0.013277)
Branch 403:0.041702)
Branch 420:0.05437)
Branch 431:0.086228)
Branch 449:0.041131)
Branch 459:0.078702)
Branch 472:0.13481)
Branch 488:0.06996)
Branch 493:0.03245)
Branch 496:0.18531,
(
(
OQR73185_1 NOTCH Tropilaelaps mercedesae:0.44296,
XP_022706042_1 NOTCH Varroa jacobsoni:0.44296)
Branch 441:0.50162,
(
AQU64619_1 NOTCH Terebratalia transversa:0.92972,
(
(
XP_013144227_1 NOTCH Papilio polytes:0.79524,
GBP73349_1 NOTCH Eumeta japonica:0.79524)
Branch 492:0.065219,
(
XP_023339923_1 NOTCH Eurytemora affinis:0.81902,
(
XP_021949931_1 NOTCH Folsomia candida:0.78593,
(
(
AOD27418_1 NOTCH Penaeus vannamei:0.49122,
(
XP_018027149_1 NOTCH Hyalella azteca:0.20803,
ABK56706_1 NOTCH Parhyale hawaiensis:0.20803)
Branch 355:0.28319)
Branch 454:0.27898,
(
(
(
XP_029843582_1 NOTCH Ixodes scapularis:0.18226,
AAN06819_1 NOTCH Rhipicephalus microplus:0.18226)
Branch 342:0.30019,
(
XP_013780009_2 NOTCH Limulus polyphemus:0.4364,
(
XP_015921817_1 NOTCH Parasteatoda tepidariorum:0.16212,
GBM48314_1 NOTCH Araneus ventricosus:0.16212)
Branch 323:0.27428)
Branch 438:0.046048)
Branch 451:0.19949,
(
XP_027838220_1 NOTCH Aphis gossypii:0.63302,
(
(
(
XP_017099259_1 NOTCH Drosophila bipectinata:0.39478,
(
(
XP_030386660_1 NOTCH Scaptodrosophila lebanonensis:0.23073,
XP_023292445_1 NOTCH Lucilia cuprina:0.23073)
Branch 373:0.08192,
(
(
SPP88533_1 NOTCH Drosophila guanche:0.18936,
XP_020803020_1 NOTCH Drosophila serrata:0.18936)
Branch 347:0.05495,
(
XP_030568364_1 NOTCH Drosophila novamexicana:0.19048,
XP_023037219_1 NOTCH Drosophila willistoni:0.19048)
Branch 348:0.05383)
Branch 379:0.068334)
Branch 408:0.08213)
Branch 432:0.11346,
(
XP_031628992_1 NOTCH Contarinia nasturtii:0.39636,
XP_029710542_1 NOTCH Aedes albopictus:0.39636)
Branch 433:0.11187)
Branch 457:0.097229,
(
AXY96273_1 NOTCH Locusta migratoria migratoria:0.5806,
(
XP_026480650_1 NOTCH Ctenocephalides felis:0.56046,
(
(
XP_018900181_1 NOTCH Bemisia tabaci:0.40024,
(
ASU52601_1 NOTCH Nilaparvata lugens:0.3623,
(
XP_014286324_1 NOTCH Halyomorpha halys:0.21083,
XP_014239760_1 NOTCH Cimex lectularius:0.21083)
Branch 358:0.15147)
Branch 423:0.037932)
Branch 434:0.1032,
(
(
XP_022904746_1 NOTCH Onthophagus taurus:0.33688,
(
(
XP_017782455_1 NOTCH Nicrophorus vespilloides:0.24521,
XP_031334182_1 NOTCH Photinus pyralis:0.24521)
Branch 380:0.033741,
(
(
XP_028149505_1 NOTCH Diabrotica virgifera virgifera:0.14973,
XP_023013801_1 NOTCH Leptinotarsa decemlineata:0.14973)
Branch 312:0.095516,
(
XP_030756468_1 NOTCH Sitophilus oryzae:0.17301,
XP_019762372_1 NOTCH Dendroctonus ponderosae:0.17301)
Branch 334:0.072241)
Branch 381:0.0337)
Branch 397:0.057934)
Branch 419:0.13669,
(
(
KZC11980_1 NOTCH Dufourea novaeangliae:0.36495,
(
XP_014222761_1 NOTCH Trichogramma pretiosum:0.31977,
(
(
XP_014213582_1 NOTCH Copidosoma floridanum:0.19201,
XP_011500438_1 NOTCH Ceratosolen solmsi marchali:0.19201)
Branch 350:0.078322,
(
XP_028050072_1 NOTCH Monomorium pharaonis:0.2482,
(
(
XP_015108633_1 NOTCH Diachasma alloeum:0.17344,
XP_008545127_1 NOTCH Microplitis demolitor:0.17344)
Branch 336:0.038064,
(
(
XP_020283125_1 NOTCH Pseudomyrmex gracilis:0.16394,
(
TGZ37342_1 NOTCH Temnothorax longispinosus:0.14928,
(
XP_029680207_1 NOTCH Formica exsecta:0.14162,
XP_012235693_1 NOTCH Linepithema humile:0.14162)
Branch 304:0.007663)
Branch 311:0.014659)
Branch 325:0.027201,
(
XP_015515801_1 NOTCH Neodiprion lecontei:0.17264,
(
XP_031368443_1 NOTCH Apis dorsata:0.16166,
XP_015593858_1 NOTCH Cephus cinctus:0.16166)
Branch 321:0.010983)
Branch 333:0.018497)
Branch 349:0.02036)
Branch 359:0.036694)
Branch 383:0.022132)
Branch 394:0.049445)
Branch 412:0.04518)
Branch 424:0.076257,
(
PSN45155_1 NOTCH Blattella germanica:0.37835,
XP_002425606_1 NOTCH Pediculus humanus corporis:0.37835)
Branch 425:0.062863)
Branch 439:0.032368)
Branch 448:0.029861)
Branch 456:0.057019)
Branch 465:0.020138)
Branch 467:0.02487)
Branch 473:0.027553)
Branch 477:0.04892)
Branch 482:0.088265)
Branch 489:0.015729)
Branch 490:0.033087)
Branch 494:0.041435)
Branch 500:0.069266)
Branch 504:0.014857)
Branch 505:0.076817)
Branch 509:0.048762)
Branch 511:0.053931)
Branch 513:0.014713)
Branch 515:0.16248)
Branch 519:0.017145)
Branch 521:0.068413)
Branch 522:0.017234)
Branch 523:0.10556)
Branch 524:0.017473)
Branch 525:0.10483)
Branch 528:0.40282)
Branch 536:0.040224)
Branch 537:0.10083)
Branch 541:0.0096016)
Branch 542:0.17932,
(
NP_001266228_1 NOTCH Amphimedon queenslandica:2.2713,
ARX80208_1 NOTCH Hydractinia echinata:2.2713)
Branch 544:0.093378)
Branch 546:0.055946)
Branch 547:0.18152)
Branch 550:0.55493)
Branch 555:0.35062)
Branch 558:0.43357,
(
CDS22217_1 NOTCH Echinococcus granulosus:3.5785,
XP_020601539_1 NOTCH Orbicella faveolata:3.5785)
Branch 561:0.3628)
Branch 564:0.15459)
Branch 565:0.30688)
Branch 569:0.36987)
Branch 571:0.24469)
Branch 573:1.3728)
Branch 578:1.8794)
Branch 580:0.20454)
Branch 581:4.1107)
Branch 584:8.4812)
Branch 586:1.7875)
Branch 588:3.7138)
Branch 590:7.1903)
Branch 594:0.10054)
Branch 595:0.33317)
Branch 596:0.0040627)
Branch 597:0.0004503)
Branch 598:0.029612)
Branch 599:0.016157)
Branch 600:0)
Branch 601:0)
Branch 602;
