# Supplementary material for: An updated evolutionary study of the Notch family reveals a new ancient origin and novel invariable motifs as potential pharmacological targets
Source: PeerJ. 2020 Nov 5;8:e10334. doi: 10.7717/peerj.10334 (PMC7649014; doi:10.7717/peerj.10334)
Supplement: Supplemental Information 1 — All sequence and alignment data used for the phylogenetic study of the Notch Superfamily [file peerj-08-10334-s001.zip › Supplementary Dataset 4.fasta]

>NOTCH Protists
MKQVLMLPRCHGCVQQAVTTTTATTTAMPQNHHRARIPHLCLSQHLQHIHSHLVMLLFFLLASCLQAQVL
AQSDLCQEAPCGFVNSTCRVEVHESNDTATVYERVCGCEAGYTLVLPPAITTTTTTTSTTQPVNGNTTTT
TATTITSITANGNTTAPAMTTAAAFHVLTPSYANATCQDINACAWFPCGDNSICTDLPAPAPNSTLGRTC
TCAPGFELAPGQPADGNCVDIDACAAGPCHRDDNCPDLPAPADGTETGRVCSCLEGYAGDGITNCTNINA
CSFFPCHPHFHICEDFPPPAPNSDEGWRCRCDYGYTGNGEDICFDVNACRRNPCDVNAMCTDLPPPALNR
PEGRICDCYPGFFGDGDYCIGEPLVQVVAAAENNAVRVGSYVTAFATIPVTASTSNVSVLLRTQHDTPFA
KLVFATTPVMAFVVNGTIHQTFNSTDRNVTGAALPSAAVLTWGTNTYNSNSNNYSSIPFAFERVNDTAVL
LSFGLLPPAHPPAPPEEQIPAGGPRLGDISAGRQEELSIRATVVHDGLHPVPISATAYASVVHPSVDAVF
SPSQVPPFRNALETTTVAIAFTAPSLPLYNATIAVVAGAQGGGADASNQVIHASLCFPCFFWCLLQTSAM
PGGPNLGNSTWCSGTSATLSALNTSYGGDGEFDQEFPLTDMDRSNKENTIPGIETSGFAWPIFPDLTAGP
HINNGTGSAIAAAPAVNPRYTQRLQLNPRTMRLPTISATTTLSTISCFASATTAPPPSSSSSSSSSPQSD
DADADATAVVVSAPGALLYMCTEIAGPYWRFDLGLQYEFYLIVIAGLCVSIECPDGVIGVKLNCYPSSCA
FVNTVPTNHNNCTGDSCNCDSLLSIPDQGCYPSTCYLVSDDACNGHGKCTESTHGTYECSCDVQAVALPG
LASAQAAIMGASHFAVELLEPALELAYVAEDVPHHLDAGDVIAHRIHLAHRPWSSAPAYDLCVTLTASPF
LSFISPTDTKLLLPQGLNCTLSNDQSGHMASNWNDDADDGFNTLTFCCAQPLSPTNNSSVSALVLSTVAG
NTAPLTPLYFAATATYTSAPPPPSNTSSNSNTTISSSSIASDPNTVALASAVLSANNSSLTDPVRHYVAD
VERNTTHVLAVPLVHEGSPPSTAAGAVYVNDASVVQEVCVTAPFSPEYQDPLPASIVDGVQVHLLLELES
SITSSMTPTNWSIVPRSIQHTAFGFEATLLPAETIVTLNSTFSRVVLRDMHSTASTTHSSTNLTLTGALQ
QLLSNMTASTVDDATICFDVQRQSETAAGATSLFPVQNAAVVALNETTAASARSLLTVEYRTPSAIQGWP
AVELQPSPSPWFEIGTTVAPTSRISLHATDNADTPSNDVSLHEILTFEARVELPFGEYNLTLDFVLDPYT
NKNAFVVPDASDFFIASLPACLSNTTAFAVEVPTMATPKQVRVVFGTVQCKQDPSEANTVFPADNTLKVQ
LQTAVVDEHAADPLLSANRRRHFVDLTAEYTSALGTNTTAVWWADVTVVHPQLRLLTWMDTDARDSEAGD
VVTYMFYVTHDVNSTAPAYDLQLLSTPNVHHAIQNDTIKCLEFCDAEEATQVTATDQGGLLFTIPRLPLG
KNAYWRWKATVLQTVPAGRRLRSDYDFRFDTHPRNASTATPLDDSAGVPLVGYEDTESTYHTMDIEDANF
TGLPVFSSIATTRESPRYDVVPDELFILNYTITLPASTTDTRVTIYMPSAYIALSGTVTGVGGLIRNSSL
DAGDMADLLSGGRSVKFDFGRVQRLIAAAASSSSSSSSSQQNGTTTMEAEEQASSLFMSVLCHAEPSFFG
SNYALRDTEQLIFARLSFDGSVADVEVNTTAREPRLLLSDPINHRHDAGDVVTFAVVLNHDNRTTSADAY
DVFLAYAFSQGYINDYASCQPCMCYTEEGLCFGYGDCIQPSDGLAPPCKCYPENAGESCFECSTDHLRPN
GPCCPKSCTESWIPGDTGGDNSLPLTLTAQGFELRLAHLRPFQRVHIVIEGQVVQDVIPQDKLVNSASLR
YDTSPDNETAAYPGKEYCNGMGRCQVIFFPNVHYVCTCYPDDGTFYNNTCIYDGCITEVLWNLPEGEMPG
AVLAVSVPPHTTFLNATIVRIGRSISGSNVVPYQTYDDNFAVLPSDPTAVLIDLGDLKDAWNNTVNLQDD
IHVRVRFFVDNDPANAMDKFPNIESGKAWLPEKPWEDSSYPIKIAEPLVSSSVSTPTARPDAQDLLTYTT
IVQHDAASTSPIYRATVVVTTPAEVQLQTGSDDFFEGTMLGGRPAMRVVNASVFEVGFEKMSVLASDGDE
KLTITYDVVVVDEIRANEDIIVTTTNSWWSTPTNFTHPGRFRDGFNDTSPYFGETSQHINPAKQNSVTMY
LDRSSLEDTIGTQVNVAEELVYRSCITVLEGHTNVSLAIAMHSGLDFLNASLYSVGADIAESLSFVEGDM
FNATTDDSTGGPLVLFAFGELVNTATNVEDDGDAICIELAALVANIPENINGIVLPATATLVTDTTQLTS
STGFTRSIDPMYNPYPVAIVCPGDGWCDKECCTCDCGYDGPDCEGWCAPCHLPPCGSTTFDVFIEAHLPD
YTAVVSVQQGTLPTTINTTVPGYVVWHLPKLTLEEESYTTSVTVRVRNDIIPSAADLKCDVTTTAHSSPL
ADNADAKAFTSVAESAVLLVKGVNDDLELVSTSIAATAGYDVAVHELATFQYTLVLPEGTVPSITLIIDQ
PSDDSLRLDRVELHFGANVACEGVPVLEDAAGAVDHVLQFGECRPGWDGDGQCDYDCVVTIVTVVQDVVS
TLEDRNKAMRFRLQTVHTHGTPGSTRKSSYMETLRLQLPNAAMALDTVVRNHVLPGDTLQFDATVEQDGN
FLAPMFNTSLDIAIPSSLIPVLVLVGVNGAPLTDHPFTLRDGTNGTATSVLSIPLATILPDDTAAVRVLT
EVGSDVEQGLAIAANATLTFDTSEGSPTYPGRVYAVADDFKTLYVAALVLTQDIVRLNFPGETDVTEVSV
YEPLTLRHTVRVRGSYALTTTISLPAGGGAGAGAGGGDEEAMIVDTCTTVSVGDNVLITPGATSPGNVVQ
PTIVHDANTFNSKCDWDNGDCKSHSNVCNKEIHCVWENNWRNRNLVWIECGDGFCIGGNGQYECFTSSEE
HMLTVSDPELVFASFTPSFGATEQSPVTPVQAQEAVTFDFAVNNSLAASVVAATAFDAQLLLFLPGISNA
VVASADPSTQLEYDTDLEAYRLLVDRVGEAEMWTVTLAGTAITQLPVGVPVEHSAQLSWLSTADPTRELA
RLHTEEPPTSWTMTVRHPQLDLAVYSTRCEGGWRRVAGDAQAGSNSSPAPEVTVGGVIWLTLTVDVYAGL
HTDLKAVLDVPEGLVLVDHVVSDGHPNIDLGAGNVDFDGSACDCNDEFVGNNVCCVECNCIVCNMDKGDC
LHRCVNFNGAVKTLRAHLDYTEFTNQDDQQLDVVVVYPLLQLTGDWSGATNGAPCPHGTCMNMWNPDQCC
CPNCDTTENSMCKGDCCMCNCQCDPWQQHTGTNGTVFVEHAFEQYEPTPIIDLGLLNETDAVVVTWTFVV
QQRVQPSSTLAFAAAATYKHGSLTTSRQETAVMAPLDVVVPGIHLQAPGEDDEGRARDYGVGDVIHMQVD
MDLPEGTLPELVVDLHTTPGTAIVGASLSSLTGHIFASDNEGSVAVMQGGQESALLGADSNRRRRRASGN
DDDDDGAMMSSAANATQRLFDVEADANQRVSAVRVRVFNVTNNFNNVEDTRDRLVLNVTVAVLDDEAISR
NTTVNVTASVSVPWSAASVAVSPTYNIGEPALNVETFWAFDDSTAVLVFVHTIAHANNSDLNAANLHLTS
NVTGTLIVTTSNMTNGTDWDLLCNGVCDCDCNTGVCNCDGGDCGNVCSECKVDYNNQPCNYKRAYAQTEH
RDCFKLPEPARSRWQRSMFVTLLAIACGVLFLVLLFLAVSERRRRRRGGKNVGKLPKPAKVMVRPTSLIR
RQGSAAASSPRDALALGNDDEDMDYLVVGDDIDHTYAAPRGPLIALGDGLYAEIDQVLEAHAGDEEGDYY
CTINSAFQDVYEDINSFYANARVRLPDGTYAQMNRYFFNDDGKLRRKNRDTNDEHIYEEIPEDDPIYEEI
KDVLAGTRPRQPMPVIRTKDNRQLGLRRVFRRNSDGSLVPCFYHDSGLYADAAVVRTENGEYADASDFFK
RDGRVFEPLYEEAHILHDTGEYAGAREAMYDVANPSHDEYLDADAIYDIGEAQGDERMYDMGADVQTDDP
IYTMGNDNEEGLDAIYDMGNCTDDDCFCLNGWLGDGYCDEDCNNEVCDPDPCDCESKPDCDSLCGGCYCY
CVSLNPPDPFDDNYNCACDSGYKNGPSDWGGTRVRKRDSEPTYDTATFRRRASDQPPWHECGGLCSSNRC
YTTSTTMCTGGGTCTDGTCDCNEEYSDMITGGNSHGAGTTTDGDDDAAFSLGDEMDGFIDDHPLSSVVSS
GQSSHRHHYGGRSSAGPNYINGSCCMWYDCDCGDGFVLAACTSDECCAPNFDAANYNHTCGNYGRCLEHP
GYHNCSCQRSDQEQNDQECQYYKCYNNQSGYYNCSPIGNCYGPPDYPDQNYLYSNTTRKGNNNHNQNPGN
NANNLYYCNCNQGYYGGGRDSIDELPLPPPPPLPLPMMGANTAGNSNTRTRPANTSPQQEKRAQQRYKPV
YEALNEAEDDESDADDGYQRADSTDEDEDEDSVYGHGRSGSERGDSFDADALETRAGPNNTLVVKRRGTR
DVEDIYSVIQKATTPPPPDLPSRSHSCASSVVSIQSLEASPKGQRSVRPPPRLNNYQSQRKQKNNNGRPC
NFRTN


>NOTCH Plants
MARRARYGLTPQLDIHQILHEAQHRWLRPAEICEILRNYQKFRINSEPPNYPPHGSLFLFDRKVLRYFRK
DGHNWRKKKDGKTVKEAHEKLKVGSIDVLHCYYAHGEDNENFQRRSYWMLEEELAHIVFVHYREVKGNRT
NFGRMRETDGQDIQSSTRTGSSQSSSFPPGHYQWYSNSTDMTSPNSCLGSECEDADSGDINQANSRFHSF
IEHQHHHHHHNHLHNHQDAGFPMDPTNNHQEGLSNIHGMNYPSHPPPDRSEGHNGSATFPPGSHNNLGFG
SWDPMTGQNGGGFNTVPCHPAHAPGQAVVLAVALEAEQAPAAQLFFSPFAPYLQPNMGPICSSWQCGQGN
CLLPQPKWPIDQNLNLDLQYDLENRYFEEIHHDALLQQPHQGNTHFDPQNKSLSQGIQNQFRNTESQSSM
PYKAENNRPNPGNGNYIKAMRQPLLDGCFAEEGLKKIDSFNRWMSKELGDVNASRQSSSGAQWSTVEDDP
CVDDSSQVRIDDYSLSPSLSQDQLFSIIDFSPNWAFSNSEPQVLIVGNFLKMDMGFGSYRWSCMFGEIEV
PAEVLAQGVLCCHAPPHRDGPVPFYVTCSNRLACSEVREFDYRLGETRDVENKNIQNGCTPELSFHMRFG
NFMCLGSTNPNSDPMGEQSLRQQRAYHQMGLREDDDWWPQMGHLTNEDDFSQYRVQDHLHTKLLKEKLYE
WLLHKYPEDGKGPNILDGGGQGVLHFAAALGYDWAIKPVVTGGVGYNCDCVPGWTQLHWGDFWRFQGPLN
FILFPERTVAFLISLGAAPGLLTDPSPEHPLGQTPADLASDNGHKGISGFLAESALSQHLPCVDPNCSKD
DKCANSSGAPAPQLASEPTPTPTSYGANPCDLAYCDSGGTCRNATQAADRIHQNYRGQSYHCRCKEGYGD
DQFGLSDERALSLIAAKSQKGGQHDDDAHAAAIRIQNKFRGWKGRKEFLYIRQRIVKIQAHVRGHQVRKN
YRKFIWSVGIIEKIILRWRRNGSGMPCFQNCAIGADCSTIDPMPLKDDDDDFFKEGRKQSEERMQKALPR
VKSMVHYPEGRGMYPRTINNSPGAPEGKTSITNMGNTEEPGSIHQDLLDPDLLLADDSFMVGAFPGE


>NOTCH Bacteria
MRMLKRLFNQRTTMNILKPKAYWIASILLLVISPAFAGTCAQCDNDVYRCDESPTFINPCDTCDKQCPPQ
YCYVDGCCGNMGGINNYCDSSAGRFVCNNGYYSSCYCTRHAVMDLQKLQGCCLWQGGVMTVDDAGPTHGL
VVCNDGGISEECSLQNPQQPNDGRCNKIAAWRTHRFLGSPSPARSGPTLPEGP


>GLP1 Caenorhabditis elegans
MRVLLILLAFFAPIASQLMGGECGREGACSVNGKCYNGKLIETYWCRCKKGFGGAFCERECDLDCKRGEK
CIYDVYGENPTCICQDCEDETPPTERTQKGCEEGYGGPDCKTPLFSGVNPCDSDPCNNGLCYPFYGGFQC
ICNNGYGGSYCEEGIDHCAQNECAEGSTCVNSVYNYYCDCPIGKSGRYCERTECALMGNICNHGRCIPNR
DEDKNFRCVCDSGYEGEFCNKDKNECLIEETCVNNSTCFNLHGDFTCTCKPGYAGKYCEEAIDMCKDYVC
QNDGYCAHDSNQMPICYCEQGFTGQRCEIECPSGFGGIHCDLPLQRPHCSRSNGTCYNDGRCINGFCVCE
PDYIGDRCEINRKDFKFPDIQSCKYNPCVNNATCIDLKNSGYSCHCPLGFYGLNCEQHLLCTPTTCANGG
TCEGVNGVIRCNCPNGFSGDYCEIKDRQLCSRHPCKNGGVCKNTGYCECQYGYTGPTCEEVLVIEKSKET
VIRDLCEQRKCMDLASNGICNPECNLEECNFDGGDCSGGQRPFSKCQYPARCADQFANGVCNQECNNEEC
LYDGLDCQSELFRCPAHIRKHCIERRGDGVCNLECSFIGCGFDGGDCNNGTEAIILSDIRIKVQIDPIEF
QATGGETLMQISANLRATVRIQRDELGPLVFRWDGEHEMERVEMNSSKLEDQFVLSHHVRRYRQAVVTGI
VLYLEVEEICKPEFCRFSTAQSVVDLIAAGLVKSDGRMSLGLPITEAMVAVPKRNEIDEGWSRSQVILFA
CIAFLAFGTVVAGVIAKNGPERSRKRKMVNATVWMPPMESTNEKGRRNQSNHSSQCSLLDNSAYYHPNTK
RHCSDYSTGYNGEQYSQIYPQTLANGYPGDYNELNFDFQSETFAPADLPADEIPLHVQAAGPDAITAPIT
NESVNQVDSKYRRRVLHWLAANVRGKPEDVITTEAIRCLKAGADVNARDCDENTALMLAVRAHRVRLSVV
LLREGANPTIFNNSERSALHEAVVNKDLRILRHLLTDKRLLKEIDELDRNGMTALMLVARELGKHQVEMA
ELLLSKGAKLDYDGAARKDSNKYKGRTALHYAAMHDNEEMVIMLVRRSSNKDKQDEDGRTPIMLAAKEGC
EKTVQYLALNDASLGIVDSMDMTAAQVAEASYHHELAAFLRQVANERHRNDIMRQQIVKSGHGAKSGRQT
VKNIKRAGSRKTPTSAASSRETNHLTPPPSDGSFSSPSPHYYPTTTSTPNRMETSPEYMFNHEMAPPVNA
MWYTTPPPYQDPNYRHVPPNTAFQNAEQMNGSFYC


>LIN12 Caenorhabditis elegans
MRIPTICFLFLLISLSKSLHIGSCLGLICGRNGHCHAGPVNGTQTSYWCRCDEGFGGEYCEQQCDVSKCG
ADEKCVFDKDYRMETCVCKDCDINGNSLLKPSCPSGYGGDDCKTQGWCYPSVCMNGGQCIGAGNRAKCAC
PDGFKGERCELDVNECEENKNACGNRSTCMNTLGTYICVCPQGFLPPDCLKPGNTSTVEFKQPVCFLEIS
ADHPDGRSMYCQNGGFCDKASSKCQCPPGYHGSTCELLEKEDSCASNPCSHGVCISFSGGFQCICDDGYS
GSYCQEGKDNCVNNKCEAGSKCINGVNSYFCDCPPERTGPYCEKMDCSAIPDICNHGTCIDSPLSEKAFE
CQCEPGYEGILCEQDKNECLSENMCLNNGTCVNLPGSFRCDCARGFGGKWCDEPLNMCQDFHCENDGTCM
HTSDHSPVCQCKNGFIGKRCEKECPIGFGGVRCDLRLEIGICSRQGGKCFNGGKCLSGFCVCPPDFTGNQ
CEVNRKNGKSSLSENLCLSDPCMNNATCIDVDAHIGYACICKQGFEGDICERHKDLCLENPCSNGGVCHQ
HRESFSCDCPPGFYGNGCEQEKMFRCLKSTCQNGGVCINEEEKGRKCECSYGFSGARCEEKINLTGFTEK
DSLLRSVCEKRKCSERANDGNCDADCNYAACKFDGGDCSGKREPFSKCRYGNMCADFFANGVCNQACNNE
ECLYDGMDCLPAVVRCPVKIREHCASRFANGICDPECNTNGCGFDGGDCDNETNATIITNIRITVQMDPK
EFQVTGGQSLMEISSALRVTVRIQRDEEGPLVFQWNGESEMDRVKMNERQLTEQHVLSTSISRKIKRSAT
NIGVVVYLEVQENCDTGKCLYKDAQSVVDSISARLAKKGIDSFGIPISEALVAEPRKSGNNTGFLSWNAL
LLIGAGCLIVMVVLMLGALPGNRTRKRRMINASVWMPPMENEEKNRKNHQSITSSQHSLLEASYDGYIKR
QRNELQHYSLYPNPQGYGNGNDFLGDFNHTNLQIPTEPEPESPIKLHTEAAGSYAITEPITRESVNIIDP
RHNRTVLHWIASNSSAEKSEDLIVHEAKECIAAGADVNAMDCDENTPLMLAVLARRRRLVAYLMKAGADP
TIYNKSERSALHQAAANRDFGMMVYMLNSTKLKGDIEELDRNGMTALMIVAHNEGRDQVASAKLLVEKGA
KVDYDGAARKDSEKYKGRTALHYAAQVSNMPIVKYLVGEKGSNKDKQDEDGKTPIMLAAQEGRIEVVMYL
IQQGASVEAVDATDHTARQLAQANNHHNIVDIFDRCRPEREYSMDLHIQHTHQPQPSRKVTRAPKKQTSR
SKKESASNSRDSTHLTPPPSDGSTSTPSPQHFMNTTHTTPTSLNYLSPEYQTEAGSSEAFQPQCGAFGNG
EMWYTRASTSYTQMQNEPMTRYSEPAHYF


>NOTCH3
MGPGARGVQRRRRRRCGNEEILISAHLPKEHPKENFYKIFSDYNQGKDAENRPMSPNPPPPPPYHFVRAL
ILSFILFHYLWYIICLLRQLFYGNLIVFWCVFPQFLPLLLLLAGPGAALAPNSSVDFAFKSGYILCWDDT
YLKNNSQVAEKYETEIKKAWDNAWLSNSNCTTKTERIRYFKRKNGISSALVAIDVHLNMNKMEQNFSNFL
EKFQTVLLQSNPTWSLIDIKAPPCLDGGSPCANGGRCTHQLPSREAACLCPPGWVGERCQLEDPCHNPVL
TDIEGSIVTPNLYLGYQSGSSCNWLIRAPFNHIIHVTTLSFFLNNPKICSDFIRINEYSPFADDLGTHSK
RFCGSGPCAGRGVCQSSVVAGTARFSCRCPRGFRGPDCSLPDPCLSSPCAHGARCSVGPDGRYICSCPPG
YQGRSCRSDVDECRVGGPCRHGTGTCLNTPGSFRCQCPAGYTGPLCENPAVPCAPSPCRNGGTCRQSGDL
TYDCACLPGFEGQNCSSVRCNDIFDEEIGSLSSPSFPVDGSSSFQCQYRFIAKDRKGFLFDFKNVKLRST
YFDNVYIFSSWNPVDNDMIYSFNGIRDDFEISVRASKALIILSGSADPMENDYGFELQYLSTFGNDLHSG
CTSKETCISFNKSIAYVGDEGNTNADYEVNVDDCPGHRCLNGGTCVDGVNTYNCQCPPEWTGQFCTEDVD
ECQLQMDSKSGFIVSPGYPNEYLSNLNCSWIFALNETTMEYSFQSLMFNVEGPPNACHNGGTCFNTLGGH
SCVCVNGWTGESCSQNIDDCATAVCFHGATCHDRVASFFINYRHEMKGKCNETLKNKYGNIFLPYCACPM
GKTGLLCHLDDACVSNPCHEDAICDTNPVNGRAICTCPPGFTGGACDQDVDECSIGANPCEHLGRCVNTQ
GSFLCQCGRGYTGPRCETDVNECLSGPCRNQATCLDRIGQFTCICMAGFTGTYCEVDIDECQSSPCVNGG
VCIKDRVNGFSCTCPSGFSGSMCQLDVDECASTPCRNGAKCVDQPDGYECRCAEGFEGTLCEFKILGNIL
QYSHGCVNESIEIFTLWGKLLYRICLIKPNRQLYINYTSIRISVKMKAASNSVVLARIFTVDNLSTKAAV
VCSNQSYCFNRNVDDCSPDPCHHGRCVDGIASHFSCACAPGYTGTRCESQVDECRSQPCRHGGKCLDLVD
KYLCRCPPGTTGVNCEVNICSYLLVDTPSGVIKSPHFPSNYPDNSECSWKIVTNLDSLIWLRFILLDIEG
IPGQCHFDFVKIYNGENSADDCASNPCTFGVCRDGINRYDCVCQPGFTGPLCNVEINERGFVLLWNITSG
LCASSPCGEGGSCVDGENGFRICLCPPGSLPPLCLPPSHPCAHEPCSHGVCHDAPGGFRCVCEPGWSGPR
CSQSLARDACESQPCQAGGTCTSDMGMGFHCTCPPGVQGRQCQVGHISLFNICYYFNKISHLVISCQTLI
SYENAKLRHISHTDSAWIIAPEKPNRYAQLNPLLVDLVDGNINECASSPCLNKGTCVDGVASFTCLCELP
YSGPTCAELLSPCTPNPCEHGGHCESAPGQLPYVCSCPPGWQGPRCQQDVDECAGPMSFLFHYILIKIQF
QISVKYVYLLRTVTNQDQICTIKRLGLPWLKLFHWKLRRDDQCANSHFFGQKGVCGNLTADAKQNFVISS
GNEITVAFYSDDESEYTGFELHFQTYANRCLNSPCGPHGTCTNLAGSFSCTCHGGYTGPSCDQDIDDCDP
SPCVLGHGICANKPDGSFVCRCKEGYTGKHCEHDLICPTNPCLNGGSCQDGVGSFSCSCLPGFAGPRCEQ
ALCGETRVSYYYIFQSMNYPEPYPPSLDCKWTITTNNVWRYIYEIHIRYLDMECGWDYVKIQLSNDEIIT
LCQAEEKTVYSDNSTLNMWFHSDISKAGNGFYITAARDVDECLSSPCGPGFGTCTDHVASFTCTCPPGYG
GFHCEQDLPDCSPSSCFNGGTCVDGVNSFSCLCRPGYTGAHCQHEADPCLSRPCLHGGVCKSAAHPGFRC
TCPEGFTGAQCQTLVDWCSRSSHNGMIKSPEYPFSYPNEMQCAWSLNSILDAGSDFDFCTMFPCQNGGRC
VQTGALKEADSFYCLCPPGWSGRLSCETRRYFKCGKLLESKPSLSGIVATPDFPLPYNSSYCKWSIQVPK
DHIIEITFTTLETYRNCPKCCTGADQILLEDRNGHIISKYCGHALPPIFTVQSDHVVIVFNAKQTSCDIR
SLPCREAAAQIGVRLEQLCQAGGQCVIDKDNSHYCVCPEGRTGSHCEQEVDPCKRLAQPCQHGGTCRGYM
GGYVCECPPGYTGDNCEDVDVDECASQPCQHGGTCIDLVARYLCSCPPGTLGVLCEINEDDCGPGPPLDS
GCTSPKNFSTNYYFKGTDCEWEFIAPEGTCVHLKFHWIDLSCSSYYAAFGMCTPESIKIYNSKKKSLVPL
KRLCFEPATLEVVSLKNNLVLSYHSEKNDDFEHYDKNNCFEPRCLHNGTCVDELVGGFRCTCPPGYTGLR
CEADINECRPGACHAAHTRDCLQDPGDGGFRCLCHPGFTGRVCSDEINWCDSSPCIYGTCHSLRNGYYCS
CIETYEYYSPRCQTVLSPCESQPCQHGGQCRPSPGPGGGLTFTCHCVPPFWGPRCERVAIDMEVADFNSA
YCATDYLAIFDQAKISEINQRSCRELQCPVGVPCQQTVRGPRCACPPGLSGPSCRGSRGSPPGATNAPSS
CAASPCLHGGSCRPAPLAPFFRCACAPGWTGPRCEAPAAAICEAETKEINGTFSVSANPLFETCSWTIYN
TPIGNKAATVSVAAPEVPEEPRCPRAACQAKRGDKRCDRECNSPGCGWDGGDCSLSVGDPWRQCEALQCW
RLFNNSRCDPACSSPACLYDNFDCRAGKYCGRERTCNPVYEKYCADHFADGRCDQGCNTEILPGSVGAFN
SPGFPHLYPSNVECGWDGLDCAGEVPALLARGVLVLTVLLPPEELLRSSADFLQRLSAILRTSLRFRLDE
HGQAMVFPYHRPGPGSDVYFGGNGFVATYGIVSNPCIYLKCKNGGFCYIESRNRRELAPEVIGSVVMLEI
DNRLCLQSYCLNGGICLSEYKKPENDHCFPDAQSAADYLGALSAVERLDFPYPLRDVRGEPLEPPEPSVP
LLPLLAAGAVFSEKLFFGWLFLLVILVLGVMVARRKREHSTLWFPEGFALHKDVAAGHKGRREPVGQDAL
GMKNMAKTITFKGESLMGEVATDWMDTECPEAKRLKVCICPPYMTGQLCNPERCGYNVVNESQGIIKSFG
SYSFYLGRSHCFWNIKTQPESVIARTNEEELLNKEVEEPGMGAEDAVDCRQWTQHHLVAADIRVAPAMAL
TPPQGDADADGMDVNVRGPDRPHCAQFGELSNFDPVFAPFHLPCDTLLVPADGFTPLMLASFCGGASDCT
LEPMPAEEDEADDTSASIISDLICQGAQLGARTDRTGETALHLAARYARADAAKRLLDAGADTNAQDHSG
RTPLHTAVTADAQGVFQILIRNRSTDLDARMADGSTALILAARLAVEGMVNLSCFWKICANQKGKVVKAI
LTVDHIEEELIASHADVNAVDELGKSALHWAAAVNNVEATLALLKNGANKDMQDSKEETPLFLAAREGSY
EAAKLLLDHFANREITDHLDRLPRDVAQERLHQDIVRLLDQPSGPRSPPGHGGAGHQLPGPHGLGPLLCP
PGAFLPGLKAAQSGGGQKKSRRPPGKAGPFYSLGGQHATLGPQGTRGRGKKLTLACPGPLADSSVTLSPV
DSLDSPRPGASNAGFGGPPASPGGFPLEGPYAAASASMSVPNTPMVHGSMMEGKDPCEMFDGTATAVSLA
QLGGAGRKCHKNYQGAMSMAGPLGRQVGCGNASDVNHGYVLPPGGCVLSLGLLNPVAVPLDWARLPPPAP
KIGFLNLINCNTSHVDCPWQCCQPGPSFLLPASSQPNLAPGPQLLNPGTLQIVNMLMHQQQLYRHSSQPM
LQPTPVTSTPTISPVKLPSIAEQQPNFALINHNITTQQSIARMSSSTPPVSPQERPPPYLAAPGHLWCQQ
LPQLQPPQPQPPSQPTEGQGAVPPGQPPQPLPPQPSGSTAKLWKRFGGEEYPAPPSQHSAGAHSSPPKAR
FLRVPSEHPYLTPSPESPEHWASPSPPSLSDWSDSTPSPATATGKRFATATAAGAFGLPAQPLPLSVPGP
LAQAQTQLGTQLGPQPEVTPKRQVLA


>NOTCH2
MARGAGPCTQRSRSHGQECALVAIDVHLNINRDSRAFCPYAGRFCGVPTCSGPRWPYGDIKPEGFANPIL
SKFNNSVIAGHGKKWRSGEQLTNGDCHAQHPRSFPPIHSNLWPGRFLPNTDHSQLFIRAAEEDRQGEIKI
LAGNGRYDGHTRSCPASAGIPQHNTMHGSRCQIPTEPGQRRFEMEFGCVGEWMGSSCHQGYENFGFLIEW
QFNQISCRPSPCQGGGACIQAAPAAYECHCPPGYTGTFCETKMDCNCPSGPALRPAPLWALLALWLCRAA
PSYWFGRNPFNHICHIDNNVCRINDPCINGDYCKFNNINPFACDLGTCLPGFCGKDCDSYNGCKYDPCMH
RGNCESGDNFPGCHCPYDWGGSHCARALQCRDGYEPCVNEGMCVTYHNGTGYCKCPEGFLGEYCQHRDPC
EKNRCQNGGTCVAQVPVDGSSTFQCQYRFIAKDRKGFLFNFKNVKLRSTYFDNVYIFSSWNTIDNDMIYS
FNGIPDDFEISVRASAYEAMLGKATCRCAPGFTGEDCQYSTSHPCFVSHPCLNGGTCHMLSRDTYECTCQ
VGFTGKLCQWTDACLSHPCANGSTCTTVPANQFSCKCLAGFTGQKCETDVNECDMSNPCKFGGICPPHYP
GEYVPNLNCSWIFTLNETTMEYTFQSLMFNVEGPQCRCPDDYLEFDSAEDHSRKMRIPGQCQHGGTCLNL
PCPHIYRFCTDEPVEEDGFGGSYQCQCPQGFTGQHCDSPYVPCAPSPCVNGGTCRQTGDFTFECNCLPGF
EGSTCERNIDDCPNHKCQNGGVCVDGVNTYNCRCPPQWTGQFCNQFNGYCFNENECGCRDHYNGPTEDVD
ECLLQPNACQNGGTCTNVRNGGYGCVCVNGWSGDDCSENIDDCAFASCTPGSTCIDRVRASFSCMCPEGK
AGLLCHLDDACISNPCHKGALCDTNPLNGQYICTCPQGYKGADCTEDVDECAMGPNILDFPAVFTSQSTE
LDNGFCEWKIQNGKLNQQLTIIFDDINKQYCHCCTNESIEIFTLWGGTLYRICLIQPKRQLYINYSSIRI
SVKMKAASNSVVLARIFTGKIFTCKMLIIKLRVSVDDLSTANSNPCEHAGKCVNTDLDLCSEMQCNGGHC
VSTNNGAFHCECLKGYAGPRCEMDINECHSDPCVQNDATCLDKIGGFTCLCMPGFKGVHCERRMCSHLIV
DTPSGVIKSPHFPSNYPDNSECSWKIVTNPDAIIWNRFLFLDINGGPGQCHFDIAEIFPGRDKNSELLSS
DCGYQTHTWPPYNMDKIKNIVLVNFVTDSSVNSRGFMLLWNITSSLCRNVKCPLHSVCELGVNGTPICTC
DFGYYGEKCLEINECQSNPCVNNGQCVDKGVNRFQCLCPPGFTGPVCQIDIDDCSSTPCLNGAKCIDHPN
GYECQCATGFTGVLCEENIDNCDPDPCHHGQCIHISHTDYAWIIAPEKYNRYAQLNPLLVDLINGEKIQI
FDGNYWNISHDVQLIAEFDKDVEALFPVRAYQNWLSVFFWTTGTFLPEKKLIFDAFLTSSESPPGCQDRD
CQDGIDSYTCICNPGYMGAIWLKLFHWCSDQIDECYSSPCLNDGRCIDLVNGYQCNCQPGTSGVNCEINF
DDCASNPCVHGFTEYTQIPFYVLASSKMITVKYVRGSIYFGKSLSFEMIIESHTKKMSKWNSSYGVCMDG
INRYSCVCSPGFTGQRCNIDIDECASNPCRKGATCINDVNGFRCICPEGPHHPSCYSQVNECLSNPCIHG
NDLEYPWRNVYCTGGLSGYKCLCDAGWVGINCEVDKNECLSNPCQNGGTCDNLVNGYRCTCEFKKGFKGY
NCQVNIDECASNPCLNQGTCFDDISGYTCHCVLPYTGKNCQTVLAPCSPNPCENAGVCKEAPNFESYTCL
CAPGWQGQRCTVDIDECVSKPCMNHGLCHNTQGSYMCECPTLPPGFSGMDCEQASCGETTVSYFYIFESM
NHPEPYPEDIDDCLANPCQNGGSCVYVIYISYVDLECGWDYVKIQLEEDGVNTFSCLCLPGFTGDKCQTD
MPFHSDSSKSGKGFYITAEAIINECLSEPCKNGGTCSMDYVNSYTCKCQAGFDGVHCENNIDECTESSCF
NGGTCVDGINSFSCLCPVGFTGPFCLHCKEINECNSHPCLNEGTCVEIPDGLGTYRCTCPLGYTGKNCQM
CIDWCRIISHSGVIKSPEYPFSYPNEMQCDWLLYSILDAGSGIFLKFNDLQIPALDSSCSNGIVIYDSSN
RQIKRFCGYEIPKSLFVNETKIRIAIETSQLQHDVRRFALSYTTLVNLCSRSPCKNKGTCVQEKAESRCL
CRSCQCRSKAYHGFSCETRRYFKCGQLLESKPSLSGIVATPDFPSGWAGAYCDVPNVSCEDHIIEITFTT
LETYRNCSKCCTGADQVLLEDQNGHIISKFCGHALPPIFTVQSDHVVVVFNAKQTSNTGIGFHLLYVAAS
QRGVPVDHLCQHSGVCINAGNTHHCQCPLGYTGSYCEEQLDECSSNPIPCQHGATCRDFIGGYRCECVPG
YQGVNCEYEVDECQNQPCQNGGTCLIDLVNHFKCSCPPGTRGLLCEENIDDCVIPRWLIGTITSPKNFST
NYYFKGTDCEWEFIAPEGTCVHLKFYWIDLSCTSYYAAFGMCTPENIKIYNSKNKSLVPLKRLCFEPSTL
EVVSLKNNLILSYHSEKDDDFEHYDKSDAGGPHCLNGGQCVDRIGGKYSCRCLPGFAGERCEGDINECLS
NPCSSEGSLDCIQLTNDYLCVCRSAFTGRHCETFIDVCPQMPCLNGGTCAVASNMPDGFICRCPPGFSGA
RCQFSACKSITLSNDHGILQSPFYPEPSPRDINCNWKFYAEKNKMIIIDIEVADLNAAYCATDYLAIFDQ
AEISEINEDQPQELICSHSSCGQVKCRRGEQCVHTASGPRCFCPNPQVGEECQEDCESGCASSPCQHGGS
CHPQRQPPYQYSCQCPPPFWGSHCELKATVICPAEKPPINGYTAPTSTPPATCLSQYCADKARDGVCDEA
CNSHACQWDGGDCSLTMEDPWANCSSPHEFCRYGLPCWDYIHLSSKIMGYNNQCDELCNTAECLFDNFEC
QGNSDICNPGPKTCKYDKYCADHFKAFDNHCDQGCNSEECGWDGLDCAADRPENLAEGTLVIVVLMPPEQ
LLQDARSFLRALGTLLHTNLRIKRDSQGNLMVYPYYGEKSAAMSRKKQRMTRRSLPGENNWQDIQYFTMA
EEFIIQEQETIVVGGPGFGPPYGIVNNPCIYLMCKNGGFCYIHKPSLQPVCQCRFGYFGMFCHSHTNCTS
KVFLEIDNRQCVQDSDQCFKNTDAAAALLASHAIQGTLSYPLVSVVSEVDPSLKLEGLGCNYFLGTHFSA
ISVQCNPLFFGWGGECKDPFVEIHNGWDQKFYSIIPRFCWNEEMDRSLTPKRTQLLYLLAVAVVIILFII
LLGVIMAKRKRKHGSLWLPEGFTLRRDSSSNHKRREPVGQDAVGLKNLSVQVSEANQGIIKSFGSYSLIG
SGTSEHWVDDEGPQPKKAKAEDEALLSEEDDPIDRRPWTQQHLEAADIRRTPSLALTPPQAEQEVDVLDV
NVRGPDGCTPLMLASLRGGSGPDCGSCSDMSDEDEDAEDSSANIITDLVYQGASLQAQTDRTGEMALHLA
ARYSRADAAKRLLDAGADANAQDNMGRCPLHAAVAADAQGVFQILIRNRVTDLDARMNDGTTPLILAARL
NSKDGGAAVEGMVAELINCQADVNAVDDHGKSALHWAAAVNNVEATLLLLKNGANRDMQDNKEETPLFLA
AREGSYEAAKILLDHFANRDITDHMDRLPRDVARDRMHHDIVRLLDEYNVTPSPAGIANHGYHLEYTLVR
RGCQSFICLNGGTCSDSIFQIFCTCHPGTVLTSALSPVICGPNRSFLSLKHTPMGKKPRRPNAKSTMPTS
LPNLAKEAQFPKTIVSPFYPHKYPRDKPAGWNGPAKDAKGSRRKKSLSDKGQLSESSVTLSPVDSLESPH
TYVSDTTSSPMITSPGILQASPFHSDSSISMEGFEAFVANSKDPNPMLATAAPPAPVHAQHALSFSNLHE
MQPLAHGASTVLPSVSQLLSHHHIVPPGSGQCNCRWPFTGATCADVLCGHYFKHISAGSLGRLHPVTVPA
DWMNRMEMNETQYNEMFGMVLAPAEGTHPGIAQQHHFLEIVDRQQTFRNPQSRPPEGKHITTPREPLPPI
VTFQLIPKGSIAQPAGAPQPQSNCPPAVAGPLPQHGHSQQGPGNLHCNQCPDGFNTMYQIPEMARLPSMA
FPTAMMPQQDGQVAQGPMCGKNFNGNNCENVPQSTILPAYHPFPASVGKYPTPPSQHSYASSNAAERTPS
HSGHLQGEHPYLTPSPESPDQWSSSSPHSASDWSDVTTSPTPGFNTHHAIPAFQRNWSWQRTHIPEDGAG
GGQRGPGTHMSEPPQRNNMQVYA


>NOTCH1
MPRLLAYSNAYSGCRPECVHNYVCARDKGCPRQPETNWCPLLCSTLMPCRYPNHLCACRCHDMDHNWCGH
KCALLQSQCPARHLCQPCWQGPQAICHEGNQQCGLALLPALAAGSRSGRARARANSHCPPCRREYGLRCP
DLSLAASCCRPVCPGICHGPFCHCPHGYPGNAHELCQLLQGPSGRPSQTPPILLVKLTFLLLLVALTRGL
RCSQPADYIGAPPCCSESCLNGNQCAFPKACINMKIKHMQQGKCETFPNGTERDGIPVACQCSGAFVGQR
CQFPNPCPIVELEQINPCVPSPCGSNALSSPCKNAGTCHAVDRGGTVDYTCSCRLGFSDPLCLTPRDNAC
LSNPCRNGGTCDLLSQCDATLTEYKCRCPPGWSGKPYCYCFVLKEPTCQQADPCASNPCANGGQCLPFEN
AHYICRCPPGFHGPTCRQDVNECSQNPCQADKACINKKCQDPCPGLCKNGGTCHNEVGSYRCSCRPTYTG
DAFVRCNPIPPPPPPHCEHPYVPCNPSAPCQNGGTCRQTGDTTYECACLPGFTGQNCEENIDDCPGNNCK
NGGTCVDGVNTYNCQCACGYYGACCTLNHDPCCSCPAGYIGDPFTNCHPQPAPPPPPTPADDPCVPSPCG
INAQCQHGHCTCIDGYNGDPYCGCPPEWTGQYCTEDVDECQLMPNACQNGGTCHNTGICWVHRHIPMCHC
PAHGGYNCVCVNGWTGEDCSENIDDCASAACFHGATCHDRVASFYCECPHGRTGLLCHLDIDACISNSEC
PMNRACINQKCKDPCPCNEGSNCDTNPVNGKAICTCPSGYTGLPFVACQPIINPPIYEEPRDPCRPPACN
QDVDECSLGANPQCGCLCEFIGIPPYCCPCCPGYSGCNCDKACINQDCDDCCPGPCEHAGKCINTQGSFQ
CQCLQGYTGPRCEICRLPLPPPPAPVPDDVNECISNPCQNDATCLDQIGEFQCICMPGYEGVYCEINTDE
CALNSDCPSNKACVQRKCQDPCSSPCLHNGRCLDKINEFHCECPTGFTGHHFSLCSPVKQLCQYDIDECA
STPCKNGAKCLDLNGQAVCSCLPEFILGPNTYTCECTEGYTGPHCEVDIDECDPDPCHYGTCKDGIATNC
NHRFTCLCQPGYTGHHCETNINECHSQEDYTPPPPGNPCNPKPCRHGGTCQDRDNAYLCLCLKGTTGTPP
NCRPNCEINLDDCASNPCDYGTCIDKINGNCGFNAICNVLNHVPNCVCPTGYVGPPQYECACEPGYTGSM
CNINIDECAGNPCHNGGTCEDMGINGFTCRCPEGYHDGPYSGCRPTCLSEVNECNSNPCIHGAKCRDGLN
GYCGTLALCNVINHVPKCDCDPGWSGTNCDIAICKDGCDLSHASCENIPGGCICEPPWPNNNECESNPCM
NGGTCKDMTSGYVCTCETAREGFSGPNCQTNINECASNECAQDSICLNQHCQDPCAGTCGLRAVCHIQPH
SPNCACPPGFTGDPFISCQPIIIPKPAPIHCETPIDPCGNLPCLNQGTCIDDVAGYKCNCLLPYTGATCE
TVLAPCAPNNTSPCKNGGECINFGSNQYQCNCNSGYCGDPCPGNINECHVEPCGNNARESEDYESFSCVC
PTGWQGQTCEIDINECEPPTEVALPCVKSPCRNGATCQNTDNGSYRCHCKAGYTGRNCETDIDDCKPNPC
HNGLKACRNSKCKDPCPGTCGSYGSCTDGINTFFCDCLPGFRGPKCEEDINECASNFPPVRNNPCHNYPC
KNGANCTDCVNSYTCTCPSGFSGIHCENNTPDCTESSCFNGGTCVDLDCPDPCPDYCGKNAEICHYHINH
WPICACKASYYNGINTFTCLCPPGFTGSYCQHDINECDSKPCLHGGTCQDSYGTYKCTCPQGYTGAFPNC
RPMCTINAECASNMACINERCRDPCPGSCGFSALCNVIYHTPSCSCPVGYTGDPFTSCRPLPPAPPAPKP
AEPVDPCIPSPCGANTVCNNGQCSCIPEYHGDPIIGCRPECVLNADCPRDRACVRNKCVDPCPGTCGQRA
LCDVVNHIPMCRCPERMTGNAFVACDGLNCQNLVRWCDSSPCKNGGKCWQTNTLYRCECHSGWTGNPPNC
RLYCDVPSVSCEVAAKQQGVDVAHCPRLCRNGGLCVDAGNTHYCRCQAGYTGSYCEEQVDECERQEPPAI
QNPCSPNPCQNGATCTDYLGGYSCECVAGYHGVNCSEEINECLSHPCQNGGTCIDRKQQCSRLDLPCPGF
SCGINGTNSCLYLINTYKCSCPRGTQGVHCEINVDDCNPFIDPVTRGPKDPCRPSPCFNNGKCVDRVGGY
SCVCPPGFVGERCEGDVNECLSNSNCSSNRACNRNKCDDPCPCDPRGTQNCVQRVNDYHCECRPGYTGRR
CVQCWPIVIEHGPDSVIDGCKGKPCRNGGTCAVASNTARGFICKGLFGNPQGQGCPPGFEGATCENDART
CGSLHCLNPCPGVCPYGGTCISGHRSPKCLCLPPFTGPECQYPASSPCVRDPCGSNPCYNGGTCEPTSEA
ASCFYPECCNNEDCGGNHCCFDQNCCDPCIHRCGSNAICNNISPFYRCLCPANFNGNGFNPCLRQMEEIP
APRPECTTDAECKDDNECINQACQNPCEYSHGCHTNLLCHILDYSFQGGIGRDIPPNGFICCHVNGCRSD
PPPQIEEACEIPECQEYAGNKICDLNPGCRGDGNHCKRCHCPDGYRGNPLVRCERPQCNNHACGWDGGDC
SLNFNDPWKNCSQSLQCWKYFNDGKCDSQCNNAGCLYDGHVFDCQKYEGQCNPLYDQYCKDHFSDGHCDQ
GCNNAECEWDGLDCANHMPEKLADGTLVIVVLIPPEQLRNNSFHFLRELSRVLHTNVVFKRDAKGEQMIF
PYYGNEEELKKHPILGQRHSDQCECPQNGQNDPFNGCYDPPQMNWWKRHDFGCPCFTACIRKRSADPCAQ
ATPCYGHPDCHTRNGWPICSCPADWWDMPGAVLNQVKSSIYRVNCPYDCACWNANCINPCMYLRGRCGTG
NHCAPQRHPCPCTCPPGFWGNPFLGCIMGHCAYNRDCWRPKPGRRLNQRCCHNCPNNTCGPNAFCDPPRH
YPQCECPPGYRGNPLLPSGAGGNPRQRRELDPMDIRGSIVYLEIDNRQCVQSNSSQCFQSATDVAAFLGA
LASLGNLNSRYDPNNTFSDYGDMCIPYKIEAVQSETVEPPPPSQPLYPMYVVVAACRLERCGVDAQCRFF
VLLFFIGCGVLVSRKRRREHGQLWFPEGFKVSEASKKKRREPLGEDSVGLKPLKNASDGALMDDNQNEWG
DEDPLDTKKFRFEEPAMLPDLVITQSELPDDQTDHRQWTQQHLDAADLRISSMAPTPPQGEIDADCMDVN
VRGPDGFTPLMIASCSGGGLETGNSEEEEDAPANQCHNRYDANPCWQVISDFIYQGASLHNQTDRTGETA
LHLAARYSRSDAAKRLLEASADANIQDNMGRTPLHAAVSADAQGVFQILIRNRATDLDPFCYLPARMHDG
TTPLILAARLAVEGMLEIAFHCPNVLMCYDSKCNISRGNPCTNYDICGSSADCVHIDSVPVRTCVCDCAW
SGPPDVYCTPDFDGCADLPCQDLINCHADVNAVDDLGKSALHWAAAVNNVEAAVVLLKNHGAHCCCQDCY
DGDPYYFCRCIPCYQDDNCDKGCACIDGCCFGPCLVNDPCGYGANKDMQNNKEETPLFLAAREGSYETAK
VLLDHFANRDITDHMDRLPRDINPCIYHNTCSCRAQERMHHDIVRLLDEYNLVRSPPLHGGPLGNWMCKV
DYDCPCYQGCQNDECGDPCNNLNPCNPPHNCEVQPGAPTLSPPLCSPNGYLGYLPSPCGNLKPAVQVDGC
DADPSPCYHDCSCMNGNCRCPCNCGYQGQGQGKKARKPSCCCRGGDECNPNFECSNIECAYNCDCKPGYT
GNGHACRDQDCCPSTKGLGCGGKDACTGKDLKARRKCIKSQDGKGRICCDPQGCLLDSSSCSDKACANGR
CFNPCDSYVLSPVDSLESPHGYLSDVASPPLMPSPFQQSPPCRDNPNCRYDCDCPSGTACIGGECEDPCN
CFHPCGNNCHCRANCINPVGSMPLNHLPGMPGNGKICCDDAHLGINHLNMAGKPDMAAAMGCLGGGGRMA
FDPGAPCLPPRLSHLPVSSPSSTMLGAPGSSTARGGGICPTGGAMNFTVGGSCICECDPGFSCQANEDCQ
DNDFCNLRQNNCHTQDPCINKAAGLNGQCDWLSRLQNGMVPNDYICNPQLIGQYNPLRGCFPYHDNIVCN
VAPGYQSPLHTQAPGLQGDLHCQGHGMMGPCRRETLHNGLPTPNNPNFRVATSLSQMMSYQGMPNTRLAS
QPHLMQSQYAQQLQQMQCKQQQGMQQIQQQHNLQQQQQQQNLQMQQQPPMQPQPQPNLQPQQQQQPQDQN
LQPPQPDNPPNNIYGGCARLCGAYLCQPPQQHHNSNSAAASGHLGQNFLGGELSQPDMQPLGPSSRETGF
QSMPVTHTILPQESDCGNRFCFNGGKCQILPTSLPSSLAPPFRGARCDNSTDSIIMAPHPGMEGQIGEEI
LITTTQFLTPPSQHSYSSSPMDNKPNTPSHQLQVPDHPFLTPSPESPDQWSSSSPHSNISDWSEGISSPP
TSMQPLPHPPEFPNPLFSQIGHIPEPNPEAFK


>NOTCH4
MQPPSTLWWLQLPLCPPCCFPEGPCRGRGDGLRRTNRKGGGDRAQRGLGRWDHIGEGQGHEEQCGMQHPL
LLLLLLLLLLCMPSFPSVVMTRGLLCGSFPEPCANGGTCLSLSQGQGTCQCAPGFLGETCQFPDPCQDAQ
LCQNGGSCQALLPTPPGSPSPPETKGPSSPGPDSPLAPSFFCTCPPGFTGERCQAQLKDPCPPSFCSKMG
RCHIQASGRPQCSCMPGWTGEQCQLRDFCSANPCVNGGVCLATYPQIQCRCPPGFEGHACEHDVNECFLD
PGPCPKGTSCHNTLGSFQCLCPAGREGPRCELRPGPCPPRGCPNGGTCQLVPGRDSTFHLCLCPPAPPPW
NHGLQCGPPLWRGATAAELRCPPGADLPMPPQGFTGPDCEVNPDDCVGHQCQNGGTCQDGLGTYTCLCPE
TWTGWDCSEDVDECESPGGPAQGPPRCRNGGTCQNSAGGFHCVCVSGWGGTGCEENLDDCVAATCAPGST
CIDRVGSFSCLCPPGRTLMIVDMGVGGRDGERERHQQGSWEFRAAPRASCPPCPPGLLCHMEDMCLSQPC
HGEAQCSTNPLTGSTLCLCQPGYSGPTCHQDLDECQMAQQGPSPCEHGGSCLNTPGSFNCLCPPGYTGSR
CEADHNECLSQPCHPGSTCLDLLATFHCLCPPGLEGQLCEVETNECASAPCLNQADCHDLLNGFQCICLP
GFTGTRCEEDIDECRSSPCANGGQCQDQPGAFHCECLPGFEGPRCQTEVDECLSGPCPTGASCLDLPGAF
FCLCPSGFTGHLCEVPLCAPNLCQPKQKCQDQEDKAHCLCPDGSPGCAPAEDNCTCHHGHCQERSSCVCD
VGWTGPECEAELGGCISTPCAHGGTCHPQPSGYNCTCPTGYTGPTCSEEVTACHSGPCLNGGSCSPSPGG
YSCTCPPSHTGPHCQTSTDHCYMDASAPCLNGGTCVNRPGTFSCEKGPVPAVQTIPHLCATGFQGPRCEG
RIRPSCANRIKCDSPCRNRATCQDGPQGPRCLCPPGYTGGSCQTLMDLCAQKPCPHNSHCLQTGPSFQCL
CLQGWTGPLCNLPLSSCQKAALSQGVEVSSLCQNGGLCIDSGSPSYFCHCPPGFQGSLCQDRVNPCESRP
CQHGATCVAQDQPNGYLCQCAPGYNGQNCSKEPDAGPCQSQPCHNHGTCTPKPGGFHCACPPGFVGLRCE
GDVDECLDQPCHPTGTAACHSLANAFYCQCLPGHTGQWCEVEIDPCQSQPCSHGGSCEATAGPPPGFTCH
CPQGFEGPTCSHRAPLSCGLHHCHHGGLCLPSPKPGFPAPAPRCACLNGYGGPDCLTPPAPQGCGPPSPC
LHNGSCSETPGLGGPGGSGFRCSCPPSSPGPRCQRPGAKGCEGRGGDGACDAGCSGPGGNWDGGDCSLGV
PDPWKGCPSHSRCWLLFRDGQCHPQCDSEECLFDGYDCETPPACTPAYDQYCRDHFHNGHCEKGCNTAEC
GWDGGDCRPPEEDGDSEWGPSLALLVVLSPPALDQQLLALARVLSLTLRVGLWVRKDSDGRDMVYPYPGA
QAEEELGGTPDPSHQERAAPEKATPQTQPLGKETDSLSTGFVVVMGVDLSRCGPDHPASRCPWDPGLLLR
FLAAMAAVGALEPLLPGPLLAAHPRAGTAPPQAPANQLPWPVLCSPVAGVGLLLALGALLVLQLIRRRRR
REQQRREHGALWLPPGFTRRPRTQPAPRRRRRRPPLGEDSIGLKALKPEAEVDEDEGVVMCSGPEEGEEV
GQAEEMAPPSKCQLWPLSGDCGELPQAAAIMLTPPQESEMDVPDVDTRGPVDGVTPLMSAVCCGGVESRT
FQGAQRLWLGSPEPWEPLLDGGACPQAHTVGTGETPLHLAARFSRPTAARRLLEAGANPNQPDRAGRTPL
HTAVAADAREVCQLLLRSRQTAVDARTEDGTTPLMLAARLAVEDLVEELIAAQADVGARDKWGMDLEKLM
LCYREAEQMGYEHPQTHTHTLSLPTGNQDGGRVSVKTERGLVGGMRSAGPIDPRTMHHCPSRAPVTSPGA
TLPAGRRSPGQRFRLGGTRGAEQPFPQDQNPWETGTQASGPQPRGNYLSRAPLGKTALHWAAAVNNARAA
RSLLQAGADKDAQDGRVRWGDRVLYKKVGLGGWPSAGTRTKQSGAGPAAKWVESRRTGPVSAAMPELFLL
AVSSHAEQTPLFLAAREGAVEVAQLLLGLGAAPRGLRDQAGLAPGDIARQRNHWDLLTLLEGAGPPEARG
QLRHKATPGRGAGAFPRARTASGSVPPRGGGALPRCRTLSAGAGPRGGGAYPRGGGACLQARTWSVDLAA
RGAGGGAYSHCRSLSGGGAGGGPPPRGPPALRGRRFSAGMRGPRPNPAIVRGRSGVAAGRGGRASADDWP
CDWVALGACGPAQMSNTPIPPRRSAPPSPPPGTRHTALGPGSASLLSLQTELLLDLVAKAQSHRLEEQRA
TFHAPQSPPSLPPALPRPLEDKEQLYSTILGHPCLTPSPERGSPQVVAWGPPAHQVIPLNAGGEGQKPGQ
RSKNATGLPDE

>NOTCH Multicellular Eukaryotes
MKRTTSTMMTLTLMVIVTCTSASQATAHSYVVTLTAAQLNMTLSNGWKVRDLNPCCGYMCICVKKWNPST
NSADCTDAYSSPYYFMSCRRSRFPIVQKDYCSMRRAGKLALWIVAILLLLLLTASLLTSLPSMTMGKYCD
GGADYCNSFLPNNKCFTMKYHWIIAHPLGFVGHHYMWSIIERSQQFMYSHNYDEHENYLNFMCGHLDCHQ
ESKPRCLVWRTEAPNSCVDQAFKSGYNDMYDDTYLKNDCQAACKYETEIKKAIDNASLSPQNCTTKTECI
WYFKRKNGVNSALQAIDFDREKNFDICQHLRRHFKSAQISALLIQLGCTYFIMIPSNQNFSMTLSNFNNE
TLQDNMTQVTASNFMHNKHDSDGSVEVINGIFIHSNCPSTTSMTSTVTGFVSCSPNPCKNGGTCVSSPNN
FSQSDTFPKSCDGGLTCECDLQPGRYIMSSATYPLGQNGRTICLDVQDLDNNAVNDFRLIRPCQMGGDCA
ENNPNAFSCYCDCPFSLTGNVTNPNNMCANPSQDKFGFKDYFCACPAQPNRGFCDMSTNCCNPVITRGES
YCNCTSKYVGEYCLQHMNPCHNTTHYMIRNPTDGPMCGRFMPFNFRNPDICQPCQNGGTCQVRMSPGGGS
PSFSCSCPIGFTASLCPTEISGKYTSKYPVPNACDSSEWNAQFQFLPGAAFDCQDNGRPKINGGTGDFSG
FTPCQLKPCNDFQDCFTSVEPHLDEYTCTCAPGYTSEYDGEHGVLRQSYSRDTRTCWREKQDDHCFYSYQ
TASQPCRNGGIGHWLTCYRFHRAHRDTCTSLVKDAPCDEMDSAIMAPEAHGNFSDNFVPFYKRISQPCGS
YPKCTCRWNGPQYWCGDWPVPPGFTGPTCSEDIDECQQRTNCGIAVYQCRASFALRSSNTVPCKHGIHLC
CIHGTCMNNLGFETHGSWVTYKFYRCMCRANFKDSGYDCTGQNCESEYIPCDPDNEWVDCLSSPCFPVDG
QNGGTCRQYYIAYDRCTCGFLFDYKNVKLRCTYFDNIRTFDCGDNNVYCFSSWNPIDNDMIYSFNGIRDD
FECSVCPSKWLIILCGCHRKICYSADPMENGYCFDMQNQQYIDNDLHSGCYKPLSYQCKCPPPDKSTAYV
GFRGNTNKYLNRCEENIDDCPGNLCQNGGLFPGTCISVDGDYGNEYTSTRQLVNRVSMSLQNDYTCQANG
DWPDCPPSGVSYTGGKDCQYIQCEQDVDERMPRQGLCSSGIADEPERCSLGSRVPSGYPNEYNVCQNNCG
WCFALNETAMEWTFQTLMFPTEGPQNQCSTNYLEFDSFEDFSRKMRSHGVLESAPLQLGYSCICIMRGFT
GANCDEDGFFMCPCINYRCQNPGKCNETLPNKYTCDCVNGWTGPDCSVNIEQFQGWDDCVSSDYESESVG
GFADLHRGYAACFNGATCIFKDRVGEISTQKCVDFLPGQFYCQCPPGKTGLLCHLDVPDNNACTSNFMGN
KDGDTFKRNYPCPREVHAGAIYVEVRGMCDTSPCPENGKCTRIDPQHSFICENGAVVSYNGQEPDVCNPD
TCQQSCPSGYKSYTWFNGVDASLMCSEIGNWNADIDECEQGSCPCLNNATCNGCIKINWDVVGLSEVRRM
GESVLERKSGHIFYHIGQTKGLYGENFVMRKNQHCKCPPFEGTSERVAVLKLELYGGQFCIVQAREQIDL
LCNDHGCSFYDQRGNGLQYFHGCVNDPIPGFPDYWLWGKLPWCPWMDCGLPMPTPGAEYYQICDTKPDSP
GYFNCTCAAGFTGSNCETNVDECVVTLSSPCQEHTNLWDKINDGVCVNTPGCYNYNCDCCSDWSGPQCEG
DVCVCPNRPNPCDNNATCYEQGSEISFACLACNCTQGIEARGFTGPRCETWNNHINRLMRMGLFVNKHPE
CEQGSDCCRTHPCQENDKPMGISSMGRWIPDSAQNGSFTCCNNGVTLVDRHIRDPGTFRCVCMARLCCGN
PVTGFTGSKQEAFTQCEIDGIDECASSQALLVKVDVPNGIVNRRQGPCQIHFYCKQSEPENYQVYFCNQP
LNYPDGGVCHDLINTNLDSLIWLRFILLDIEGIPGQCHFDFVKMGCGENSLCFAAKCTNRPRPAASELLG
SDCRRMPEHIGFKPCDLYKHTGSRCQINIDDCASTSPPIKLDTNGNILTVNFVTDSSINSRGFVALWNIT
SGLCRNVKCPFHYDHSVCELGQNGAPISLNTGLDTATCTCGKYIDFGYYGNKCEEVDHCSNTPCRNGCLG
TCMNNMTSNYGCRCTPCKWNSTCINHTDECYFGGINMNIPMCHDQISIAGYTNMAPFEYCPECPPGFTGT
SCETKQNNYWGYNNINDLDSRYRTSDNSGDVRIECQSNPSWPREPGNGQPCKNNHHIPIGGFFTGGECID
GENSRNKDWSSFTAPGQQPPECNCHGAWKGPGYTGRLCQTQDQWTGFCGKDLQLFNICYGFLNITYNINE
CESYTDNNNQKFRHTSGCPDSAAWIFWFEFCIAPEKPNRCIYAQLNPLLVDPECLATCEPRFRFVDGDKI
QIFDCYTGNYWNISNDVQLCVEFNKDQASVSGVDYDTFHPTMTPCPSQYGGMTEGCLRTCEDLINVFFWG
TLQGSFYQCRCRPGTSGTNCEGYCINVNECGTDYDASNPCRNPILKSFGALIEVRAPICIDGISTILPAV
NSSNFYDLCGYPVNLIYDLYGRYNSCQAVIECGDWVPNTGFTGQHCETDRLDTPPTIKDDECALFHWELR
ASNPYCANGTNIYFGQKEVINMDFNRIPRCSFKGVCTNIDLVNGFRGITHNDNDQYCCECPLQLDYRGTG
YYDARCRQDVFQWNSFCECDILSCPTGVTIKYTRDDGSFHYSGSCWYFGKSIDACGGYHFYVPICGYGTN
SNNGLHPCLKCPKWNSSHFPPEGSFQMCQKCCCSNPWTYKDCAQNYDKCKFKCSRNHRAQGDPPGANGNC
DLAHDCTCKTGVGGSPCYPNKLPPGQYTTSDVDECASNNNPCPKNFHSLELEWPWINKNGGTCFECPDGV
NTSGNKTLQNDAFKPRMQFICHVMCNEPSGWHQNFCVPSGNDIDECDFMIQSNPCQNNGFCSDGVNGYNC
TCPPGYGGAWGKRCESPTHGFWMDIDIINPECSSNGRMNGRNNPGYYNFFGWSCQPCHGFAQWVSFQPCN
GTCHDHLGHFPFNSHQLGYANFINNHDVGVWLRNGYSCGQQCMPGYTGTNLCETNIDPPDCSASKCSNPC
QNNGRFGSYLCEHSMLMCANKPDAWHNHQIAKLNPIDLRVNGYKCFPVCEDGLPYTGRNCEDIKLDPCSS
WYSDMMDYNQTCHPNKCRNPCHGAKTCWVTNICDPSSNYLDPESGKEGGFSCTCPGTVGYSGSKYKVTGS
YLRKPRLCDEDVDECAMSYYYYIFDCMNHPYEPPSPYCRRNGATCRNTNTTNNVVWVRYIYLGSYHCRRY
IDMMCADKGYEGRDRCEINSITRPDDCASDFNQWNTSYYGPPCWDQNGGRIAIELTAFKTLKIFEHGFGE
QNPIKQVYNDNMCLDSKAKYLYHRSINTTMNSGLVILLRSKVKGHLRSMWFHKSSDGQSIPCLPGDNYQN
LHTCLCVGDGFSPGPFYPKHCEVNDIDECASNPQQCINFNPCLMQNGATCNTDYKNDFDYVNMCDMGQSR
YGFDTDSRTCPTCPDWDLGFSGINCSLGRLQTNDEIWTKCTDQYGVELLGTRQTRGRPNCTMDSSCQQDR
NCDTNIDLCMNGGGQMHTCAPIVYADGIPGQFSSPNNYTCTCNKQLRPGDWYTGSNCQYRINELPPCITH
SHKYLHLYDSNPCQNGGTCHDHVGAKHNCSCIDLGYYGPTCHCNKITPYGYTGKRCEQYVDWCATMKSFH
CLKHYFFNPFSNPENEMQCAWSFNSIENGATCVQQKNYPGQYQCTALESSCSLPGKVIRTIIPRQWIYHS
WRQTGKVCDVEMVSPCLFVNETKIRIAIETSRQLQKDVPRFALSAAIRKGVPVKQLCNNGGGTCENSIAL
KEARSRVCEDIGNSHRCHCQEGYTGSPYCQQEINPECDSSLSGIVAWTPDFPLPCQNSYCKWSGATCKDH
IIEIDLICTLGSYQGPNCQKANWWDRLDKPSYWNKCPKGRNAFQGQNCELNIDDCQPNYQAPCDSNPDAN
NPCFGHALPPNFQNGGTCHGYDLVVNIPSGDLPNFGLNFSCSCFNAKPPGTLGILCEINVDDGVVCTPKI
PHPFCDYDSLRVQGACHARYIRNNGTCIDKVGCYGHVDMRIERFEKPFCKCPNWPTGFVGPLRCEGDWLH
DINECLYRSNPCSNPGTQDCVQLVNNYHNAAALKSLSCNCKPGYMGRHCEVKVNFWPWVIQTDCDLLKDS
SPCQNHVGGVCTAKVNSQSGWAKDRFRYVHTCVCPDWLRLGYYGKNCFEFSGSDYYPDGEFQVTCDILFQ
KQGGDSNPCWKEFVANQNGGTGRCRDSQPDDYIGGGYRPQCECPNPYRLRPVGTSGTHCEIDIRMDTRLP
NFGNEDECATGGDFGSYAFNPCQNPIHMPGGTCQNFGGYMARIGDTWKDCMYACYPDCLFTPPKWTGKNC
EIYDPNFPGGIGQNVGGRPSMMNSYQCLCRLCFEPPGKQATMPVSSSSPNTMNAYTGDNCQMDLEHYRRE
RKQCVKNGLYNCKCEEKAGNGRCDCEEWCYTGINDPNQYKCKCNTYACNFDGLPFNDCSLGINEPQDPLD
YIEPGEDQDIKDHCSNLPRNFCGFVQDIQWHHELADPWDCSSKNCVMITAPTYAYCECYINWTGCPTCWD
VFNYCGSMDGKCDEECCLNNPQCLFLPDGRRDCEKQTNSSLPKYDWHYNGHPAFHQNWQNNPGMKMQNCN
HGMSKLHFQPCNPIYDAYGCQKHYANGHCQDPTTSDYGCNNNDTDPCLCEKAECNWDGLDNDMSIQQNLP
NDCENEPPCTNMSSSYRNYTCNWYDPPQFYHLAEGAISIVVRRLMDPQEFTASQRNCQRYQDLGNSNCCK
KECPAMVKASSFLRDLGHQLRTTVRIKKDECLRNGNCDMIYPWKINQDPPQIERCQNDATCGDTDMQKSS
EIQSNNFSLLNWDEPQFLNGDAIPMKRNRIYWDQDFASNYFGRKPQVLTKVSIYTCSCASGYTGKNCLSK
EKPKQLMFDTTISKFRIYERNGQTSTGQSGVQVYLEIDNRKCTQTPCQNNLTTSWRDNGYAECYCFQSAN
EIRYAAEFLAATASKHTLDCKCPINYFGQKCMKSTSFICPRCGAPIYQVRGVTSPSPGGQFETCSWQIYN
PDTGYPDSPSWQTNYKYVIIGIIIVILVGLLICIGVWFLLVTAQRKRAHGITSQFCPPHASSKIHNWPNK
FRGGLQCSGGQKSFKKCGAAHVWFPEGFLRTNSGSRRRSRRRYSCSCKFDRFRGPYLCLIDIDCKDTKYC
GQECRSNPCYSCNRLYCMRNLNKQPSPTDPTCFPCKTTVNGSCSRFMDMDINNGRCGCNSVPGRPAQRCL
EGHKCFPHHGHASQGRGWSDDHCETDTNDGDHRSHMHIQMLYPPNCSDMPCQNPCWPKRMRADNVEPTST
CMDMNTVEKFTHCSWRIKNRYVLSSNGGYAQYMKSDHTAITMTQCISNAYSSLGVNHSQCQDPGRRSSPT
DYEEASSMDTVVFPRTCTYTCTCNSSDFPRMWSGDGCRECTQQHLDAADIRNNHQYLMQNICGKQLNVKR
FPPVENMIVYFDDAMVLTPPQHQDSSNIYNDPCCYLKCGSYSFKNMGFCDEHGQDTLQVDARGPCGMTPL
MVAAVQSELKKLNCPNQFCLNGGICLMERGVPYRCSNPGGLDTGDCENYVCGSGYYTGATLSCMLSAEDC
KEEDEDDGTAAVISDLVAQGADLNAQFCKLFHGWCSECKHSWVEIHEGWDQHNSSKIGRYCTMDKTGETS
LHLAARYARADAAKRLLDAGACEDANAQDNTGRTPLHAAVAADAMGVFQFCLCESSKCHYPMCPNVDCKQ
RDSTTPFIQAVKLGWDGENCNILLRNRATCICQPCKTNIYRGQEYTSYDPIPPTQSTNLWYSNARMHDGT
TPLILAARLCCTCPFPCWMDACTIEGYNMVEDSCGPLINSGADISYYENTLLGRTHCCYADADINAADNS
GKTALHWAAAVNNVDACNVNIGGCLCPLAHGANRCLDAQDDKDETPLFLAAREGSCYEACKALLDHCFAN
REITDHMDRLPRDVASERLHHDIVRLLDEHVPRSPQMVSVIPNGPMMSQSPCQNDGICGNYTNCYRCFSC
ILTHYTGSPNHPQLITHPTVQFIGSMGTSDCMGFGQPTGYMIDMPGPKQSKSKKRPKSSNSSCDVSCTDE
EVTIGSGCVTFVANFTKYTDEFLGFSLNYSAFVHINLDFCTQNKVKCPSPEVCKNCKDGAVCVCPAGIAG
TNCKKQSSQAAKQKAAKKTAKLMNGNPNCQDLSMPTTSPTYPYNPDSEGGAPMYPDLYMNNGSCTKTNGD
SAGSVRRKPSVKKPNNKSPSSSSSSSQSTPPECNQDFNPCMDHINGLTTNRKVAVSYCSPNNQQGQTLPT
GFTVMNGHAYHYPTPPSQHSQSGSESTPQHYLHPPETYITPSPQSPGQWSSSSPHGMPGNSRQQERGAQP
PPSMESPQSADSAEGNLPPVESPTTNPTPNGFVPDGLSQAEAVFIFKTGIELHELCKNEGTCENIGNSHH
CICADGYEGSYCQNEINECISQPCQNGARCNDLIGQYTCDCLLEYTLVRRGCNINDCQNYMCLNGGTCSD
CIFRIFCCCPHGTLGILCEIDVNDCFEGACHHGGTCLDKVGNYECKCPPGFVGPRCEGDVNECLSNPCNH
FGTQDCVQLINDYRCDCKNGFMGRHCEIEVNFCESNPCLNGGVCRSKSKSHFCICADGFWGDNCGLTNTT
CASNPCQNGGQCRPNKSGYVCTCPVGIGGKHCENNYTCTCNSPTNSLPSPHCYTGMFCEIIHDVFCSKHP
QQTGCIPCPPDSNFKGGLGISIPKTPKLQFPTELCQHGATCSMGKCKGGNRECNEECNNYACSFDAGDCS
LGINPWANCSAAISCWDVFKNGKCDMDCNNMDCLNECFNPCQDVMDGNQHYDGYCICDPGFSGCDFGCNN
EECNWCGYDCFQFCITAPMGINSYDLTTTVMSHSSSLYSNAMPAMSHTETAMMQSSAPHKHPMDNNGTCV
DNGDFPFKCMIYLWKPTKDHHYGINITHWNVISNNPGTGQQGNKQPPSYEDCIKNQSMMQNMSQPQSDGF
KINCLQQQPPIGYTLDNYGNPQMMQQNYRQMQYIVIGIIVIQVLLGLLIGVLITTQRKRARGITWFPEGF
FRANSSQRRRSRRRGPDGQEMRNLNKQPSTHRIDVNDNTNVPPPDNGFAWNDDDIDHPPLKKMKSMYGGA
SNYGMGSGNNFVANSCPPGVTDPNSNFHNDQHLLAQQQQQQQQSQPQQNYPGTNCGQCSCSGECPELSVA
GDLRACIAGNRNVFCGVQSPGGLNPQQNSGTCIGNGLCNGHCVQDRKGIRSPVCNCHPQFQQQQPQQQTQ
GQCANTLSPPYSNQSPPQTITFMNLIDGINCENPSMVDCTWPTEHSNAVQSTTNMTLNNDQMWWDTQVAG
SMNTTSPQASYNNMVCNINFMGSPSPAKSRSTSGFHHPSLPTPQCYCDSMESPTTGDHIAATTNLATMRQ
ATMLFSIFCRNPQQQHAMIDNPSPYQKHGGMPPTQSLSMTSNSSQTKPKNGGPQENSPLFLAAREGCYHS
PNSLLEHFANREFNGSMGPQSSPVSLGIISPTSSGLGDTIDHDGFDIDFPNMLAPMYPQGPNGATSPTVS
VSGSTSSKSKKRFKMSGAQNQELPYSSSQQQQQQQQQQQQQQQQQQQQQQYMQPQQQDIAKQQQQQQQQQ
QQQQQQQQQQNICGLYFGSAGLDLNLYNGHSLTHINLDNCTTHLLSIKQCQNYGKCVKNVPQVYRALGGM
EMTGQLYIKSGGFDGFCGSPDQFTQQQQQSQQQQQQQQQQQQQQQQQQQSQQQVDCQHPALPTSPSNMWA
SYGMESCSSPPSQQNQPMSSGYSHNWISTSYDYQNANADLQHIVGVAGMKTSVPSMTPHNQQVFQQQYYH
YVMNLTPPSHHSNHTSYITGFFSCGCPDVRTPQQTHHPHLMQAPESFPTPSPYMKSGASESPGHCWSSSS
PHSAMNNFNGNNCMNSDWSEQPNVICVGGISSPNAPSQYNSHQQSQQPLYQNKCYNMSQCYHHYNQWQYQ
DTYSNTMASFTNIPTNQQTGASNQQSGGHQSNKGSEAYVCILKSNYCGNKRFKDLIQLHAFQRNWEWQKP
IYISPSSDSFSGFSAKLLPSTKRITVIGTRDMEGKSSPIFIINQQPSHAPQPQGQKTQNSSYIA
