# Supplementary material for: An updated evolutionary study of the Notch family reveals a new ancient origin and novel invariable motifs as potential pharmacological targets
Source: PeerJ. 2020 Nov 5;8:e10334. doi: 10.7717/peerj.10334 (PMC7649014; doi:10.7717/peerj.10334)
Supplement: Supplemental Information 1 — All sequence and alignment data used for the phylogenetic study of the Notch Superfamily [file peerj-08-10334-s001.zip › Supplementary Dataset 5.tre]

(
NOTCH Bacteria:34.2415,
(
NOTCH Plants:34.2415,
(
NOTCH Protists:16.8746,
(
(
GLP1 Caenorhabditis elegans:0.89712,
LIN12 Caenorhabditis elegans:0.89712)
Branch 1:8.7698,
(
NOTCH Multicellular Eukaryotes:3.2357,
(
NOTCH4:2.2841,
(
NOTCH1:1.8809,
(
NOTCH3:1.0766,
NOTCH2:1.0766)
Branch 2:0.80433)
Branch 3:0.4032)
Branch 4:0.95154)
Branch 5:6.4312)
Branch 6:7.2077)
Branch 7:17.3668)
Branch 8:0)
Branch 9;
